# Supplementary material for: Transcriptome analysis of the digestive system of a wood-feeding termite (Coptotermes formosanus) revealed a unique mechanism for effective biomass degradation
Source: Biotechnol Biofuels. 2018 Feb 3;11:24. doi: 10.1186/s13068-018-1015-1 (PMC5797411; doi:10.1186/s13068-018-1015-1)
Supplement: Supplementary file 3 — Additional file 3: Table S2. Annotation of unigenes. The BLAST results of the unigenes against the Nr, Nt, and Swissprot database were listed. The names of species were obtained from the Nr annotation. [file 13068_2018_1015_MOESM3_ESM.xls]

## Sheet: Sheet1
Unigene_ID	Organism	Taxa_ID	Taxanomy	GeneLength	Nr_ID	Nr_annotation	Nt_ID	Nt_annotation	Swissprot_ID	Swissprot_annotation
CL100.Contig1_All	Zootermopsis nevadensis	136037	biota;Eucarya;Fungi/Metazoa group;Animalia;Eumetazoa;Bilateria;Protostomia;Ecdysozoa;Panarthropoda;Arthropoda;Mandibulata;Pancrustacea;Atelocerata;Insecta;Dicondylia;Pterygota;Neoptera;Orthopteroidea;Dictyoptera;Isoptera;Termopsidae;Termopsinae;Termopsini;Zootermopsis;Zootermopsis nevadensis	2363	XP_021937202.1	lipase 1-like isoform X1 [Zootermopsis nevadensis] &gt;KDR09957.1 Lipase 1 [Zootermopsis nevadensis]	GU826370.1	Reticulitermes lucifugus lucifugus clone c1k_139 SINE AluI, complete sequence	sp|O46108|LIP3_DROME	Lipase 3 OS=Drosophila melanogaster GN=Lip3 PE=2 SV=1
CL100.Contig2_All	Zootermopsis nevadensis	136037	biota;Eucarya;Fungi/Metazoa group;Animalia;Eumetazoa;Bilateria;Protostomia;Ecdysozoa;Panarthropoda;Arthropoda;Mandibulata;Pancrustacea;Atelocerata;Insecta;Dicondylia;Pterygota;Neoptera;Orthopteroidea;Dictyoptera;Isoptera;Termopsidae;Termopsinae;Termopsini;Zootermopsis;Zootermopsis nevadensis	2478	XP_021937202.1	lipase 1-like isoform X1 [Zootermopsis nevadensis] &gt;KDR09957.1 Lipase 1 [Zootermopsis nevadensis]	GU826370.1	Reticulitermes lucifugus lucifugus clone c1k_139 SINE AluI, complete sequence	sp|O46108|LIP3_DROME	Lipase 3 OS=Drosophila melanogaster GN=Lip3 PE=2 SV=1
CL1000.Contig1_All	Zootermopsis nevadensis	136037	biota;Eucarya;Fungi/Metazoa group;Animalia;Eumetazoa;Bilateria;Protostomia;Ecdysozoa;Panarthropoda;Arthropoda;Mandibulata;Pancrustacea;Atelocerata;Insecta;Dicondylia;Pterygota;Neoptera;Orthopteroidea;Dictyoptera;Isoptera;Termopsidae;Termopsinae;Termopsini;Zootermopsis;Zootermopsis nevadensis	3854	XP_021916016.1	calcium-transporting ATPase sarcoplasmic/endoplasmic reticulum type isoform X1 [Zootermopsis nevadensis] &gt;KDR21433.1 Calcium-transporting ATPase sarcoplasmic/endoplasmic reticulum type [Zootermopsis nevadensis]	XM_022060324.1	PREDICTED: Zootermopsis nevadensis calcium-transporting ATPase sarcoplasmic/endoplasmic reticulum type (LOC110828037), transcript variant X1, mR--/	sp|Q7PPA5|ATC1_ANOGA	Calcium-transporting ATPase sarcoplasmic/endoplasmic reticulum type OS=Anopheles gambiae GN=Ca-P60A PE=3 SV=5/
CL1000.Contig2_All	Zootermopsis nevadensis	136037	biota;Eucarya;Fungi/Metazoa group;Animalia;Eumetazoa;Bilateria;Protostomia;Ecdysozoa;Panarthropoda;Arthropoda;Mandibulata;Pancrustacea;Atelocerata;Insecta;Dicondylia;Pterygota;Neoptera;Orthopteroidea;Dictyoptera;Isoptera;Termopsidae;Termopsinae;Termopsini;Zootermopsis;Zootermopsis nevadensis	3726	XP_021916016.1	calcium-transporting ATPase sarcoplasmic/endoplasmic reticulum type isoform X1 [Zootermopsis nevadensis] &gt;KDR21433.1 Calcium-transporting ATPase sarcoplasmic/endoplasmic reticulum type [Zootermopsis nevadensis]	XM_022060324.1	PREDICTED: Zootermopsis nevadensis calcium-transporting ATPase sarcoplasmic/endoplasmic reticulum type (LOC110828037), transcript variant X1, mR--/	sp|Q7PPA5|ATC1_ANOGA	Calcium-transporting ATPase sarcoplasmic/endoplasmic reticulum type OS=Anopheles gambiae GN=Ca-P60A PE=3 SV=5/
CL1001.Contig1_All	Danaus plexippus	13037	biota;Eucarya;Fungi/Metazoa group;Animalia;Eumetazoa;Bilateria;Protostomia;Ecdysozoa;Panarthropoda;Arthropoda;Mandibulata;Pancrustacea;Atelocerata;Insecta;Dicondylia;Pterygota;Neoptera;Endopterygota;Amphiesmenoptera;Lepidoptera;Glossata;Neolepidoptera;Heteroneura;Ditrysia;Obtectomera;Papilionoidea;Nymphalidae;Danainae;Danaini;Danaina;Danaus;Danaus;American monarch	1567	EHJ73024.1	hypothetical protein KGM_12606 [Danaus plexippus]	--	--	--	--
CL1001.Contig2_All	Danaus plexippus	13037	biota;Eucarya;Fungi/Metazoa group;Animalia;Eumetazoa;Bilateria;Protostomia;Ecdysozoa;Panarthropoda;Arthropoda;Mandibulata;Pancrustacea;Atelocerata;Insecta;Dicondylia;Pterygota;Neoptera;Endopterygota;Amphiesmenoptera;Lepidoptera;Glossata;Neolepidoptera;Heteroneura;Ditrysia;Obtectomera;Papilionoidea;Nymphalidae;Danainae;Danaini;Danaina;Danaus;Danaus;American monarch	297	EHJ73024.1	hypothetical protein KGM_12606 [Danaus plexippus]	--	--	--	--
CL1002.Contig1_All	Zootermopsis nevadensis	136037	biota;Eucarya;Fungi/Metazoa group;Animalia;Eumetazoa;Bilateria;Protostomia;Ecdysozoa;Panarthropoda;Arthropoda;Mandibulata;Pancrustacea;Atelocerata;Insecta;Dicondylia;Pterygota;Neoptera;Orthopteroidea;Dictyoptera;Isoptera;Termopsidae;Termopsinae;Termopsini;Zootermopsis;Zootermopsis nevadensis	2398	XP_021942139.1	putative phospholipase B-like lamina ancestor isoform X2 [Zootermopsis nevadensis]	XM_022086447.1	PREDICTED: Zootermopsis nevadensis putative phospholipase B-like lamina ancestor (LOC110841143), transcript variant X2, mR--	sp|Q55BJ6|PLBLB_DICDI	Phospholipase B-like protein B OS=Dictyostelium discoideum GN=plbB PE=3 SV=1
CL1002.Contig2_All	Zootermopsis nevadensis	136037	biota;Eucarya;Fungi/Metazoa group;Animalia;Eumetazoa;Bilateria;Protostomia;Ecdysozoa;Panarthropoda;Arthropoda;Mandibulata;Pancrustacea;Atelocerata;Insecta;Dicondylia;Pterygota;Neoptera;Orthopteroidea;Dictyoptera;Isoptera;Termopsidae;Termopsinae;Termopsini;Zootermopsis;Zootermopsis nevadensis	2590	XP_021942132.1	putative phospholipase B-like lamina ancestor isoform X1 [Zootermopsis nevadensis] &gt;KDR23099.1 Putative phospholipase B-like lamina ancestor [Zootermopsis nevadensis]	XM_022086440.1	PREDICTED: Zootermopsis nevadensis putative phospholipase B-like lamina ancestor (LOC110841143), transcript variant X1, mR--	sp|Q9VRK8|PLBL_DROME	Putative phospholipase B-like lamina ancestor OS=Drosophila melanogaster GN=lama PE=1 SV=3
CL1002.Contig3_All	Zootermopsis nevadensis	136037	biota;Eucarya;Fungi/Metazoa group;Animalia;Eumetazoa;Bilateria;Protostomia;Ecdysozoa;Panarthropoda;Arthropoda;Mandibulata;Pancrustacea;Atelocerata;Insecta;Dicondylia;Pterygota;Neoptera;Orthopteroidea;Dictyoptera;Isoptera;Termopsidae;Termopsinae;Termopsini;Zootermopsis;Zootermopsis nevadensis	2938	XP_021942132.1	putative phospholipase B-like lamina ancestor isoform X1 [Zootermopsis nevadensis] &gt;KDR23099.1 Putative phospholipase B-like lamina ancestor [Zootermopsis nevadensis]	XM_022086440.1	PREDICTED: Zootermopsis nevadensis putative phospholipase B-like lamina ancestor (LOC110841143), transcript variant X1, mR--	sp|Q55BJ6|PLBLB_DICDI	Phospholipase B-like protein B OS=Dictyostelium discoideum GN=plbB PE=3 SV=1
CL1003.Contig1_All	Macrotermes barneyi	46573	biota;Eucarya;Fungi/Metazoa group;Animalia;Eumetazoa;Bilateria;Protostomia;Ecdysozoa;Panarthropoda;Arthropoda;Mandibulata;Pancrustacea;Atelocerata;Insecta;Dicondylia;Pterygota;Neoptera;Orthopteroidea;Dictyoptera;Isoptera;Termitidae;Macrotermitidae;Macrotermes;Macrotermes barneyi	1881	ARX70254.1	chitinase, partial [Macrotermes barneyi]	KY131794.1	Macrotermes barneyi chitinase mR--, partial cds	sp|Q95M17|CHIA_BOVIN	Acidic mammalian chitinase OS=Bos taurus GN=CHIA PE=1 SV=1
CL1003.Contig2_All	Macrotermes barneyi	46573	biota;Eucarya;Fungi/Metazoa group;Animalia;Eumetazoa;Bilateria;Protostomia;Ecdysozoa;Panarthropoda;Arthropoda;Mandibulata;Pancrustacea;Atelocerata;Insecta;Dicondylia;Pterygota;Neoptera;Orthopteroidea;Dictyoptera;Isoptera;Termitidae;Macrotermitidae;Macrotermes;Macrotermes barneyi	2257	ARX70254.1	chitinase, partial [Macrotermes barneyi]	KY131794.1	Macrotermes barneyi chitinase mR--, partial cds	sp|Q95M17|CHIA_BOVIN	Acidic mammalian chitinase OS=Bos taurus GN=CHIA PE=1 SV=1
CL1004.Contig1_All	Tritrichomonas foetus	1144522	biota;Eucarya;Parabasalia;Trichomonadida Kirby, 1947, emend. Brugerolle and Patterson, 2001;Tritrichomonadidae;Tritrichomonas;Trichomonas foetus	655	OHS93735.1	Heat shock cognate 71 kDa protein [Tritrichomonas foetus]	XM_009948412.1	PREDICTED: Leptosomus discolor heat shock 70 kDa protein (LOC104341940), mR--	sp|P27894|HSP70_LEIBR	Heat shock 70 kDa protein (Fragment) OS=Leishmania braziliensis GN=HSP70 PE=2 SV=1
CL1005.Contig1_All	Zootermopsis nevadensis	136037	biota;Eucarya;Fungi/Metazoa group;Animalia;Eumetazoa;Bilateria;Protostomia;Ecdysozoa;Panarthropoda;Arthropoda;Mandibulata;Pancrustacea;Atelocerata;Insecta;Dicondylia;Pterygota;Neoptera;Orthopteroidea;Dictyoptera;Isoptera;Termopsidae;Termopsinae;Termopsini;Zootermopsis;Zootermopsis nevadensis	1402	XP_021938305.1	acetyl-CoA acetyltransferase, mitochondrial isoform X1 [Zootermopsis nevadensis] &gt;KDR09162.1 Acetyl-CoA acetyltransferase, mitochondrial [Zootermopsis nevadensis]	--	--	sp|Q8QZT1|THIL_MOUSE	Acetyl-CoA acetyltransferase, mitochondrial OS=Mus musculus GN=Acat1 PE=1 SV=1
CL1005.Contig2_All	Zootermopsis nevadensis	136037	biota;Eucarya;Fungi/Metazoa group;Animalia;Eumetazoa;Bilateria;Protostomia;Ecdysozoa;Panarthropoda;Arthropoda;Mandibulata;Pancrustacea;Atelocerata;Insecta;Dicondylia;Pterygota;Neoptera;Orthopteroidea;Dictyoptera;Isoptera;Termopsidae;Termopsinae;Termopsini;Zootermopsis;Zootermopsis nevadensis	1344	XP_021938305.1	acetyl-CoA acetyltransferase, mitochondrial isoform X1 [Zootermopsis nevadensis] &gt;KDR09162.1 Acetyl-CoA acetyltransferase, mitochondrial [Zootermopsis nevadensis]	--	--	sp|Q8QZT1|THIL_MOUSE	Acetyl-CoA acetyltransferase, mitochondrial OS=Mus musculus GN=Acat1 PE=1 SV=1
CL1005.Contig3_All	Zootermopsis nevadensis	136037	biota;Eucarya;Fungi/Metazoa group;Animalia;Eumetazoa;Bilateria;Protostomia;Ecdysozoa;Panarthropoda;Arthropoda;Mandibulata;Pancrustacea;Atelocerata;Insecta;Dicondylia;Pterygota;Neoptera;Orthopteroidea;Dictyoptera;Isoptera;Termopsidae;Termopsinae;Termopsini;Zootermopsis;Zootermopsis nevadensis	412	XP_021938306.1	acetyl-CoA acetyltransferase, mitochondrial isoform X2 [Zootermopsis nevadensis]	--	--	sp|Q8QZT1|THIL_MOUSE	Acetyl-CoA acetyltransferase, mitochondrial OS=Mus musculus GN=Acat1 PE=1 SV=1
CL1005.Contig4_All	Zootermopsis nevadensis	136037	biota;Eucarya;Fungi/Metazoa group;Animalia;Eumetazoa;Bilateria;Protostomia;Ecdysozoa;Panarthropoda;Arthropoda;Mandibulata;Pancrustacea;Atelocerata;Insecta;Dicondylia;Pterygota;Neoptera;Orthopteroidea;Dictyoptera;Isoptera;Termopsidae;Termopsinae;Termopsini;Zootermopsis;Zootermopsis nevadensis	471	XP_021938305.1	acetyl-CoA acetyltransferase, mitochondrial isoform X1 [Zootermopsis nevadensis] &gt;KDR09162.1 Acetyl-CoA acetyltransferase, mitochondrial [Zootermopsis nevadensis]	--	--	sp|Q8QZT1|THIL_MOUSE	Acetyl-CoA acetyltransferase, mitochondrial OS=Mus musculus GN=Acat1 PE=1 SV=1
CL1006.Contig1_All	Zootermopsis nevadensis	136037	biota;Eucarya;Fungi/Metazoa group;Animalia;Eumetazoa;Bilateria;Protostomia;Ecdysozoa;Panarthropoda;Arthropoda;Mandibulata;Pancrustacea;Atelocerata;Insecta;Dicondylia;Pterygota;Neoptera;Orthopteroidea;Dictyoptera;Isoptera;Termopsidae;Termopsinae;Termopsini;Zootermopsis;Zootermopsis nevadensis	465	XP_021926470.1	R3H domain-containing protein 1 [Zootermopsis nevadensis]	XM_022070778.1	PREDICTED: Zootermopsis nevadensis R3H domain-containing protein 1 (LOC110833120), mR--	--	--
CL1006.Contig2_All	Zootermopsis nevadensis	136037	biota;Eucarya;Fungi/Metazoa group;Animalia;Eumetazoa;Bilateria;Protostomia;Ecdysozoa;Panarthropoda;Arthropoda;Mandibulata;Pancrustacea;Atelocerata;Insecta;Dicondylia;Pterygota;Neoptera;Orthopteroidea;Dictyoptera;Isoptera;Termopsidae;Termopsinae;Termopsini;Zootermopsis;Zootermopsis nevadensis	851	XP_021926470.1	R3H domain-containing protein 1 [Zootermopsis nevadensis]	XM_022070778.1	PREDICTED: Zootermopsis nevadensis R3H domain-containing protein 1 (LOC110833120), mR--	--	--
CL1007.Contig1_All	Nasonia vitripennis	7425	biota;Eucarya;Fungi/Metazoa group;Animalia;Eumetazoa;Bilateria;Protostomia;Ecdysozoa;Panarthropoda;Arthropoda;Mandibulata;Pancrustacea;Atelocerata;Insecta;Dicondylia;Pterygota;Neoptera;Endopterygota;Hymenoptera;Apocrita;Chaldicoidea group;Chalcidoidea;Pteromalidae;Pteromalinae;Nasonia;Nasonia vitripennis	631	XP_003424749.1	PREDICTED: hypothetical protein LOC100678542 [Nasonia vitripennis]	--	--	sp|Q2T9N4|PMF1_BOVIN	Polyamine-modulated factor 1 OS=Bos taurus GN=PMF1 PE=2 SV=1
CL1007.Contig2_All	Nasonia vitripennis	7425	biota;Eucarya;Fungi/Metazoa group;Animalia;Eumetazoa;Bilateria;Protostomia;Ecdysozoa;Panarthropoda;Arthropoda;Mandibulata;Pancrustacea;Atelocerata;Insecta;Dicondylia;Pterygota;Neoptera;Endopterygota;Hymenoptera;Apocrita;Chaldicoidea group;Chalcidoidea;Pteromalidae;Pteromalinae;Nasonia;Nasonia vitripennis	476	XP_003424749.1	PREDICTED: hypothetical protein LOC100678542 [Nasonia vitripennis]	--	--	sp|Q2T9N4|PMF1_BOVIN	Polyamine-modulated factor 1 OS=Bos taurus GN=PMF1 PE=2 SV=1
CL1008.Contig1_All	Zootermopsis nevadensis	136037	biota;Eucarya;Fungi/Metazoa group;Animalia;Eumetazoa;Bilateria;Protostomia;Ecdysozoa;Panarthropoda;Arthropoda;Mandibulata;Pancrustacea;Atelocerata;Insecta;Dicondylia;Pterygota;Neoptera;Orthopteroidea;Dictyoptera;Isoptera;Termopsidae;Termopsinae;Termopsini;Zootermopsis;Zootermopsis nevadensis	1062	XP_021913534.1	glutathione S-transferase-like [Zootermopsis nevadensis] &gt;XP_021913543.1 glutathione S-transferase-like [Zootermopsis nevadensis] &gt;XP_021913551.1 glutathione S-transferase-like [Zootermopsis nevadensis] &gt;KDR24333.1 Glutathione S-transferase [Zoot	--	--	sp|O18598|GST1_BLAGE	Glutathione S-transferase OS=Blattella germanica PE=1 SV=3
CL1008.Contig2_All	Zootermopsis nevadensis	136037	biota;Eucarya;Fungi/Metazoa group;Animalia;Eumetazoa;Bilateria;Protostomia;Ecdysozoa;Panarthropoda;Arthropoda;Mandibulata;Pancrustacea;Atelocerata;Insecta;Dicondylia;Pterygota;Neoptera;Orthopteroidea;Dictyoptera;Isoptera;Termopsidae;Termopsinae;Termopsini;Zootermopsis;Zootermopsis nevadensis	890	XP_021913534.1	glutathione S-transferase-like [Zootermopsis nevadensis] &gt;XP_021913543.1 glutathione S-transferase-like [Zootermopsis nevadensis] &gt;XP_021913551.1 glutathione S-transferase-like [Zootermopsis nevadensis] &gt;KDR24333.1 Glutathione S-transferase [Zoot	--	--	sp|O18598|GST1_BLAGE	Glutathione S-transferase OS=Blattella germanica PE=1 SV=3
CL101.Contig1_All	Zootermopsis nevadensis	136037	biota;Eucarya;Fungi/Metazoa group;Animalia;Eumetazoa;Bilateria;Protostomia;Ecdysozoa;Panarthropoda;Arthropoda;Mandibulata;Pancrustacea;Atelocerata;Insecta;Dicondylia;Pterygota;Neoptera;Orthopteroidea;Dictyoptera;Isoptera;Termopsidae;Termopsinae;Termopsini;Zootermopsis;Zootermopsis nevadensis	760	XP_021923547.1	ubiquitin-conjugating enzyme E2 W isoform X3 [Zootermopsis nevadensis] &gt;XP_021923548.1 ubiquitin-conjugating enzyme E2 W isoform X3 [Zootermopsis nevadensis]	XM_022067860.1	PREDICTED: Zootermopsis nevadensis ubiquitin-conjugating enzyme E2 W (LOC110831634), transcript variant X8, mR--	sp|Q28FC1|UBE2W_XENTR	Ubiquitin-conjugating enzyme E2 W OS=Xenopus tropicalis GN=ube2w PE=2 SV=1
CL101.Contig2_All	Zootermopsis nevadensis	136037	biota;Eucarya;Fungi/Metazoa group;Animalia;Eumetazoa;Bilateria;Protostomia;Ecdysozoa;Panarthropoda;Arthropoda;Mandibulata;Pancrustacea;Atelocerata;Insecta;Dicondylia;Pterygota;Neoptera;Orthopteroidea;Dictyoptera;Isoptera;Termopsidae;Termopsinae;Termopsini;Zootermopsis;Zootermopsis nevadensis	213	XP_021923546.1	ubiquitin-conjugating enzyme E2 W isoform X2 [Zootermopsis nevadensis]	--	--	sp|Q4VBH4|UB2WA_DANRE	Probable ubiquitin-conjugating enzyme E2 W-A OS=Danio rerio GN=ube2wa PE=2 SV=2
CL1010.Contig1_All	Zootermopsis nevadensis	136037	biota;Eucarya;Fungi/Metazoa group;Animalia;Eumetazoa;Bilateria;Protostomia;Ecdysozoa;Panarthropoda;Arthropoda;Mandibulata;Pancrustacea;Atelocerata;Insecta;Dicondylia;Pterygota;Neoptera;Orthopteroidea;Dictyoptera;Isoptera;Termopsidae;Termopsinae;Termopsini;Zootermopsis;Zootermopsis nevadensis	2469	XP_021930156.1	NADH dehydrogenase [ubiquinone] 1 alpha subcomplex subunit 10, mitochondrial isoform X1 [Zootermopsis nevadensis] &gt;KDR14073.1 NADH dehydrogenase [ubiquinone] 1 alpha subcomplex subunit 10, mitochondrial [Zootermopsis nevadensis]	XM_022074464.1	PREDICTED: Zootermopsis nevadensis --DH dehydrogenase [ubiquinone] 1 alpha subcomplex subunit 10, mitochondrial (LOC110834860), transcript variant X1, mR--	sp|P91929|NDUAA_DROME	--DH dehydrogenase [ubiquinone] 1 alpha subcomplex subunit 10, mitochondrial OS=Drosophila melanogaster GN=ND42 PE=2 SV=2
CL1010.Contig2_All	Zootermopsis nevadensis	136037	biota;Eucarya;Fungi/Metazoa group;Animalia;Eumetazoa;Bilateria;Protostomia;Ecdysozoa;Panarthropoda;Arthropoda;Mandibulata;Pancrustacea;Atelocerata;Insecta;Dicondylia;Pterygota;Neoptera;Orthopteroidea;Dictyoptera;Isoptera;Termopsidae;Termopsinae;Termopsini;Zootermopsis;Zootermopsis nevadensis	1709	XP_021930156.1	NADH dehydrogenase [ubiquinone] 1 alpha subcomplex subunit 10, mitochondrial isoform X1 [Zootermopsis nevadensis] &gt;KDR14073.1 NADH dehydrogenase [ubiquinone] 1 alpha subcomplex subunit 10, mitochondrial [Zootermopsis nevadensis]	XM_022074464.1	PREDICTED: Zootermopsis nevadensis --DH dehydrogenase [ubiquinone] 1 alpha subcomplex subunit 10, mitochondrial (LOC110834860), transcript variant X1, mR--	sp|P91929|NDUAA_DROME	--DH dehydrogenase [ubiquinone] 1 alpha subcomplex subunit 10, mitochondrial OS=Drosophila melanogaster GN=ND42 PE=2 SV=2
CL1011.Contig1_All	Zootermopsis nevadensis	136037	biota;Eucarya;Fungi/Metazoa group;Animalia;Eumetazoa;Bilateria;Protostomia;Ecdysozoa;Panarthropoda;Arthropoda;Mandibulata;Pancrustacea;Atelocerata;Insecta;Dicondylia;Pterygota;Neoptera;Orthopteroidea;Dictyoptera;Isoptera;Termopsidae;Termopsinae;Termopsini;Zootermopsis;Zootermopsis nevadensis	611	XP_021938196.1	RING finger and transmembrane domain-containing protein 2 [Zootermopsis nevadensis] &gt;XP_021938197.1 RING finger and transmembrane domain-containing protein 2 [Zootermopsis nevadensis] &gt;KDR09239.1 Ring finger and transmembrane domain-containing prote	XM_019254700.1	PREDICTED: Larimichthys crocea adhesion G protein-coupled receptor G6 (adgrg6), transcript variant X4, mR--	--	--
CL1011.Contig2_All	Zootermopsis nevadensis	136037	biota;Eucarya;Fungi/Metazoa group;Animalia;Eumetazoa;Bilateria;Protostomia;Ecdysozoa;Panarthropoda;Arthropoda;Mandibulata;Pancrustacea;Atelocerata;Insecta;Dicondylia;Pterygota;Neoptera;Orthopteroidea;Dictyoptera;Isoptera;Termopsidae;Termopsinae;Termopsini;Zootermopsis;Zootermopsis nevadensis	4228	XP_021917038.1	uncharacterized protein LOC110828540 [Zootermopsis nevadensis]	XM_022061346.1	PREDICTED: Zootermopsis nevadensis uncharacterized LOC110828540 (LOC110828540), mR--	sp|Q6DFV3|RHG21_MOUSE	Rho GTPase-activating protein 21 OS=Mus musculus GN=Arhgap21 PE=1 SV=1
CL1011.Contig3_All	Zootermopsis nevadensis	136037	biota;Eucarya;Fungi/Metazoa group;Animalia;Eumetazoa;Bilateria;Protostomia;Ecdysozoa;Panarthropoda;Arthropoda;Mandibulata;Pancrustacea;Atelocerata;Insecta;Dicondylia;Pterygota;Neoptera;Orthopteroidea;Dictyoptera;Isoptera;Termopsidae;Termopsinae;Termopsini;Zootermopsis;Zootermopsis nevadensis	2756	KDR20991.1	Rho GTPase-activating protein 21 [Zootermopsis nevadensis]	XM_022061346.1	PREDICTED: Zootermopsis nevadensis uncharacterized LOC110828540 (LOC110828540), mR--	--	--
CL1011.Contig4_All	Zootermopsis nevadensis	136037	biota;Eucarya;Fungi/Metazoa group;Animalia;Eumetazoa;Bilateria;Protostomia;Ecdysozoa;Panarthropoda;Arthropoda;Mandibulata;Pancrustacea;Atelocerata;Insecta;Dicondylia;Pterygota;Neoptera;Orthopteroidea;Dictyoptera;Isoptera;Termopsidae;Termopsinae;Termopsini;Zootermopsis;Zootermopsis nevadensis	2515	KDR20991.1	Rho GTPase-activating protein 21 [Zootermopsis nevadensis]	XM_022061346.1	PREDICTED: Zootermopsis nevadensis uncharacterized LOC110828540 (LOC110828540), mR--	--	--
CL1011.Contig5_All	Zootermopsis nevadensis	136037	biota;Eucarya;Fungi/Metazoa group;Animalia;Eumetazoa;Bilateria;Protostomia;Ecdysozoa;Panarthropoda;Arthropoda;Mandibulata;Pancrustacea;Atelocerata;Insecta;Dicondylia;Pterygota;Neoptera;Orthopteroidea;Dictyoptera;Isoptera;Termopsidae;Termopsinae;Termopsini;Zootermopsis;Zootermopsis nevadensis	1390	XP_021938196.1	RING finger and transmembrane domain-containing protein 2 [Zootermopsis nevadensis] &gt;XP_021938197.1 RING finger and transmembrane domain-containing protein 2 [Zootermopsis nevadensis] &gt;KDR09239.1 Ring finger and transmembrane domain-containing prote	XM_019254700.1	PREDICTED: Larimichthys crocea adhesion G protein-coupled receptor G6 (adgrg6), transcript variant X4, mR--	sp|Q3UF64|RNFT2_MOUSE	RING finger and transmembrane domain-containing protein 2 OS=Mus musculus GN=Rnft2 PE=2 SV=2
CL1013.Contig1_All	Tritrichomonas foetus	1144522	biota;Eucarya;Parabasalia;Trichomonadida Kirby, 1947, emend. Brugerolle and Patterson, 2001;Tritrichomonadidae;Tritrichomonas;Trichomonas foetus	357	OHS96015.1	Tctex-1 family protein [Tritrichomonas foetus]	--	--	sp|Q54PG1|DYLT_DICDI	Dynein light chain Tctex-type OS=Dictyostelium discoideum GN=dlcA PE=3 SV=2
CL1013.Contig2_All	Tritrichomonas foetus	1144522	biota;Eucarya;Parabasalia;Trichomonadida Kirby, 1947, emend. Brugerolle and Patterson, 2001;Tritrichomonadidae;Tritrichomonas;Trichomonas foetus	260	OHS96015.1	Tctex-1 family protein [Tritrichomonas foetus]	--	--	sp|Q54PG1|DYLT_DICDI	Dynein light chain Tctex-type OS=Dictyostelium discoideum GN=dlcA PE=3 SV=2
CL1013.Contig3_All	Tritrichomonas foetus	1144522	biota;Eucarya;Parabasalia;Trichomonadida Kirby, 1947, emend. Brugerolle and Patterson, 2001;Tritrichomonadidae;Tritrichomonas;Trichomonas foetus	368	OHS96015.1	Tctex-1 family protein [Tritrichomonas foetus]	--	--	sp|Q54PG1|DYLT_DICDI	Dynein light chain Tctex-type OS=Dictyostelium discoideum GN=dlcA PE=3 SV=2
CL1014.Contig1_All	Zootermopsis nevadensis	136037	biota;Eucarya;Fungi/Metazoa group;Animalia;Eumetazoa;Bilateria;Protostomia;Ecdysozoa;Panarthropoda;Arthropoda;Mandibulata;Pancrustacea;Atelocerata;Insecta;Dicondylia;Pterygota;Neoptera;Orthopteroidea;Dictyoptera;Isoptera;Termopsidae;Termopsinae;Termopsini;Zootermopsis;Zootermopsis nevadensis	743	XP_021931377.1	phospholipid transfer protein C2CD2L isoform X7 [Zootermopsis nevadensis]	XM_022075685.1	PREDICTED: Zootermopsis nevadensis phospholipid transfer protein C2CD2L (LOC110835456), transcript variant X9, mR--	sp|Q15139|KPCD1_HUMAN	Serine/threonine-protein kinase D1 OS=Homo sapiens GN=PRKD1 PE=1 SV=2/
CL1015.Contig1_All	Zootermopsis nevadensis	136037	biota;Eucarya;Fungi/Metazoa group;Animalia;Eumetazoa;Bilateria;Protostomia;Ecdysozoa;Panarthropoda;Arthropoda;Mandibulata;Pancrustacea;Atelocerata;Insecta;Dicondylia;Pterygota;Neoptera;Orthopteroidea;Dictyoptera;Isoptera;Termopsidae;Termopsinae;Termopsini;Zootermopsis;Zootermopsis nevadensis	1138	KDR15059.1	hypothetical protein L798_11134 [Zootermopsis nevadensis]	XR_002544425.1	PREDICTED: Zootermopsis nevadensis uncharacterized LOC110833950 (LOC110833950), ncR--	--	--
CL1015.Contig2_All	Zootermopsis nevadensis	136037	biota;Eucarya;Fungi/Metazoa group;Animalia;Eumetazoa;Bilateria;Protostomia;Ecdysozoa;Panarthropoda;Arthropoda;Mandibulata;Pancrustacea;Atelocerata;Insecta;Dicondylia;Pterygota;Neoptera;Orthopteroidea;Dictyoptera;Isoptera;Termopsidae;Termopsinae;Termopsini;Zootermopsis;Zootermopsis nevadensis	4396	KDR15059.1	hypothetical protein L798_11134 [Zootermopsis nevadensis]	XM_022080728.1	PREDICTED: Zootermopsis nevadensis serine/threonine-protein kinase tousled-like 2 (LOC110837985), transcript variant X5, mR--/	sp|Q1ECX4|TLK2_DANRE	Serine/threonine-protein kinase tousled-like 2 OS=Danio rerio GN=tlk2 PE=2 SV=2/
CL1017.Contig1_All	Zootermopsis nevadensis	136037	biota;Eucarya;Fungi/Metazoa group;Animalia;Eumetazoa;Bilateria;Protostomia;Ecdysozoa;Panarthropoda;Arthropoda;Mandibulata;Pancrustacea;Atelocerata;Insecta;Dicondylia;Pterygota;Neoptera;Orthopteroidea;Dictyoptera;Isoptera;Termopsidae;Termopsinae;Termopsini;Zootermopsis;Zootermopsis nevadensis	2064	XP_021926186.1	sphingolipid delta(4)-desaturase DES1 isoform X1 [Zootermopsis nevadensis] &gt;KDR16071.1 Sphingolipid delta(4)-desaturase DES1 [Zootermopsis nevadensis]	XM_022070494.1	PREDICTED: Zootermopsis nevadensis sphingolipid delta(4)-desaturase DES1 (LOC110832977), transcript variant X1, mR--	sp|Q3ZBY7|DEGS1_BOVIN	Sphingolipid delta(4)-desaturase DES1 OS=Bos taurus GN=DEGS1 PE=2 SV=1
CL1017.Contig2_All	Zootermopsis nevadensis	136037	biota;Eucarya;Fungi/Metazoa group;Animalia;Eumetazoa;Bilateria;Protostomia;Ecdysozoa;Panarthropoda;Arthropoda;Mandibulata;Pancrustacea;Atelocerata;Insecta;Dicondylia;Pterygota;Neoptera;Orthopteroidea;Dictyoptera;Isoptera;Termopsidae;Termopsinae;Termopsini;Zootermopsis;Zootermopsis nevadensis	2221	XP_021926186.1	sphingolipid delta(4)-desaturase DES1 isoform X1 [Zootermopsis nevadensis] &gt;KDR16071.1 Sphingolipid delta(4)-desaturase DES1 [Zootermopsis nevadensis]	XM_022070494.1	PREDICTED: Zootermopsis nevadensis sphingolipid delta(4)-desaturase DES1 (LOC110832977), transcript variant X1, mR--	sp|Q3ZBY7|DEGS1_BOVIN	Sphingolipid delta(4)-desaturase DES1 OS=Bos taurus GN=DEGS1 PE=2 SV=1
CL1018.Contig1_All	Tritrichomonas foetus	1144522	biota;Eucarya;Parabasalia;Trichomonadida Kirby, 1947, emend. Brugerolle and Patterson, 2001;Tritrichomonadidae;Tritrichomonas;Trichomonas foetus	384	OHT17436.1	selective LIM binding factor [Tritrichomonas foetus]	--	--	sp|Q9UG01|IF172_HUMAN	Intraflagellar transport protein 172 homolog OS=Homo sapiens GN=IFT172 PE=1 SV=2
CL1020.Contig1_All	Zootermopsis nevadensis	136037	biota;Eucarya;Fungi/Metazoa group;Animalia;Eumetazoa;Bilateria;Protostomia;Ecdysozoa;Panarthropoda;Arthropoda;Mandibulata;Pancrustacea;Atelocerata;Insecta;Dicondylia;Pterygota;Neoptera;Orthopteroidea;Dictyoptera;Isoptera;Termopsidae;Termopsinae;Termopsini;Zootermopsis;Zootermopsis nevadensis	1253	XP_021917247.1	PDZ and LIM domain protein Zasp isoform X3 [Zootermopsis nevadensis]	XM_022061555.1	PREDICTED: Zootermopsis nevadensis PDZ and LIM domain protein Zasp (LOC110828657), transcript variant X3, mR--	sp|A1ZA47|ZASP_DROME	PDZ and LIM domain protein Zasp OS=Drosophila melanogaster GN=Zasp52 PE=1 SV=2
CL1020.Contig2_All	Zootermopsis nevadensis	136037	biota;Eucarya;Fungi/Metazoa group;Animalia;Eumetazoa;Bilateria;Protostomia;Ecdysozoa;Panarthropoda;Arthropoda;Mandibulata;Pancrustacea;Atelocerata;Insecta;Dicondylia;Pterygota;Neoptera;Orthopteroidea;Dictyoptera;Isoptera;Termopsidae;Termopsinae;Termopsini;Zootermopsis;Zootermopsis nevadensis	1245	XP_021917262.1	PDZ and LIM domain protein Zasp isoform X16 [Zootermopsis nevadensis]	XM_022061574.1	PREDICTED: Zootermopsis nevadensis PDZ and LIM domain protein Zasp (LOC110828657), transcript variant X20, mR--	sp|A1ZA47|ZASP_DROME	PDZ and LIM domain protein Zasp OS=Drosophila melanogaster GN=Zasp52 PE=1 SV=2
CL1020.Contig3_All	Zootermopsis nevadensis	136037	biota;Eucarya;Fungi/Metazoa group;Animalia;Eumetazoa;Bilateria;Protostomia;Ecdysozoa;Panarthropoda;Arthropoda;Mandibulata;Pancrustacea;Atelocerata;Insecta;Dicondylia;Pterygota;Neoptera;Orthopteroidea;Dictyoptera;Isoptera;Termopsidae;Termopsinae;Termopsini;Zootermopsis;Zootermopsis nevadensis	321	KDR20854.1	PDZ and LIM domain protein 4 [Zootermopsis nevadensis]	XM_013255315.1	PREDICTED: Stomoxys calcitrans PDZ and LIM domain protein Zasp (LOC106089457), mR--	sp|A1ZA47|ZASP_DROME	PDZ and LIM domain protein Zasp OS=Drosophila melanogaster GN=Zasp52 PE=1 SV=2
CL1021.Contig1_All	Acromyrmex echinatior	103372	biota;Eucarya;Fungi/Metazoa group;Animalia;Eumetazoa;Bilateria;Protostomia;Ecdysozoa;Panarthropoda;Arthropoda;Mandibulata;Pancrustacea;Atelocerata;Insecta;Dicondylia;Pterygota;Neoptera;Endopterygota;Hymenoptera;Apocrita;Aculeata;Pompiloidea;Formicidae;Myrmicinae;Attini;Acromyrmex;Acromyrmex echinatior	751	EGI59169.1	Myosin-I heavy chain [Acromyrmex echinatior]	--	--	--	--
CL1021.Contig2_All	Zootermopsis nevadensis	136037	biota;Eucarya;Fungi/Metazoa group;Animalia;Eumetazoa;Bilateria;Protostomia;Ecdysozoa;Panarthropoda;Arthropoda;Mandibulata;Pancrustacea;Atelocerata;Insecta;Dicondylia;Pterygota;Neoptera;Orthopteroidea;Dictyoptera;Isoptera;Termopsidae;Termopsinae;Termopsini;Zootermopsis;Zootermopsis nevadensis	207	XP_021920032.1	myosin-I heavy chain isoform X2 [Zootermopsis nevadensis]	--	--	--	--
CL1022.Contig1_All	Zootermopsis nevadensis	136037	biota;Eucarya;Fungi/Metazoa group;Animalia;Eumetazoa;Bilateria;Protostomia;Ecdysozoa;Panarthropoda;Arthropoda;Mandibulata;Pancrustacea;Atelocerata;Insecta;Dicondylia;Pterygota;Neoptera;Orthopteroidea;Dictyoptera;Isoptera;Termopsidae;Termopsinae;Termopsini;Zootermopsis;Zootermopsis nevadensis	510	XP_021922908.1	uncharacterized protein LOC110831332 isoform X2 [Zootermopsis nevadensis]	XM_022067216.1	PREDICTED: Zootermopsis nevadensis uncharacterized LOC110831332 (LOC110831332), transcript variant X2, mR--	sp|Q9H0M0|WWP1_HUMAN	NEDD4-like E3 ubiquitin-protein ligase WWP1 OS=Homo sapiens GN=WWP1 PE=1 SV=1
CL1022.Contig2_All	Zootermopsis nevadensis	136037	biota;Eucarya;Fungi/Metazoa group;Animalia;Eumetazoa;Bilateria;Protostomia;Ecdysozoa;Panarthropoda;Arthropoda;Mandibulata;Pancrustacea;Atelocerata;Insecta;Dicondylia;Pterygota;Neoptera;Orthopteroidea;Dictyoptera;Isoptera;Termopsidae;Termopsinae;Termopsini;Zootermopsis;Zootermopsis nevadensis	377	XP_021922909.1	uncharacterized protein LOC110831332 isoform X3 [Zootermopsis nevadensis] &gt;KDR17917.1 NEDD4-like E3 ubiquitin-protein ligase WWP1 [Zootermopsis nevadensis]	XM_022067217.1	PREDICTED: Zootermopsis nevadensis uncharacterized LOC110831332 (LOC110831332), transcript variant X3, mR--	sp|Q9H0M0|WWP1_HUMAN	NEDD4-like E3 ubiquitin-protein ligase WWP1 OS=Homo sapiens GN=WWP1 PE=1 SV=1
CL1023.Contig1_All	Zootermopsis nevadensis	136037	biota;Eucarya;Fungi/Metazoa group;Animalia;Eumetazoa;Bilateria;Protostomia;Ecdysozoa;Panarthropoda;Arthropoda;Mandibulata;Pancrustacea;Atelocerata;Insecta;Dicondylia;Pterygota;Neoptera;Orthopteroidea;Dictyoptera;Isoptera;Termopsidae;Termopsinae;Termopsini;Zootermopsis;Zootermopsis nevadensis	769	XP_021916940.1	putative serpin-Z6A isoform X1 [Zootermopsis nevadensis]	--	--	sp|Q91WP6|SPA3N_MOUSE	Serine protease inhibitor A3N OS=Mus musculus GN=Serpina3n PE=1 SV=1
CL1023.Contig2_All	Zootermopsis nevadensis	136037	biota;Eucarya;Fungi/Metazoa group;Animalia;Eumetazoa;Bilateria;Protostomia;Ecdysozoa;Panarthropoda;Arthropoda;Mandibulata;Pancrustacea;Atelocerata;Insecta;Dicondylia;Pterygota;Neoptera;Orthopteroidea;Dictyoptera;Isoptera;Termopsidae;Termopsinae;Termopsini;Zootermopsis;Zootermopsis nevadensis	1269	XP_021916942.1	putative serpin-Z6A isoform X3 [Zootermopsis nevadensis]	--	--	sp|P05619|ILEU_HORSE	Leukocyte elastase inhibitor OS=Equus caballus GN=SERPINB1 PE=1 SV=3
CL1024.Contig1_All	Coptotermes lacteus	119669	biota;Eucarya;Fungi/Metazoa group;Animalia;Eumetazoa;Bilateria;Protostomia;Ecdysozoa;Panarthropoda;Arthropoda;Mandibulata;Pancrustacea;Atelocerata;Insecta;Dicondylia;Pterygota;Neoptera;Orthopteroidea;Dictyoptera;Isoptera;Rhinotermitidae;Coptotermitinae;Coptotermes;Coptotermes lacteus	317	AMX22731.1	NADH dehydrogenase subunit 2 (mitochondrion) [Coptotermes lacteus]	KU925200.1	Coptotermes amanii isolate BDIT8-M2A mitochondrion, complete genome	sp|Q85PS1|NU2M_MUNMN	--DH-ubiquinone oxidoreductase chain 2 OS=Mungos mungo GN=MT-ND2 PE=3 SV=1
CL1024.Contig2_All	Coptotermes lacteus	119669	biota;Eucarya;Fungi/Metazoa group;Animalia;Eumetazoa;Bilateria;Protostomia;Ecdysozoa;Panarthropoda;Arthropoda;Mandibulata;Pancrustacea;Atelocerata;Insecta;Dicondylia;Pterygota;Neoptera;Orthopteroidea;Dictyoptera;Isoptera;Rhinotermitidae;Coptotermitinae;Coptotermes;Coptotermes lacteus	228	YP_006503948.1	NADH dehydrogenase subunit 2 (mitochondrion) [Coptotermes lacteus] >gi|392934343|gb|AFM92448.1| NADH dehydrogenase subunit 2 (mitochondrion) [Coptotermes lacteus]	gi|336727350|dbj|AB626147.1|	Coptotermes formosanus mitochondrial D--, complete genome, country: Japan:Okinawa, Iriomote Island	sp|B0FWC6|NU2M_AEDAE	--DH-ubiquinone oxidoreductase chain 2 OS=Aedes aegypti GN=mt:ND2 PE=3 SV=1
CL1024.Contig3_All	Coptotermes formosanus	36987	biota;Eucarya;Fungi/Metazoa group;Animalia;Eumetazoa;Bilateria;Protostomia;Ecdysozoa;Panarthropoda;Arthropoda;Mandibulata;Pancrustacea;Atelocerata;Insecta;Dicondylia;Pterygota;Neoptera;Orthopteroidea;Dictyoptera;Isoptera;Rhinotermitidae;Coptotermitinae;Coptotermes;Coptotermes formosanus	3044	YP_004733186.1	COX1 gene product (mitochondrion) [Coptotermes formosanus] >gi|336727324|dbj|BAK40278.1| cytochrome c oxidase subunit I (mitochondrion) [Coptotermes formosanus] >gi|336727338|dbj|BAK40291.1| cytochrome c oxidase subunit 1 (mitochondrion) [Coptotermes form	gi|336727350|dbj|AB626147.1|	Coptotermes formosanus mitochondrial D--, complete genome, country: Japan:Okinawa, Iriomote Island	sp|Q36724|COX1_BLAGE	Cytochrome c oxidase subunit 1 (Fragment) OS=Blattella germanica GN=COI PE=2 SV=1
CL1024.Contig4_All	Coptotermes formosanus	36987	biota;Eucarya;Fungi/Metazoa group;Animalia;Eumetazoa;Bilateria;Protostomia;Ecdysozoa;Panarthropoda;Arthropoda;Mandibulata;Pancrustacea;Atelocerata;Insecta;Dicondylia;Pterygota;Neoptera;Orthopteroidea;Dictyoptera;Isoptera;Rhinotermitidae;Coptotermitinae;Coptotermes;Coptotermes formosanus	2920	YP_004733185.1	ND2 gene product (mitochondrion) [Coptotermes formosanus] &gt;BAK40277.1 NADH dehydrogenase subunit 2 (mitochondrion) [Coptotermes formosanus] &gt;BAK40290.1 NADH dehydrogenase subunit 2 (mitochondrion) [Coptotermes formosanus] &gt;BAK40303.1 NADH dehydro	AB626147.1	Coptotermes formosanus mitochondrial D--, complete genome, country: Japan:Okinawa, Iriomote Island	sp|Q36724|COX1_BLAGE	Cytochrome c oxidase subunit 1 (Fragment) OS=Blattella germanica GN=COI PE=2 SV=1
CL1024.Contig5_All	Coptotermes formosanus	36987	biota;Eucarya;Fungi/Metazoa group;Animalia;Eumetazoa;Bilateria;Protostomia;Ecdysozoa;Panarthropoda;Arthropoda;Mandibulata;Pancrustacea;Atelocerata;Insecta;Dicondylia;Pterygota;Neoptera;Orthopteroidea;Dictyoptera;Isoptera;Rhinotermitidae;Coptotermitinae;Coptotermes;Coptotermes formosanus	4929	AMX22628.1	cytochrome c oxidase subunit 1 (mitochondrion) [Coptotermes formosanus]	AB626147.1	Coptotermes formosanus mitochondrial D--, complete genome, country: Japan:Okinawa, Iriomote Island	sp|Q36724|COX1_BLAGE	Cytochrome c oxidase subunit 1 (Fragment) OS=Blattella germanica GN=COI PE=2 SV=1
CL1024.Contig6_All	Coptotermes formosanus	36987	biota;Eucarya;Fungi/Metazoa group;Animalia;Eumetazoa;Bilateria;Protostomia;Ecdysozoa;Panarthropoda;Arthropoda;Mandibulata;Pancrustacea;Atelocerata;Insecta;Dicondylia;Pterygota;Neoptera;Orthopteroidea;Dictyoptera;Isoptera;Rhinotermitidae;Coptotermitinae;Coptotermes;Coptotermes formosanus	5053	AMX22628.1	cytochrome c oxidase subunit 1 (mitochondrion) [Coptotermes formosanus]	AB626147.1	Coptotermes formosanus mitochondrial D--, complete genome, country: Japan:Okinawa, Iriomote Island	sp|Q36724|COX1_BLAGE	Cytochrome c oxidase subunit 1 (Fragment) OS=Blattella germanica GN=COI PE=2 SV=1
CL1027.Contig1_All	Zootermopsis nevadensis	136037	biota;Eucarya;Fungi/Metazoa group;Animalia;Eumetazoa;Bilateria;Protostomia;Ecdysozoa;Panarthropoda;Arthropoda;Mandibulata;Pancrustacea;Atelocerata;Insecta;Dicondylia;Pterygota;Neoptera;Orthopteroidea;Dictyoptera;Isoptera;Termopsidae;Termopsinae;Termopsini;Zootermopsis;Zootermopsis nevadensis	879	XP_021916101.1	ribosomal oxygenase 1 [Zootermopsis nevadensis] &gt;XP_021916102.1 ribosomal oxygenase 1 [Zootermopsis nevadensis] &gt;XP_021916103.1 ribosomal oxygenase 1 [Zootermopsis nevadensis] &gt;KDR21380.1 Nucleolar protein 66 [Zootermopsis nevadensis]	--	--	sp|B3MSI4|NO66_DROAN	Bifunctional lysine-specific demethylase and histidyl-hydroxylase NO66 OS=Drosophila ananassae GN=GF20792 PE=3 SV=1
CL1028.Contig3_All	Zootermopsis nevadensis	136037	biota;Eucarya;Fungi/Metazoa group;Animalia;Eumetazoa;Bilateria;Protostomia;Ecdysozoa;Panarthropoda;Arthropoda;Mandibulata;Pancrustacea;Atelocerata;Insecta;Dicondylia;Pterygota;Neoptera;Orthopteroidea;Dictyoptera;Isoptera;Termopsidae;Termopsinae;Termopsini;Zootermopsis;Zootermopsis nevadensis	1027	KDR23222.1	Guanine deaminase [Zootermopsis nevadensis]	KC740879.1	Coptotermes formosanus clone CFSNI1616 guanine deaminase-like protein mR--, partial cds	sp|Q5RAV9|GUAD_PO--B	Guanine deaminase OS=Pongo abelii GN=GDA PE=2 SV=1
CL1028.Contig4_All	Zootermopsis nevadensis	136037	biota;Eucarya;Fungi/Metazoa group;Animalia;Eumetazoa;Bilateria;Protostomia;Ecdysozoa;Panarthropoda;Arthropoda;Mandibulata;Pancrustacea;Atelocerata;Insecta;Dicondylia;Pterygota;Neoptera;Orthopteroidea;Dictyoptera;Isoptera;Termopsidae;Termopsinae;Termopsini;Zootermopsis;Zootermopsis nevadensis	1723	KDR23222.1	Guanine deaminase [Zootermopsis nevadensis]	KC740879.1	Coptotermes formosanus clone CFSNI1616 guanine deaminase-like protein mR--, partial cds	sp|Q5RAV9|GUAD_PO--B	Guanine deaminase OS=Pongo abelii GN=GDA PE=2 SV=1
CL1029.Contig1_All	Zootermopsis nevadensis	136037	biota;Eucarya;Fungi/Metazoa group;Animalia;Eumetazoa;Bilateria;Protostomia;Ecdysozoa;Panarthropoda;Arthropoda;Mandibulata;Pancrustacea;Atelocerata;Insecta;Dicondylia;Pterygota;Neoptera;Orthopteroidea;Dictyoptera;Isoptera;Termopsidae;Termopsinae;Termopsini;Zootermopsis;Zootermopsis nevadensis	873	XP_021923788.1	LOW QUALITY PROTEIN: lysine-specific demethylase 3A [Zootermopsis nevadensis]	XM_022068096.1	PREDICTED: Zootermopsis nevadensis lysine-specific demethylase 3A (LOC110831744), mR--	--	--
CL1029.Contig2_All	Zootermopsis nevadensis	136037	biota;Eucarya;Fungi/Metazoa group;Animalia;Eumetazoa;Bilateria;Protostomia;Ecdysozoa;Panarthropoda;Arthropoda;Mandibulata;Pancrustacea;Atelocerata;Insecta;Dicondylia;Pterygota;Neoptera;Orthopteroidea;Dictyoptera;Isoptera;Termopsidae;Termopsinae;Termopsini;Zootermopsis;Zootermopsis nevadensis	1024	XP_021923788.1	LOW QUALITY PROTEIN: lysine-specific demethylase 3A [Zootermopsis nevadensis]	XM_022068096.1	PREDICTED: Zootermopsis nevadensis lysine-specific demethylase 3A (LOC110831744), mR--	sp|Q15652|JHD2C_HUMAN	Probable JmjC domain-containing histone demethylation protein 2C OS=Homo sapiens GN=JMJD1C PE=1 SV=2
CL1031.Contig1_All	Zootermopsis nevadensis	136037	biota;Eucarya;Fungi/Metazoa group;Animalia;Eumetazoa;Bilateria;Protostomia;Ecdysozoa;Panarthropoda;Arthropoda;Mandibulata;Pancrustacea;Atelocerata;Insecta;Dicondylia;Pterygota;Neoptera;Orthopteroidea;Dictyoptera;Isoptera;Termopsidae;Termopsinae;Termopsini;Zootermopsis;Zootermopsis nevadensis	586	KDR21255.1	Condensin complex subunit 2 [Zootermopsis nevadensis]	--	--	sp|O13067|CND2_XENLA	Condensin complex subunit 2 OS=Xenopus laevis GN=ncaph PE=1 SV=1
CL1032.Contig1_All	Zootermopsis nevadensis	136037	biota;Eucarya;Fungi/Metazoa group;Animalia;Eumetazoa;Bilateria;Protostomia;Ecdysozoa;Panarthropoda;Arthropoda;Mandibulata;Pancrustacea;Atelocerata;Insecta;Dicondylia;Pterygota;Neoptera;Orthopteroidea;Dictyoptera;Isoptera;Termopsidae;Termopsinae;Termopsini;Zootermopsis;Zootermopsis nevadensis	689	XP_021921485.1	coiled-coil domain-containing protein 25 [Zootermopsis nevadensis] &gt;KDR18662.1 Coiled-coil domain-containing protein 25 [Zootermopsis nevadensis]	XM_014379135.1	PREDICTED: Trichogramma pretiosum coiled-coil domain-containing protein 25-like (LOC106657550), mR--	sp|Q6GLE1|CCD25_XENTR	Coiled-coil domain-containing protein 25 OS=Xenopus tropicalis GN=ccdc25 PE=2 SV=1
CL1032.Contig2_All	Zootermopsis nevadensis	136037	biota;Eucarya;Fungi/Metazoa group;Animalia;Eumetazoa;Bilateria;Protostomia;Ecdysozoa;Panarthropoda;Arthropoda;Mandibulata;Pancrustacea;Atelocerata;Insecta;Dicondylia;Pterygota;Neoptera;Orthopteroidea;Dictyoptera;Isoptera;Termopsidae;Termopsinae;Termopsini;Zootermopsis;Zootermopsis nevadensis	715	XP_021921485.1	coiled-coil domain-containing protein 25 [Zootermopsis nevadensis] &gt;KDR18662.1 Coiled-coil domain-containing protein 25 [Zootermopsis nevadensis]	XM_014379135.1	PREDICTED: Trichogramma pretiosum coiled-coil domain-containing protein 25-like (LOC106657550), mR--	sp|Q6GLE1|CCD25_XENTR	Coiled-coil domain-containing protein 25 OS=Xenopus tropicalis GN=ccdc25 PE=2 SV=1
CL1032.Contig3_All	Zootermopsis nevadensis	136037	biota;Eucarya;Fungi/Metazoa group;Animalia;Eumetazoa;Bilateria;Protostomia;Ecdysozoa;Panarthropoda;Arthropoda;Mandibulata;Pancrustacea;Atelocerata;Insecta;Dicondylia;Pterygota;Neoptera;Orthopteroidea;Dictyoptera;Isoptera;Termopsidae;Termopsinae;Termopsini;Zootermopsis;Zootermopsis nevadensis	447	XP_021921485.1	coiled-coil domain-containing protein 25 [Zootermopsis nevadensis] &gt;KDR18662.1 Coiled-coil domain-containing protein 25 [Zootermopsis nevadensis]	--	--	sp|Q3SZX8|CCD25_BOVIN	Coiled-coil domain-containing protein 25 OS=Bos taurus GN=CCDC25 PE=2 SV=1
CL1033.Contig1_All	Zootermopsis nevadensis	136037	biota;Eucarya;Fungi/Metazoa group;Animalia;Eumetazoa;Bilateria;Protostomia;Ecdysozoa;Panarthropoda;Arthropoda;Mandibulata;Pancrustacea;Atelocerata;Insecta;Dicondylia;Pterygota;Neoptera;Orthopteroidea;Dictyoptera;Isoptera;Termopsidae;Termopsinae;Termopsini;Zootermopsis;Zootermopsis nevadensis	792	XP_021932398.1	acetyl-CoA acetyltransferase, cytosolic isoform X3 [Zootermopsis nevadensis]	--	--	sp|Q8CAY6|THIC_MOUSE	Acetyl-CoA acetyltransferase, cytosolic OS=Mus musculus GN=Acat2 PE=1 SV=2
CL1033.Contig2_All	Zootermopsis nevadensis	136037	biota;Eucarya;Fungi/Metazoa group;Animalia;Eumetazoa;Bilateria;Protostomia;Ecdysozoa;Panarthropoda;Arthropoda;Mandibulata;Pancrustacea;Atelocerata;Insecta;Dicondylia;Pterygota;Neoptera;Orthopteroidea;Dictyoptera;Isoptera;Termopsidae;Termopsinae;Termopsini;Zootermopsis;Zootermopsis nevadensis	910	XP_021932399.1	U7 snRNA-associated Sm-like protein LSm10 [Zootermopsis nevadensis] &gt;XP_021932400.1 U7 snRNA-associated Sm-like protein LSm10 [Zootermopsis nevadensis] &gt;XP_021932403.1 U7 snRNA-associated Sm-like protein LSm10 [Zootermopsis nevadensis] &gt;XP_021932	XR_002545104.1	PREDICTED: Zootermopsis nevadensis U7 snR---associated Sm-like protein LSm10 (LOC110835963), transcript variant X2, misc_R--	sp|Q969L4|LSM10_HUMAN	U7 snR---associated Sm-like protein LSm10 OS=Homo sapiens GN=LSM10 PE=1 SV=1
CL1033.Contig3_All	Zootermopsis nevadensis	136037	biota;Eucarya;Fungi/Metazoa group;Animalia;Eumetazoa;Bilateria;Protostomia;Ecdysozoa;Panarthropoda;Arthropoda;Mandibulata;Pancrustacea;Atelocerata;Insecta;Dicondylia;Pterygota;Neoptera;Orthopteroidea;Dictyoptera;Isoptera;Termopsidae;Termopsinae;Termopsini;Zootermopsis;Zootermopsis nevadensis	660	XP_021932398.1	acetyl-CoA acetyltransferase, cytosolic isoform X3 [Zootermopsis nevadensis]	--	--	sp|Q8CAY6|THIC_MOUSE	Acetyl-CoA acetyltransferase, cytosolic OS=Mus musculus GN=Acat2 PE=1 SV=2
CL1033.Contig4_All	Zootermopsis nevadensis	136037	biota;Eucarya;Fungi/Metazoa group;Animalia;Eumetazoa;Bilateria;Protostomia;Ecdysozoa;Panarthropoda;Arthropoda;Mandibulata;Pancrustacea;Atelocerata;Insecta;Dicondylia;Pterygota;Neoptera;Orthopteroidea;Dictyoptera;Isoptera;Termopsidae;Termopsinae;Termopsini;Zootermopsis;Zootermopsis nevadensis	741	XP_021932398.1	acetyl-CoA acetyltransferase, cytosolic isoform X3 [Zootermopsis nevadensis]	--	--	sp|Q8CAY6|THIC_MOUSE	Acetyl-CoA acetyltransferase, cytosolic OS=Mus musculus GN=Acat2 PE=1 SV=2
CL1033.Contig5_All	Zootermopsis nevadensis	136037	biota;Eucarya;Fungi/Metazoa group;Animalia;Eumetazoa;Bilateria;Protostomia;Ecdysozoa;Panarthropoda;Arthropoda;Mandibulata;Pancrustacea;Atelocerata;Insecta;Dicondylia;Pterygota;Neoptera;Orthopteroidea;Dictyoptera;Isoptera;Termopsidae;Termopsinae;Termopsini;Zootermopsis;Zootermopsis nevadensis	414	XP_021932398.1	acetyl-CoA acetyltransferase, cytosolic isoform X3 [Zootermopsis nevadensis]	--	--	sp|Q8CAY6|THIC_MOUSE	Acetyl-CoA acetyltransferase, cytosolic OS=Mus musculus GN=Acat2 PE=1 SV=2
CL1034.Contig1_All	Tritrichomonas foetus	1144522	biota;Eucarya;Parabasalia;Trichomonadida Kirby, 1947, emend. Brugerolle and Patterson, 2001;Tritrichomonadidae;Tritrichomonas;Trichomonas foetus	896	OHT02781.1	ATP-dependent RNA helicase eIF4A [Tritrichomonas foetus]	--	--	sp|P27639|IF4A_CAEEL	Eukaryotic initiation factor 4A OS=Caenorhabditis elegans GN=inf-1 PE=2 SV=1
CL1034.Contig2_All	Tritrichomonas foetus	1144522	biota;Eucarya;Parabasalia;Trichomonadida Kirby, 1947, emend. Brugerolle and Patterson, 2001;Tritrichomonadidae;Tritrichomonas;Trichomonas foetus	863	OHT02781.1	ATP-dependent RNA helicase eIF4A [Tritrichomonas foetus]	--	--	sp|Q91VC3|IF4A3_MOUSE	Eukaryotic initiation factor 4A-III OS=Mus musculus GN=Eif4a3 PE=2 SV=3
CL1035.Contig1_All	Zootermopsis nevadensis	136037	biota;Eucarya;Fungi/Metazoa group;Animalia;Eumetazoa;Bilateria;Protostomia;Ecdysozoa;Panarthropoda;Arthropoda;Mandibulata;Pancrustacea;Atelocerata;Insecta;Dicondylia;Pterygota;Neoptera;Orthopteroidea;Dictyoptera;Isoptera;Termopsidae;Termopsinae;Termopsini;Zootermopsis;Zootermopsis nevadensis	1241	XP_021936477.1	probable isocitrate dehydrogenase [NAD] subunit alpha, mitochondrial [Zootermopsis nevadensis] &gt;KDR10371.1 putative isocitrate dehydrogenase [NAD] subunit alpha, mitochondrial [Zootermopsis nevadensis]	XM_022080785.1	PREDICTED: Zootermopsis nevadensis probable isocitrate dehydrogenase [--D] subunit alpha, mitochondrial (LOC110838023), mR--	sp|Q9VWH4|IDH3A_DROME	Probable isocitrate dehydrogenase [--D] subunit alpha, mitochondrial OS=Drosophila melanogaster GN=l(1)G0156 PE=2 SV=1
CL1035.Contig3_All	Zootermopsis nevadensis	136037	biota;Eucarya;Fungi/Metazoa group;Animalia;Eumetazoa;Bilateria;Protostomia;Ecdysozoa;Panarthropoda;Arthropoda;Mandibulata;Pancrustacea;Atelocerata;Insecta;Dicondylia;Pterygota;Neoptera;Orthopteroidea;Dictyoptera;Isoptera;Termopsidae;Termopsinae;Termopsini;Zootermopsis;Zootermopsis nevadensis	414	XP_021936477.1	probable isocitrate dehydrogenase [NAD] subunit alpha, mitochondrial [Zootermopsis nevadensis] &gt;KDR10371.1 putative isocitrate dehydrogenase [NAD] subunit alpha, mitochondrial [Zootermopsis nevadensis]	--	--	sp|Q9VWH4|IDH3A_DROME	Probable isocitrate dehydrogenase [--D] subunit alpha, mitochondrial OS=Drosophila melanogaster GN=l(1)G0156 PE=2 SV=1
CL1036.Contig1_All	Zootermopsis nevadensis	136037	biota;Eucarya;Fungi/Metazoa group;Animalia;Eumetazoa;Bilateria;Protostomia;Ecdysozoa;Panarthropoda;Arthropoda;Mandibulata;Pancrustacea;Atelocerata;Insecta;Dicondylia;Pterygota;Neoptera;Orthopteroidea;Dictyoptera;Isoptera;Termopsidae;Termopsinae;Termopsini;Zootermopsis;Zootermopsis nevadensis	628	XP_021928812.1	putative homeodomain transcription factor isoform X2 [Zootermopsis nevadensis] &gt;XP_021928813.1 putative homeodomain transcription factor isoform X2 [Zootermopsis nevadensis] &gt;XP_021928814.1 putative homeodomain transcription factor isoform X2 [Zoote	XM_022073123.1	PREDICTED: Zootermopsis nevadensis putative homeodomain transcription factor (LOC110834214), transcript variant X5, mR--	sp|Q9V9A8|PHTF_DROME	Putative homeodomain transcription factor OS=Drosophila melanogaster GN=phtf PE=1 SV=2
CL1036.Contig2_All	Zootermopsis nevadensis	136037	biota;Eucarya;Fungi/Metazoa group;Animalia;Eumetazoa;Bilateria;Protostomia;Ecdysozoa;Panarthropoda;Arthropoda;Mandibulata;Pancrustacea;Atelocerata;Insecta;Dicondylia;Pterygota;Neoptera;Orthopteroidea;Dictyoptera;Isoptera;Termopsidae;Termopsinae;Termopsini;Zootermopsis;Zootermopsis nevadensis	277	KDR14747.1	hypothetical protein L798_11502 [Zootermopsis nevadensis]	XM_022073123.1	PREDICTED: Zootermopsis nevadensis putative homeodomain transcription factor (LOC110834214), transcript variant X5, mR--	sp|Q9V9A8|PHTF_DROME	Putative homeodomain transcription factor OS=Drosophila melanogaster GN=phtf PE=1 SV=2
CL1037.Contig1_All	Tribolium castaneum	7070	biota;Eucarya;Fungi/Metazoa group;Animalia;Eumetazoa;Bilateria;Protostomia;Ecdysozoa;Panarthropoda;Arthropoda;Mandibulata;Pancrustacea;Atelocerata;Insecta;Dicondylia;Pterygota;Neoptera;Endopterygota;Coleoptera;Polyphaga;Chrysomeliformia;Tenebrionoidea;Lagriidae;Tenebrionidae incertae sedis;Tribolium;Tribolium castaneum	328	EFA13518.1	hypothetical protein TcasGA2_TC001491 [Tribolium castaneum]	--	--	--	--
CL1037.Contig2_All	Tribolium castaneum	7070	biota;Eucarya;Fungi/Metazoa group;Animalia;Eumetazoa;Bilateria;Protostomia;Ecdysozoa;Panarthropoda;Arthropoda;Mandibulata;Pancrustacea;Atelocerata;Insecta;Dicondylia;Pterygota;Neoptera;Endopterygota;Coleoptera;Polyphaga;Chrysomeliformia;Tenebrionoidea;Lagriidae;Tenebrionidae incertae sedis;Tribolium;Tribolium castaneum	535	XP_001810599.1	PREDICTED: similar to pol polyprotein [Tribolium castaneum]	--	--	sp|P10394|POL4_DROME	Retrovirus-related Pol polyprotein from transposon 412 OS=Drosophila melanogaster GN=POL PE=4 SV=1
CL1038.Contig1_All	Zootermopsis nevadensis	136037	biota;Eucarya;Fungi/Metazoa group;Animalia;Eumetazoa;Bilateria;Protostomia;Ecdysozoa;Panarthropoda;Arthropoda;Mandibulata;Pancrustacea;Atelocerata;Insecta;Dicondylia;Pterygota;Neoptera;Orthopteroidea;Dictyoptera;Isoptera;Termopsidae;Termopsinae;Termopsini;Zootermopsis;Zootermopsis nevadensis	213	XP_021940031.1	splicing factor, arginine/serine-rich 15-like [Zootermopsis nevadensis]/	--	--	--	--
CL1038.Contig2_All	Zootermopsis nevadensis	136037	biota;Eucarya;Fungi/Metazoa group;Animalia;Eumetazoa;Bilateria;Protostomia;Ecdysozoa;Panarthropoda;Arthropoda;Mandibulata;Pancrustacea;Atelocerata;Insecta;Dicondylia;Pterygota;Neoptera;Orthopteroidea;Dictyoptera;Isoptera;Termopsidae;Termopsinae;Termopsini;Zootermopsis;Zootermopsis nevadensis	1452	XP_021940031.1	splicing factor, arginine/serine-rich 15-like [Zootermopsis nevadensis]/	XM_022084339.1	PREDICTED: Zootermopsis nevadensis splicing factor, arginine/serine-rich 15-like (LOC110839817), mR--/	sp|Q9UPN6|SCAF8_HUMAN	Protein SCAF8 OS=Homo sapiens GN=SCAF8 PE=1 SV=1
CL1039.Contig1_All	Zootermopsis nevadensis	136037	biota;Eucarya;Fungi/Metazoa group;Animalia;Eumetazoa;Bilateria;Protostomia;Ecdysozoa;Panarthropoda;Arthropoda;Mandibulata;Pancrustacea;Atelocerata;Insecta;Dicondylia;Pterygota;Neoptera;Orthopteroidea;Dictyoptera;Isoptera;Termopsidae;Termopsinae;Termopsini;Zootermopsis;Zootermopsis nevadensis	2316	XP_021922731.1	atlastin isoform X4 [Zootermopsis nevadensis] &gt;KDR23965.1 Atlastin [Zootermopsis nevadensis]	XM_022067070.1	PREDICTED: Zootermopsis nevadensis atlastin (LOC110831241), transcript variant X7, mR--	sp|Q9VC57|ATLAS_DROME	Atlastin OS=Drosophila melanogaster GN=atl PE=1 SV=1
CL1039.Contig2_All	Zootermopsis nevadensis	136037	biota;Eucarya;Fungi/Metazoa group;Animalia;Eumetazoa;Bilateria;Protostomia;Ecdysozoa;Panarthropoda;Arthropoda;Mandibulata;Pancrustacea;Atelocerata;Insecta;Dicondylia;Pterygota;Neoptera;Orthopteroidea;Dictyoptera;Isoptera;Termopsidae;Termopsinae;Termopsini;Zootermopsis;Zootermopsis nevadensis	1071	XP_021922731.1	atlastin isoform X4 [Zootermopsis nevadensis] &gt;KDR23965.1 Atlastin [Zootermopsis nevadensis]	XM_022067070.1	PREDICTED: Zootermopsis nevadensis atlastin (LOC110831241), transcript variant X7, mR--	sp|Q9VC57|ATLAS_DROME	Atlastin OS=Drosophila melanogaster GN=atl PE=1 SV=1
CL1039.Contig3_All	Zootermopsis nevadensis	136037	biota;Eucarya;Fungi/Metazoa group;Animalia;Eumetazoa;Bilateria;Protostomia;Ecdysozoa;Panarthropoda;Arthropoda;Mandibulata;Pancrustacea;Atelocerata;Insecta;Dicondylia;Pterygota;Neoptera;Orthopteroidea;Dictyoptera;Isoptera;Termopsidae;Termopsinae;Termopsini;Zootermopsis;Zootermopsis nevadensis	935	XP_021922715.1	atlastin isoform X2 [Zootermopsis nevadensis]	XM_022067023.1	PREDICTED: Zootermopsis nevadensis atlastin (LOC110831241), transcript variant X2, mR--	sp|Q9VC57|ATLAS_DROME	Atlastin OS=Drosophila melanogaster GN=atl PE=1 SV=1
CL104.Contig1_All	Zootermopsis nevadensis	136037	biota;Eucarya;Fungi/Metazoa group;Animalia;Eumetazoa;Bilateria;Protostomia;Ecdysozoa;Panarthropoda;Arthropoda;Mandibulata;Pancrustacea;Atelocerata;Insecta;Dicondylia;Pterygota;Neoptera;Orthopteroidea;Dictyoptera;Isoptera;Termopsidae;Termopsinae;Termopsini;Zootermopsis;Zootermopsis nevadensis	943	XP_021926452.1	protein SPT2 homolog [Zootermopsis nevadensis] &gt;KDR23790.1 SPT2-like protein [Zootermopsis nevadensis]	KC741106.1	Coptotermes formosanus clone CFSNI1374 hypothetical protein mR--, complete cds	--	--
CL104.Contig2_All	Zootermopsis nevadensis	136037	biota;Eucarya;Fungi/Metazoa group;Animalia;Eumetazoa;Bilateria;Protostomia;Ecdysozoa;Panarthropoda;Arthropoda;Mandibulata;Pancrustacea;Atelocerata;Insecta;Dicondylia;Pterygota;Neoptera;Orthopteroidea;Dictyoptera;Isoptera;Termopsidae;Termopsinae;Termopsini;Zootermopsis;Zootermopsis nevadensis	766	XP_021926452.1	protein SPT2 homolog [Zootermopsis nevadensis] &gt;KDR23790.1 SPT2-like protein [Zootermopsis nevadensis]	KC741106.1	Coptotermes formosanus clone CFSNI1374 hypothetical protein mR--, complete cds	--	--
CL104.Contig3_All	Coptotermes formosanus	36987	biota;Eucarya;Fungi/Metazoa group;Animalia;Eumetazoa;Bilateria;Protostomia;Ecdysozoa;Panarthropoda;Arthropoda;Mandibulata;Pancrustacea;Atelocerata;Insecta;Dicondylia;Pterygota;Neoptera;Orthopteroidea;Dictyoptera;Isoptera;Rhinotermitidae;Coptotermitinae;Coptotermes;Coptotermes formosanus	741	AGM32930.1	hypothetical protein [Coptotermes formosanus]	KC741106.1	Coptotermes formosanus clone CFSNI1374 hypothetical protein mR--, complete cds	--	--
CL1040.Contig1_All	Zootermopsis nevadensis	136037	biota;Eucarya;Fungi/Metazoa group;Animalia;Eumetazoa;Bilateria;Protostomia;Ecdysozoa;Panarthropoda;Arthropoda;Mandibulata;Pancrustacea;Atelocerata;Insecta;Dicondylia;Pterygota;Neoptera;Orthopteroidea;Dictyoptera;Isoptera;Termopsidae;Termopsinae;Termopsini;Zootermopsis;Zootermopsis nevadensis	545	XP_021937765.1	enoyl-CoA delta isomerase 2, mitochondrial [Zootermopsis nevadensis] &gt;KDR09492.1 Peroxisomal 3,2-trans-enoyl-CoA isomerase [Zootermopsis nevadensis]	--	--	sp|O75521|ECI2_HUMAN	Enoyl-CoA delta isomerase 2, mitochondrial OS=Homo sapiens GN=ECI2 PE=1 SV=4
CL1040.Contig2_All	Zootermopsis nevadensis	136037	biota;Eucarya;Fungi/Metazoa group;Animalia;Eumetazoa;Bilateria;Protostomia;Ecdysozoa;Panarthropoda;Arthropoda;Mandibulata;Pancrustacea;Atelocerata;Insecta;Dicondylia;Pterygota;Neoptera;Orthopteroidea;Dictyoptera;Isoptera;Termopsidae;Termopsinae;Termopsini;Zootermopsis;Zootermopsis nevadensis	1001	XP_021937765.1	enoyl-CoA delta isomerase 2, mitochondrial [Zootermopsis nevadensis] &gt;KDR09492.1 Peroxisomal 3,2-trans-enoyl-CoA isomerase [Zootermopsis nevadensis]	XM_022082073.1	PREDICTED: Zootermopsis nevadensis enoyl-CoA delta isomerase 2, mitochondrial (LOC110838669), mR--	sp|Q5XIC0|ECI2_RAT	Enoyl-CoA delta isomerase 2, mitochondrial OS=Rattus norvegicus GN=Eci2 PE=1 SV=1
CL1040.Contig3_All	Zootermopsis nevadensis	136037	biota;Eucarya;Fungi/Metazoa group;Animalia;Eumetazoa;Bilateria;Protostomia;Ecdysozoa;Panarthropoda;Arthropoda;Mandibulata;Pancrustacea;Atelocerata;Insecta;Dicondylia;Pterygota;Neoptera;Orthopteroidea;Dictyoptera;Isoptera;Termopsidae;Termopsinae;Termopsini;Zootermopsis;Zootermopsis nevadensis	1194	XP_021937765.1	enoyl-CoA delta isomerase 2, mitochondrial [Zootermopsis nevadensis] &gt;KDR09492.1 Peroxisomal 3,2-trans-enoyl-CoA isomerase [Zootermopsis nevadensis]	XM_022082073.1	PREDICTED: Zootermopsis nevadensis enoyl-CoA delta isomerase 2, mitochondrial (LOC110838669), mR--	sp|Q5XIC0|ECI2_RAT	Enoyl-CoA delta isomerase 2, mitochondrial OS=Rattus norvegicus GN=Eci2 PE=1 SV=1
CL1041.Contig1_All	Zootermopsis nevadensis	136037	biota;Eucarya;Fungi/Metazoa group;Animalia;Eumetazoa;Bilateria;Protostomia;Ecdysozoa;Panarthropoda;Arthropoda;Mandibulata;Pancrustacea;Atelocerata;Insecta;Dicondylia;Pterygota;Neoptera;Orthopteroidea;Dictyoptera;Isoptera;Termopsidae;Termopsinae;Termopsini;Zootermopsis;Zootermopsis nevadensis	788	KDR16260.1	putative phosphomannomutase [Zootermopsis nevadensis]	XM_022070201.1	PREDICTED: Zootermopsis nevadensis probable phosphomannomutase (LOC110832831), transcript variant X5, mR--	sp|Q60HD6|PMM2_MACFA	Phosphomannomutase 2 OS=Macaca fascicularis GN=PMM2 PE=2 SV=1
CL1041.Contig2_All	Zootermopsis nevadensis	136037	biota;Eucarya;Fungi/Metazoa group;Animalia;Eumetazoa;Bilateria;Protostomia;Ecdysozoa;Panarthropoda;Arthropoda;Mandibulata;Pancrustacea;Atelocerata;Insecta;Dicondylia;Pterygota;Neoptera;Orthopteroidea;Dictyoptera;Isoptera;Termopsidae;Termopsinae;Termopsini;Zootermopsis;Zootermopsis nevadensis	933	XP_021925889.1	probable phosphomannomutase isoform X2 [Zootermopsis nevadensis]	XM_022070201.1	PREDICTED: Zootermopsis nevadensis probable phosphomannomutase (LOC110832831), transcript variant X5, mR--	sp|Q9VTZ6|PMM_DROME	Probable phosphomannomutase OS=Drosophila melanogaster GN=CG10688 PE=2 SV=1
CL1042.Contig1_All	Zootermopsis nevadensis	136037	biota;Eucarya;Fungi/Metazoa group;Animalia;Eumetazoa;Bilateria;Protostomia;Ecdysozoa;Panarthropoda;Arthropoda;Mandibulata;Pancrustacea;Atelocerata;Insecta;Dicondylia;Pterygota;Neoptera;Orthopteroidea;Dictyoptera;Isoptera;Termopsidae;Termopsinae;Termopsini;Zootermopsis;Zootermopsis nevadensis	1051	XP_021929512.1	E3 ubiquitin-protein ligase HECTD1 isoform X8 [Zootermopsis nevadensis]	XM_022073820.1	PREDICTED: Zootermopsis nevadensis E3 ubiquitin-protein ligase HECTD1 (LOC110834547), transcript variant X11, mR--	sp|Q9ULT8|HECD1_HUMAN	E3 ubiquitin-protein ligase HECTD1 OS=Homo sapiens GN=HECTD1 PE=1 SV=3
CL1042.Contig2_All	Zootermopsis nevadensis	136037	biota;Eucarya;Fungi/Metazoa group;Animalia;Eumetazoa;Bilateria;Protostomia;Ecdysozoa;Panarthropoda;Arthropoda;Mandibulata;Pancrustacea;Atelocerata;Insecta;Dicondylia;Pterygota;Neoptera;Orthopteroidea;Dictyoptera;Isoptera;Termopsidae;Termopsinae;Termopsini;Zootermopsis;Zootermopsis nevadensis	1887	XP_021929513.1	E3 ubiquitin-protein ligase HECTD1 isoform X9 [Zootermopsis nevadensis]	XM_022073821.1	PREDICTED: Zootermopsis nevadensis E3 ubiquitin-protein ligase HECTD1 (LOC110834547), transcript variant X12, mR--	sp|Q9ULT8|HECD1_HUMAN	E3 ubiquitin-protein ligase HECTD1 OS=Homo sapiens GN=HECTD1 PE=1 SV=3
CL1045.Contig1_All	Zootermopsis nevadensis	136037	biota;Eucarya;Fungi/Metazoa group;Animalia;Eumetazoa;Bilateria;Protostomia;Ecdysozoa;Panarthropoda;Arthropoda;Mandibulata;Pancrustacea;Atelocerata;Insecta;Dicondylia;Pterygota;Neoptera;Orthopteroidea;Dictyoptera;Isoptera;Termopsidae;Termopsinae;Termopsini;Zootermopsis;Zootermopsis nevadensis	3162	XP_021923054.1	disks large 1 tumor suppressor protein isoform X3 [Zootermopsis nevadensis]	XM_022067362.1	PREDICTED: Zootermopsis nevadensis disks large 1 tumor suppressor protein (LOC110831408), transcript variant X3, mR--	sp|P31007|DLG1_DROME	Disks large 1 tumor suppressor protein OS=Drosophila melanogaster GN=dlg1 PE=1 SV=2
CL1045.Contig2_All	Zootermopsis nevadensis	136037	biota;Eucarya;Fungi/Metazoa group;Animalia;Eumetazoa;Bilateria;Protostomia;Ecdysozoa;Panarthropoda;Arthropoda;Mandibulata;Pancrustacea;Atelocerata;Insecta;Dicondylia;Pterygota;Neoptera;Orthopteroidea;Dictyoptera;Isoptera;Termopsidae;Termopsinae;Termopsini;Zootermopsis;Zootermopsis nevadensis	3316	XP_021923056.1	disks large 1 tumor suppressor protein isoform X5 [Zootermopsis nevadensis]	XM_022067371.1	PREDICTED: Zootermopsis nevadensis disks large 1 tumor suppressor protein (LOC110831408), transcript variant X10, mR--	sp|P31007|DLG1_DROME	Disks large 1 tumor suppressor protein OS=Drosophila melanogaster GN=dlg1 PE=1 SV=2
CL1045.Contig3_All	Zootermopsis nevadensis	136037	biota;Eucarya;Fungi/Metazoa group;Animalia;Eumetazoa;Bilateria;Protostomia;Ecdysozoa;Panarthropoda;Arthropoda;Mandibulata;Pancrustacea;Atelocerata;Insecta;Dicondylia;Pterygota;Neoptera;Orthopteroidea;Dictyoptera;Isoptera;Termopsidae;Termopsinae;Termopsini;Zootermopsis;Zootermopsis nevadensis	3193	XP_021923063.1	disks large 1 tumor suppressor protein isoform X10 [Zootermopsis nevadensis]	XM_022067374.1	PREDICTED: Zootermopsis nevadensis disks large 1 tumor suppressor protein (LOC110831408), transcript variant X13, mR--	sp|P31007|DLG1_DROME	Disks large 1 tumor suppressor protein OS=Drosophila melanogaster GN=dlg1 PE=1 SV=2
CL1045.Contig4_All	Zootermopsis nevadensis	136037	biota;Eucarya;Fungi/Metazoa group;Animalia;Eumetazoa;Bilateria;Protostomia;Ecdysozoa;Panarthropoda;Arthropoda;Mandibulata;Pancrustacea;Atelocerata;Insecta;Dicondylia;Pterygota;Neoptera;Orthopteroidea;Dictyoptera;Isoptera;Termopsidae;Termopsinae;Termopsini;Zootermopsis;Zootermopsis nevadensis	290	XP_021923055.1	disks large 1 tumor suppressor protein isoform X4 [Zootermopsis nevadensis]	--	--	--	--
CL1046.Contig1_All	Zootermopsis nevadensis	136037	biota;Eucarya;Fungi/Metazoa group;Animalia;Eumetazoa;Bilateria;Protostomia;Ecdysozoa;Panarthropoda;Arthropoda;Mandibulata;Pancrustacea;Atelocerata;Insecta;Dicondylia;Pterygota;Neoptera;Orthopteroidea;Dictyoptera;Isoptera;Termopsidae;Termopsinae;Termopsini;Zootermopsis;Zootermopsis nevadensis	828	XP_021929652.1	protein D2-like isoform X1 [Zootermopsis nevadensis] &gt;KDR14299.1 Phosphatidylethanolamine-binding protein 1 [Zootermopsis nevadensis]	XM_022073960.1	PREDICTED: Zootermopsis nevadensis protein D2-like (LOC110834607), transcript variant X1, mR--	sp|P13696|PEBP1_BOVIN	Phosphatidylethanolamine-binding protein 1 OS=Bos taurus GN=PEBP1 PE=1 SV=2
CL1046.Contig2_All	Zootermopsis nevadensis	136037	biota;Eucarya;Fungi/Metazoa group;Animalia;Eumetazoa;Bilateria;Protostomia;Ecdysozoa;Panarthropoda;Arthropoda;Mandibulata;Pancrustacea;Atelocerata;Insecta;Dicondylia;Pterygota;Neoptera;Orthopteroidea;Dictyoptera;Isoptera;Termopsidae;Termopsinae;Termopsini;Zootermopsis;Zootermopsis nevadensis	864	XP_021929652.1	protein D2-like isoform X1 [Zootermopsis nevadensis] &gt;KDR14299.1 Phosphatidylethanolamine-binding protein 1 [Zootermopsis nevadensis]	XM_022073960.1	PREDICTED: Zootermopsis nevadensis protein D2-like (LOC110834607), transcript variant X1, mR--	sp|P13696|PEBP1_BOVIN	Phosphatidylethanolamine-binding protein 1 OS=Bos taurus GN=PEBP1 PE=1 SV=2
CL1046.Contig3_All	Zootermopsis nevadensis	136037	biota;Eucarya;Fungi/Metazoa group;Animalia;Eumetazoa;Bilateria;Protostomia;Ecdysozoa;Panarthropoda;Arthropoda;Mandibulata;Pancrustacea;Atelocerata;Insecta;Dicondylia;Pterygota;Neoptera;Orthopteroidea;Dictyoptera;Isoptera;Termopsidae;Termopsinae;Termopsini;Zootermopsis;Zootermopsis nevadensis	791	XP_021929652.1	protein D2-like isoform X1 [Zootermopsis nevadensis] &gt;KDR14299.1 Phosphatidylethanolamine-binding protein 1 [Zootermopsis nevadensis]	XM_022073960.1	PREDICTED: Zootermopsis nevadensis protein D2-like (LOC110834607), transcript variant X1, mR--	sp|P13696|PEBP1_BOVIN	Phosphatidylethanolamine-binding protein 1 OS=Bos taurus GN=PEBP1 PE=1 SV=2
CL1047.Contig1_All	Zootermopsis nevadensis	136037	biota;Eucarya;Fungi/Metazoa group;Animalia;Eumetazoa;Bilateria;Protostomia;Ecdysozoa;Panarthropoda;Arthropoda;Mandibulata;Pancrustacea;Atelocerata;Insecta;Dicondylia;Pterygota;Neoptera;Orthopteroidea;Dictyoptera;Isoptera;Termopsidae;Termopsinae;Termopsini;Zootermopsis;Zootermopsis nevadensis	348	XP_021928922.1	beta-1,4-glucuronyltransferase 1 [Zootermopsis nevadensis]	--	--	--	--
CL1047.Contig2_All	Zootermopsis nevadensis	136037	biota;Eucarya;Fungi/Metazoa group;Animalia;Eumetazoa;Bilateria;Protostomia;Ecdysozoa;Panarthropoda;Arthropoda;Mandibulata;Pancrustacea;Atelocerata;Insecta;Dicondylia;Pterygota;Neoptera;Orthopteroidea;Dictyoptera;Isoptera;Termopsidae;Termopsinae;Termopsini;Zootermopsis;Zootermopsis nevadensis	347	KDR14680.1	hypothetical protein L798_11452 [Zootermopsis nevadensis]	--	--	--	--
CL1048.Contig1_All	Zootermopsis nevadensis	136037	biota;Eucarya;Fungi/Metazoa group;Animalia;Eumetazoa;Bilateria;Protostomia;Ecdysozoa;Panarthropoda;Arthropoda;Mandibulata;Pancrustacea;Atelocerata;Insecta;Dicondylia;Pterygota;Neoptera;Orthopteroidea;Dictyoptera;Isoptera;Termopsidae;Termopsinae;Termopsini;Zootermopsis;Zootermopsis nevadensis	899	XP_021938657.1	mediator of RNA polymerase II transcription subunit 12-like isoform X4 [Zootermopsis nevadensis]	XM_022082970.1	PREDICTED: Zootermopsis nevadensis mediator of R-- polymerase II transcription subunit 12-like (LOC110839101), transcript variant X8, mR--	sp|Q86YW9|MD12L_HUMAN	Mediator of R-- polymerase II transcription subunit 12-like protein OS=Homo sapiens GN=MED12L PE=1 SV=2
CL1048.Contig2_All	Zootermopsis nevadensis	136037	biota;Eucarya;Fungi/Metazoa group;Animalia;Eumetazoa;Bilateria;Protostomia;Ecdysozoa;Panarthropoda;Arthropoda;Mandibulata;Pancrustacea;Atelocerata;Insecta;Dicondylia;Pterygota;Neoptera;Orthopteroidea;Dictyoptera;Isoptera;Termopsidae;Termopsinae;Termopsini;Zootermopsis;Zootermopsis nevadensis	762	KDR08967.1	Mediator of RNA polymerase II transcription subunit 12 [Zootermopsis nevadensis]	XM_022082970.1	PREDICTED: Zootermopsis nevadensis mediator of R-- polymerase II transcription subunit 12-like (LOC110839101), transcript variant X8, mR--	sp|Q86YW9|MD12L_HUMAN	Mediator of R-- polymerase II transcription subunit 12-like protein OS=Homo sapiens GN=MED12L PE=1 SV=2
CL1049.Contig1_All	Zootermopsis nevadensis	136037	biota;Eucarya;Fungi/Metazoa group;Animalia;Eumetazoa;Bilateria;Protostomia;Ecdysozoa;Panarthropoda;Arthropoda;Mandibulata;Pancrustacea;Atelocerata;Insecta;Dicondylia;Pterygota;Neoptera;Orthopteroidea;Dictyoptera;Isoptera;Termopsidae;Termopsinae;Termopsini;Zootermopsis;Zootermopsis nevadensis	1040	XP_021935188.1	COMM domain-containing protein 3-like [Zootermopsis nevadensis] &gt;KDR11046.1 COMM domain-containing protein 3 [Zootermopsis nevadensis]	--	--	sp|Q9UBI1|COMD3_HUMAN	COMM domain-containing protein 3 OS=Homo sapiens GN=COMMD3 PE=1 SV=1
CL1049.Contig2_All	Zootermopsis nevadensis	136037	biota;Eucarya;Fungi/Metazoa group;Animalia;Eumetazoa;Bilateria;Protostomia;Ecdysozoa;Panarthropoda;Arthropoda;Mandibulata;Pancrustacea;Atelocerata;Insecta;Dicondylia;Pterygota;Neoptera;Orthopteroidea;Dictyoptera;Isoptera;Termopsidae;Termopsinae;Termopsini;Zootermopsis;Zootermopsis nevadensis	1220	XP_021935188.1	COMM domain-containing protein 3-like [Zootermopsis nevadensis] &gt;KDR11046.1 COMM domain-containing protein 3 [Zootermopsis nevadensis]	--	--	sp|Q9UBI1|COMD3_HUMAN	COMM domain-containing protein 3 OS=Homo sapiens GN=COMMD3 PE=1 SV=1
CL105.Contig1_All	Zootermopsis nevadensis	136037	biota;Eucarya;Fungi/Metazoa group;Animalia;Eumetazoa;Bilateria;Protostomia;Ecdysozoa;Panarthropoda;Arthropoda;Mandibulata;Pancrustacea;Atelocerata;Insecta;Dicondylia;Pterygota;Neoptera;Orthopteroidea;Dictyoptera;Isoptera;Termopsidae;Termopsinae;Termopsini;Zootermopsis;Zootermopsis nevadensis	2088	KDR07712.1	Peptidyl-prolyl cis-trans isomerase A2 [Zootermopsis nevadensis]	--	--	sp|P25007|PPIA_DROME	Peptidyl-prolyl cis-trans isomerase OS=Drosophila melanogaster GN=Cyp1 PE=1 SV=2
CL105.Contig2_All	Zootermopsis nevadensis	136037	biota;Eucarya;Fungi/Metazoa group;Animalia;Eumetazoa;Bilateria;Protostomia;Ecdysozoa;Panarthropoda;Arthropoda;Mandibulata;Pancrustacea;Atelocerata;Insecta;Dicondylia;Pterygota;Neoptera;Orthopteroidea;Dictyoptera;Isoptera;Termopsidae;Termopsinae;Termopsini;Zootermopsis;Zootermopsis nevadensis	739	XP_021940340.1	tripartite motif-containing protein 72-like isoform X3 [Zootermopsis nevadensis] &gt;XP_021940341.1 tripartite motif-containing protein 72-like isoform X3 [Zootermopsis nevadensis]	--	--	--	--
CL1050.Contig1_All	Zootermopsis nevadensis	136037	biota;Eucarya;Fungi/Metazoa group;Animalia;Eumetazoa;Bilateria;Protostomia;Ecdysozoa;Panarthropoda;Arthropoda;Mandibulata;Pancrustacea;Atelocerata;Insecta;Dicondylia;Pterygota;Neoptera;Orthopteroidea;Dictyoptera;Isoptera;Termopsidae;Termopsinae;Termopsini;Zootermopsis;Zootermopsis nevadensis	1559	XP_021933592.1	RNA binding protein fox-1 homolog 3 [Zootermopsis nevadensis]	XM_022077900.1	PREDICTED: Zootermopsis nevadensis R-- binding protein fox-1 homolog 3 (LOC110836575), mR--	sp|Q0VD23|RFOX3_BOVIN	R-- binding protein fox-1 homolog 3 OS=Bos taurus GN=RBFOX3 PE=2 SV=1
CL1050.Contig2_All	Zootermopsis nevadensis	136037	biota;Eucarya;Fungi/Metazoa group;Animalia;Eumetazoa;Bilateria;Protostomia;Ecdysozoa;Panarthropoda;Arthropoda;Mandibulata;Pancrustacea;Atelocerata;Insecta;Dicondylia;Pterygota;Neoptera;Orthopteroidea;Dictyoptera;Isoptera;Termopsidae;Termopsinae;Termopsini;Zootermopsis;Zootermopsis nevadensis	1780	XP_021933592.1	RNA binding protein fox-1 homolog 3 [Zootermopsis nevadensis]	XM_022077900.1	PREDICTED: Zootermopsis nevadensis R-- binding protein fox-1 homolog 3 (LOC110836575), mR--	sp|Q5NVN8|RFOX1_PO--B	R-- binding protein fox-1 homolog 1 OS=Pongo abelii GN=RBFOX1 PE=2 SV=1
CL1050.Contig3_All	Zootermopsis nevadensis	136037	biota;Eucarya;Fungi/Metazoa group;Animalia;Eumetazoa;Bilateria;Protostomia;Ecdysozoa;Panarthropoda;Arthropoda;Mandibulata;Pancrustacea;Atelocerata;Insecta;Dicondylia;Pterygota;Neoptera;Orthopteroidea;Dictyoptera;Isoptera;Termopsidae;Termopsinae;Termopsini;Zootermopsis;Zootermopsis nevadensis	1665	XP_021933592.1	RNA binding protein fox-1 homolog 3 [Zootermopsis nevadensis]	XM_022077900.1	PREDICTED: Zootermopsis nevadensis R-- binding protein fox-1 homolog 3 (LOC110836575), mR--	sp|Q5NVN8|RFOX1_PO--B	R-- binding protein fox-1 homolog 1 OS=Pongo abelii GN=RBFOX1 PE=2 SV=1
CL1052.Contig1_All	Holomastigotoides mirabile	104086	biota;Eucarya;Parabasalia;Spirotrichonymphida;Holomastigotidae;Holomastigotoides;Holomastigotoides mirabile	304	BAM14391.1	actin [Holomastigotoides mirabile]	AB468098.1	Holomastigotoides mirabile mR-- for actin, complete cds, clone: 06A34	sp|P35432|ACT1_ECHGR	Actin-1 OS=Echinococcus granulosus GN=ACTI PE=3 SV=1
CL1052.Contig2_All	Holomastigotoides mirabile	104086	biota;Eucarya;Parabasalia;Spirotrichonymphida;Holomastigotidae;Holomastigotoides;Holomastigotoides mirabile	954	BAM14391.1	actin [Holomastigotoides mirabile]	AB468098.1	Holomastigotoides mirabile mR-- for actin, complete cds, clone: 06A34	sp|P53461|ACTC_HALRO	Actin, nonmuscle OS=Halocynthia roretzi GN=CA1 PE=3 SV=1
CL1052.Contig3_All	Spirotrichonympha leidyi	104089	biota;Eucarya;Parabasalia;Trichonymphida;Trichonymphidae;Spirotrichonympha;Spirotrichonympha leidyi	410	BAM14390.1	actin [Spirotrichonympha leidyi]	AB468097.1	Spirotrichonympha leidyi mR-- for actin, complete cds, clone: 02A95	sp|P10994|ACTS_PLEWA	Actin, alpha skeletal muscle (Fragment) OS=Pleurodeles waltl PE=2 SV=1
CL1052.Contig4_All	Holomastigotoides mirabile	104086	biota;Eucarya;Parabasalia;Spirotrichonymphida;Holomastigotidae;Holomastigotoides;Holomastigotoides mirabile	232	BAM14391.1	actin [Holomastigotoides mirabile]	AB468098.1	Holomastigotoides mirabile mR-- for actin, complete cds, clone: 06A34	sp|Q11212|ACT_SPOLI	Actin (Fragment) OS=Spodoptera littoralis PE=2 SV=1
CL1052.Contig5_All	Holomastigotoides mirabile	104086	biota;Eucarya;Parabasalia;Spirotrichonymphida;Holomastigotidae;Holomastigotoides;Holomastigotoides mirabile	623	BAM14391.1	actin [Holomastigotoides mirabile]	AB468097.1	Spirotrichonympha leidyi mR-- for actin, complete cds, clone: 02A95	sp|P11426|ACT_ENTHI	Actin OS=Entamoeba histolytica PE=2 SV=1
CL1052.Contig6_All	Holomastigotoides mirabile	104086	biota;Eucarya;Parabasalia;Spirotrichonymphida;Holomastigotidae;Holomastigotoides;Holomastigotoides mirabile	229	BAM14391.1	actin [Holomastigotoides mirabile]	XM_017287273.1	PREDICTED: Drosophila miranda actin-87E (LOC108156024), mR--	sp|P11426|ACT_ENTHI	Actin OS=Entamoeba histolytica PE=2 SV=1
CL1055.Contig1_All	Zootermopsis nevadensis	136037	biota;Eucarya;Fungi/Metazoa group;Animalia;Eumetazoa;Bilateria;Protostomia;Ecdysozoa;Panarthropoda;Arthropoda;Mandibulata;Pancrustacea;Atelocerata;Insecta;Dicondylia;Pterygota;Neoptera;Orthopteroidea;Dictyoptera;Isoptera;Termopsidae;Termopsinae;Termopsini;Zootermopsis;Zootermopsis nevadensis	476	XP_021936729.1	uncharacterized protein LOC110838140 [Zootermopsis nevadensis] &gt;KDR10213.1 Heparanase [Zootermopsis nevadensis]	--	--	--	--
CL1055.Contig2_All	Zootermopsis nevadensis	136037	biota;Eucarya;Fungi/Metazoa group;Animalia;Eumetazoa;Bilateria;Protostomia;Ecdysozoa;Panarthropoda;Arthropoda;Mandibulata;Pancrustacea;Atelocerata;Insecta;Dicondylia;Pterygota;Neoptera;Orthopteroidea;Dictyoptera;Isoptera;Termopsidae;Termopsinae;Termopsini;Zootermopsis;Zootermopsis nevadensis	1055	XP_021936729.1	uncharacterized protein LOC110838140 [Zootermopsis nevadensis] &gt;KDR10213.1 Heparanase [Zootermopsis nevadensis]	--	--	sp|Q8WWQ2|HPSE2_HUMAN	Inactive heparanase-2 OS=Homo sapiens GN=HPSE2 PE=1 SV=3
CL1056.Contig1_All	Tritrichomonas foetus	1144522	biota;Eucarya;Parabasalia;Trichomonadida Kirby, 1947, emend. Brugerolle and Patterson, 2001;Tritrichomonadidae;Tritrichomonas;Trichomonas foetus	426	OHT10638.1	WD repeat domain [Tritrichomonas foetus] &gt;ARM19769.1 hypothetical protein [Tritrichomonas foetus]	--	--	sp|Q8N1V2|WDR16_HUMAN	WD repeat-containing protein 16 OS=Homo sapiens GN=WDR16 PE=1 SV=3
CL1056.Contig2_All	Tritrichomonas foetus	1144522	biota;Eucarya;Parabasalia;Trichomonadida Kirby, 1947, emend. Brugerolle and Patterson, 2001;Tritrichomonadidae;Tritrichomonas;Trichomonas foetus	1163	OHT02018.1	hypothetical protein TRFO_30977 [Tritrichomonas foetus]	--	--	sp|Q8N1V2|WDR16_HUMAN	WD repeat-containing protein 16 OS=Homo sapiens GN=WDR16 PE=1 SV=3
CL1057.Contig1_All	Zootermopsis nevadensis	136037	biota;Eucarya;Fungi/Metazoa group;Animalia;Eumetazoa;Bilateria;Protostomia;Ecdysozoa;Panarthropoda;Arthropoda;Mandibulata;Pancrustacea;Atelocerata;Insecta;Dicondylia;Pterygota;Neoptera;Orthopteroidea;Dictyoptera;Isoptera;Termopsidae;Termopsinae;Termopsini;Zootermopsis;Zootermopsis nevadensis	350	XP_021915922.1	uncharacterized protein LOC110827999 isoform X3 [Zootermopsis nevadensis]	--	--	--	--
CL1058.Contig1_All	Zootermopsis nevadensis	136037	biota;Eucarya;Fungi/Metazoa group;Animalia;Eumetazoa;Bilateria;Protostomia;Ecdysozoa;Panarthropoda;Arthropoda;Mandibulata;Pancrustacea;Atelocerata;Insecta;Dicondylia;Pterygota;Neoptera;Orthopteroidea;Dictyoptera;Isoptera;Termopsidae;Termopsinae;Termopsini;Zootermopsis;Zootermopsis nevadensis	844	KDR13092.1	Type II inositol-1,4,5-trisphosphate 5-phosphatase [Zootermopsis nevadensis]	XM_022076087.1	PREDICTED: Zootermopsis nevadensis type II inositol 1,4,5-trisphosphate 5-phosphatase (LOC110835651), transcript variant X3, mR--	sp|Q01968|OCRL_HUMAN	Inositol polyphosphate 5-phosphatase OCRL-1 OS=Homo sapiens GN=OCRL PE=1 SV=3
CL1058.Contig2_All	Zootermopsis nevadensis	136037	biota;Eucarya;Fungi/Metazoa group;Animalia;Eumetazoa;Bilateria;Protostomia;Ecdysozoa;Panarthropoda;Arthropoda;Mandibulata;Pancrustacea;Atelocerata;Insecta;Dicondylia;Pterygota;Neoptera;Orthopteroidea;Dictyoptera;Isoptera;Termopsidae;Termopsinae;Termopsini;Zootermopsis;Zootermopsis nevadensis	2241	XP_021931777.1	type II inositol 1,4,5-trisphosphate 5-phosphatase isoform X1 [Zootermopsis nevadensis] &gt;XP_021931778.1 type II inositol 1,4,5-trisphosphate 5-phosphatase isoform X1 [Zootermopsis nevadensis] &gt;XP_021931779.1 type II inositol 1,4,5-trisphosphate 5-ph	XM_022076087.1	PREDICTED: Zootermopsis nevadensis type II inositol 1,4,5-trisphosphate 5-phosphatase (LOC110835651), transcript variant X3, mR--	sp|Q8K337|I5P2_MOUSE	Type II inositol 1,4,5-trisphosphate 5-phosphatase OS=Mus musculus GN=Inpp5b PE=1 SV=1
CL1059.Contig1_All	Zootermopsis nevadensis	136037	biota;Eucarya;Fungi/Metazoa group;Animalia;Eumetazoa;Bilateria;Protostomia;Ecdysozoa;Panarthropoda;Arthropoda;Mandibulata;Pancrustacea;Atelocerata;Insecta;Dicondylia;Pterygota;Neoptera;Orthopteroidea;Dictyoptera;Isoptera;Termopsidae;Termopsinae;Termopsini;Zootermopsis;Zootermopsis nevadensis	281	XP_021936049.1	zinc finger protein 665-like [Zootermopsis nevadensis]	XM_022080357.1	PREDICTED: Zootermopsis nevadensis zinc finger protein 665-like (LOC110837813), mR--	--	--
CL1059.Contig2_All	Zootermopsis nevadensis	136037	biota;Eucarya;Fungi/Metazoa group;Animalia;Eumetazoa;Bilateria;Protostomia;Ecdysozoa;Panarthropoda;Arthropoda;Mandibulata;Pancrustacea;Atelocerata;Insecta;Dicondylia;Pterygota;Neoptera;Orthopteroidea;Dictyoptera;Isoptera;Termopsidae;Termopsinae;Termopsini;Zootermopsis;Zootermopsis nevadensis	328	XP_021936049.1	zinc finger protein 665-like [Zootermopsis nevadensis]	XM_022080357.1	PREDICTED: Zootermopsis nevadensis zinc finger protein 665-like (LOC110837813), mR--	--	--
CL106.Contig1_All	Zootermopsis nevadensis	136037	biota;Eucarya;Fungi/Metazoa group;Animalia;Eumetazoa;Bilateria;Protostomia;Ecdysozoa;Panarthropoda;Arthropoda;Mandibulata;Pancrustacea;Atelocerata;Insecta;Dicondylia;Pterygota;Neoptera;Orthopteroidea;Dictyoptera;Isoptera;Termopsidae;Termopsinae;Termopsini;Zootermopsis;Zootermopsis nevadensis	618	XP_021940219.1	probable Ras GTPase-activating protein isoform X12 [Zootermopsis nevadensis]	XM_022084525.1	PREDICTED: Zootermopsis nevadensis probable Ras GTPase-activating protein (LOC110839912), transcript variant X10, mR--	sp|Q8T498|GAP2_DROME	Probable Ras GTPase-activating protein OS=Drosophila melanogaster GN=CG42684 PE=1 SV=3
CL106.Contig2_All	Zootermopsis nevadensis	136037	biota;Eucarya;Fungi/Metazoa group;Animalia;Eumetazoa;Bilateria;Protostomia;Ecdysozoa;Panarthropoda;Arthropoda;Mandibulata;Pancrustacea;Atelocerata;Insecta;Dicondylia;Pterygota;Neoptera;Orthopteroidea;Dictyoptera;Isoptera;Termopsidae;Termopsinae;Termopsini;Zootermopsis;Zootermopsis nevadensis	1018	XP_021940211.1	probable Ras GTPase-activating protein isoform X4 [Zootermopsis nevadensis]	XM_022084519.1	PREDICTED: Zootermopsis nevadensis probable Ras GTPase-activating protein (LOC110839912), transcript variant X4, mR--	sp|Q8T498|GAP2_DROME	Probable Ras GTPase-activating protein OS=Drosophila melanogaster GN=CG42684 PE=1 SV=3
CL1060.Contig1_All	Zootermopsis nevadensis	136037	biota;Eucarya;Fungi/Metazoa group;Animalia;Eumetazoa;Bilateria;Protostomia;Ecdysozoa;Panarthropoda;Arthropoda;Mandibulata;Pancrustacea;Atelocerata;Insecta;Dicondylia;Pterygota;Neoptera;Orthopteroidea;Dictyoptera;Isoptera;Termopsidae;Termopsinae;Termopsini;Zootermopsis;Zootermopsis nevadensis	720	XP_021931567.1	uncharacterized protein LOC110835554 isoform X2 [Zootermopsis nevadensis]	--	--	--	--
CL1060.Contig2_All	Zootermopsis nevadensis	136037	biota;Eucarya;Fungi/Metazoa group;Animalia;Eumetazoa;Bilateria;Protostomia;Ecdysozoa;Panarthropoda;Arthropoda;Mandibulata;Pancrustacea;Atelocerata;Insecta;Dicondylia;Pterygota;Neoptera;Orthopteroidea;Dictyoptera;Isoptera;Termopsidae;Termopsinae;Termopsini;Zootermopsis;Zootermopsis nevadensis	814	XP_021931567.1	uncharacterized protein LOC110835554 isoform X2 [Zootermopsis nevadensis]	--	--	--	--
CL1060.Contig3_All	Zootermopsis nevadensis	136037	biota;Eucarya;Fungi/Metazoa group;Animalia;Eumetazoa;Bilateria;Protostomia;Ecdysozoa;Panarthropoda;Arthropoda;Mandibulata;Pancrustacea;Atelocerata;Insecta;Dicondylia;Pterygota;Neoptera;Orthopteroidea;Dictyoptera;Isoptera;Termopsidae;Termopsinae;Termopsini;Zootermopsis;Zootermopsis nevadensis	584	XP_021931567.1	uncharacterized protein LOC110835554 isoform X2 [Zootermopsis nevadensis]	--	--	--	--
CL1061.Contig1_All	Zootermopsis nevadensis	136037	biota;Eucarya;Fungi/Metazoa group;Animalia;Eumetazoa;Bilateria;Protostomia;Ecdysozoa;Panarthropoda;Arthropoda;Mandibulata;Pancrustacea;Atelocerata;Insecta;Dicondylia;Pterygota;Neoptera;Orthopteroidea;Dictyoptera;Isoptera;Termopsidae;Termopsinae;Termopsini;Zootermopsis;Zootermopsis nevadensis	789	XP_021941687.1	stAR-related lipid transfer protein 7, mitochondrial isoform X1 [Zootermopsis nevadensis] &gt;KDR02399.1 StAR-related lipid transfer protein 7, mitochondrial [Zootermopsis nevadensis]	XM_022085996.1	PREDICTED: Zootermopsis nevadensis stAR-related lipid transfer protein 7, mitochondrial (LOC110840759), transcript variant X2, mR--	sp|Q8R1R3|STAR7_MOUSE	StAR-related lipid transfer protein 7, mitochondrial OS=Mus musculus GN=Stard7 PE=2 SV=2
CL1061.Contig2_All	Zootermopsis nevadensis	136037	biota;Eucarya;Fungi/Metazoa group;Animalia;Eumetazoa;Bilateria;Protostomia;Ecdysozoa;Panarthropoda;Arthropoda;Mandibulata;Pancrustacea;Atelocerata;Insecta;Dicondylia;Pterygota;Neoptera;Orthopteroidea;Dictyoptera;Isoptera;Termopsidae;Termopsinae;Termopsini;Zootermopsis;Zootermopsis nevadensis	1521	XP_021941687.1	stAR-related lipid transfer protein 7, mitochondrial isoform X1 [Zootermopsis nevadensis] &gt;KDR02399.1 StAR-related lipid transfer protein 7, mitochondrial [Zootermopsis nevadensis]	XM_022085995.1	PREDICTED: Zootermopsis nevadensis stAR-related lipid transfer protein 7, mitochondrial (LOC110840759), transcript variant X1, mR--	sp|Q8R1R3|STAR7_MOUSE	StAR-related lipid transfer protein 7, mitochondrial OS=Mus musculus GN=Stard7 PE=2 SV=2
CL1062.Contig1_All	Zootermopsis nevadensis	136037	biota;Eucarya;Fungi/Metazoa group;Animalia;Eumetazoa;Bilateria;Protostomia;Ecdysozoa;Panarthropoda;Arthropoda;Mandibulata;Pancrustacea;Atelocerata;Insecta;Dicondylia;Pterygota;Neoptera;Orthopteroidea;Dictyoptera;Isoptera;Termopsidae;Termopsinae;Termopsini;Zootermopsis;Zootermopsis nevadensis	1735	XP_021927645.1	zinc finger MIZ domain-containing protein 1 isoform X1 [Zootermopsis nevadensis] &gt;KDR15401.1 Zinc finger MIZ domain-containing protein 1 [Zootermopsis nevadensis]	XM_022071953.1	PREDICTED: Zootermopsis nevadensis zinc finger MIZ domain-containing protein 1 (LOC110833643), transcript variant X1, mR--	sp|Q9ULJ6|ZMIZ1_HUMAN	Zinc finger MIZ domain-containing protein 1 OS=Homo sapiens GN=ZMIZ1 PE=1 SV=3
CL1062.Contig2_All	Zootermopsis nevadensis	136037	biota;Eucarya;Fungi/Metazoa group;Animalia;Eumetazoa;Bilateria;Protostomia;Ecdysozoa;Panarthropoda;Arthropoda;Mandibulata;Pancrustacea;Atelocerata;Insecta;Dicondylia;Pterygota;Neoptera;Orthopteroidea;Dictyoptera;Isoptera;Termopsidae;Termopsinae;Termopsini;Zootermopsis;Zootermopsis nevadensis	298	XP_021927653.1	heterogeneous nuclear ribonucleoprotein 87F-like, partial [Zootermopsis nevadensis]	XM_022071961.1	PREDICTED: Zootermopsis nevadensis heterogeneous nuclear ribonucleoprotein 87F-like (LOC110833650), partial mR--	--	--
CL1063.Contig1_All	Trichomonas vaginalis G3	412133	biota;Eucarya;Parabasalia;Trichomonadida;Trichomonadidae;Trichomonas;Trichomonas vaginalis;Trichomonas vaginalis G3	216	XP_001315385.1	fructose-1,6-bisphosphate aldolase [Trichomonas vaginalis G3]	--	--	--	--
CL1063.Contig2_All	Tritrichomonas foetus	1144522	biota;Eucarya;Parabasalia;Trichomonadida Kirby, 1947, emend. Brugerolle and Patterson, 2001;Tritrichomonadidae;Tritrichomonas;Trichomonas foetus	287	OHT06402.1	Fructose-bisphosphate aldolase [Tritrichomonas foetus]	--	--	--	--
CL1063.Contig3_All	Tritrichomonas foetus	1144522	biota;Eucarya;Parabasalia;Trichomonadida Kirby, 1947, emend. Brugerolle and Patterson, 2001;Tritrichomonadidae;Tritrichomonas;Trichomonas foetus	814	OHT06402.1	Fructose-bisphosphate aldolase [Tritrichomonas foetus]	--	--	--	--
CL1064.Contig1_All	Tritrichomonas foetus	1144522	biota;Eucarya;Parabasalia;Trichomonadida Kirby, 1947, emend. Brugerolle and Patterson, 2001;Tritrichomonadidae;Tritrichomonas;Trichomonas foetus	483	OHT14673.1	hypothetical protein TRFO_14845 [Tritrichomonas foetus]	--	--	--	--
CL1065.Contig1_All	Zootermopsis nevadensis	136037	biota;Eucarya;Fungi/Metazoa group;Animalia;Eumetazoa;Bilateria;Protostomia;Ecdysozoa;Panarthropoda;Arthropoda;Mandibulata;Pancrustacea;Atelocerata;Insecta;Dicondylia;Pterygota;Neoptera;Orthopteroidea;Dictyoptera;Isoptera;Termopsidae;Termopsinae;Termopsini;Zootermopsis;Zootermopsis nevadensis	3305	XP_021913442.1	lipid storage droplets surface-binding protein 1 isoform X3 [Zootermopsis nevadensis]	XM_016241991.1	PREDICTED: Sinocyclocheilus grahami protein CDV3 homolog (LOC107558338), transcript variant X2, mR--	sp|Q9VCI3|LSD1_DROME	Lipid storage droplets surface-binding protein 1 OS=Drosophila melanogaster GN=Lsd-1 PE=2 SV=2
CL1065.Contig2_All	Zootermopsis nevadensis	136037	biota;Eucarya;Fungi/Metazoa group;Animalia;Eumetazoa;Bilateria;Protostomia;Ecdysozoa;Panarthropoda;Arthropoda;Mandibulata;Pancrustacea;Atelocerata;Insecta;Dicondylia;Pterygota;Neoptera;Orthopteroidea;Dictyoptera;Isoptera;Termopsidae;Termopsinae;Termopsini;Zootermopsis;Zootermopsis nevadensis	3531	XP_021913403.1	lipid storage droplets surface-binding protein 1 isoform X2 [Zootermopsis nevadensis] &gt;XP_021913412.1 lipid storage droplets surface-binding protein 1 isoform X2 [Zootermopsis nevadensis] &gt;XP_021913421.1 lipid storage droplets surface-binding protei	XM_016241991.1	PREDICTED: Sinocyclocheilus grahami protein CDV3 homolog (LOC107558338), transcript variant X2, mR--	sp|Q9VCI3|LSD1_DROME	Lipid storage droplets surface-binding protein 1 OS=Drosophila melanogaster GN=Lsd-1 PE=2 SV=2
CL1065.Contig3_All	Zootermopsis nevadensis	136037	biota;Eucarya;Fungi/Metazoa group;Animalia;Eumetazoa;Bilateria;Protostomia;Ecdysozoa;Panarthropoda;Arthropoda;Mandibulata;Pancrustacea;Atelocerata;Insecta;Dicondylia;Pterygota;Neoptera;Orthopteroidea;Dictyoptera;Isoptera;Termopsidae;Termopsinae;Termopsini;Zootermopsis;Zootermopsis nevadensis	226	XP_021913451.1	lipid storage droplets surface-binding protein 1 isoform X4 [Zootermopsis nevadensis]	--	--	--	--
CL1066.Contig1_All	Coptotermes formosanus	36987	biota;Eucarya;Fungi/Metazoa group;Animalia;Eumetazoa;Bilateria;Protostomia;Ecdysozoa;Panarthropoda;Arthropoda;Mandibulata;Pancrustacea;Atelocerata;Insecta;Dicondylia;Pterygota;Neoptera;Orthopteroidea;Dictyoptera;Isoptera;Rhinotermitidae;Coptotermitinae;Coptotermes;Coptotermes formosanus	1010	AGM32926.1	hypothetical protein [Coptotermes formosanus]	KC741102.1	Coptotermes formosanus clone CFSNI1329 hypothetical protein mR--, complete cds	--	--
CL1066.Contig2_All	Coptotermes formosanus	36987	biota;Eucarya;Fungi/Metazoa group;Animalia;Eumetazoa;Bilateria;Protostomia;Ecdysozoa;Panarthropoda;Arthropoda;Mandibulata;Pancrustacea;Atelocerata;Insecta;Dicondylia;Pterygota;Neoptera;Orthopteroidea;Dictyoptera;Isoptera;Rhinotermitidae;Coptotermitinae;Coptotermes;Coptotermes formosanus	268	AGM32926.1	hypothetical protein [Coptotermes formosanus]	--	--	--	--
CL1067.Contig1_All	Megachile rotundata	143995	biota;Eucarya;Fungi/Metazoa group;Animalia;Eumetazoa;Bilateria;Protostomia;Ecdysozoa;Panarthropoda;Arthropoda;Mandibulata;Pancrustacea;Atelocerata;Insecta;Dicondylia;Pterygota;Neoptera;Endopterygota;Hymenoptera;Apocrita;Aculeata;Apoidea;Megachilidae;Megachilinae;Megachilini;Megachile;Megachile rotundata	1397	XP_003706780.1	PREDICTED: piggyBac transposable element-derived protein 4-like [Megachile rotundata]	--	--	sp|Q96DM1|PGBD4_HUMAN	PiggyBac transposable element-derived protein 4 OS=Homo sapiens GN=PGBD4 PE=2 SV=3
CL1069.Contig1_All	Zootermopsis nevadensis	136037	biota;Eucarya;Fungi/Metazoa group;Animalia;Eumetazoa;Bilateria;Protostomia;Ecdysozoa;Panarthropoda;Arthropoda;Mandibulata;Pancrustacea;Atelocerata;Insecta;Dicondylia;Pterygota;Neoptera;Orthopteroidea;Dictyoptera;Isoptera;Termopsidae;Termopsinae;Termopsini;Zootermopsis;Zootermopsis nevadensis	2925	XP_021922338.1	protein bicaudal C homolog 1 [Zootermopsis nevadensis]	XM_022066646.1	PREDICTED: Zootermopsis nevadensis protein bicaudal C homolog 1 (LOC110831072), mR--	sp|Q9H694|BICC1_HUMAN	Protein bicaudal C homolog 1 OS=Homo sapiens GN=BICC1 PE=1 SV=2
CL1069.Contig2_All	Zootermopsis nevadensis	136037	biota;Eucarya;Fungi/Metazoa group;Animalia;Eumetazoa;Bilateria;Protostomia;Ecdysozoa;Panarthropoda;Arthropoda;Mandibulata;Pancrustacea;Atelocerata;Insecta;Dicondylia;Pterygota;Neoptera;Orthopteroidea;Dictyoptera;Isoptera;Termopsidae;Termopsinae;Termopsini;Zootermopsis;Zootermopsis nevadensis	2183	XP_021922338.1	protein bicaudal C homolog 1 [Zootermopsis nevadensis]	XM_022066646.1	PREDICTED: Zootermopsis nevadensis protein bicaudal C homolog 1 (LOC110831072), mR--	sp|Q24009|BICC_DROME	Protein bicaudal C OS=Drosophila melanogaster GN=BicC PE=1 SV=2
CL107.Contig1_All	Acyrthosiphon pisum	7029	biota;Eucarya;Fungi/Metazoa group;Animalia;Eumetazoa;Bilateria;Protostomia;Ecdysozoa;Panarthropoda;Arthropoda;Mandibulata;Pancrustacea;Atelocerata;Insecta;Dicondylia;Pterygota;Neoptera;Hemipteroidea;Hemiptera;Sternorrhyncha;Aphidiformes;Aphidomorpha;Aphidoidea;Aphididae;Aphidinae;Macrosiphini;Acyrthosiphon;Acyrhosiphum pisum	1123	XP_008179821.1	PREDICTED: putative nuclease HARBI1 [Acyrthosiphon pisum]	--	--	--	--
CL1072.Contig1_All	Zootermopsis nevadensis	136037	biota;Eucarya;Fungi/Metazoa group;Animalia;Eumetazoa;Bilateria;Protostomia;Ecdysozoa;Panarthropoda;Arthropoda;Mandibulata;Pancrustacea;Atelocerata;Insecta;Dicondylia;Pterygota;Neoptera;Orthopteroidea;Dictyoptera;Isoptera;Termopsidae;Termopsinae;Termopsini;Zootermopsis;Zootermopsis nevadensis	1325	XP_021930574.1	pericentriolar material 1 protein isoform X2 [Zootermopsis nevadensis]	XM_022074882.1	PREDICTED: Zootermopsis nevadensis pericentriolar material 1 protein (LOC110835048), transcript variant X2, mR--	sp|Q8AV28|PCM1_CHICK	Pericentriolar material 1 protein OS=Gallus gallus GN=PCM1 PE=2 SV=1
CL1072.Contig2_All	Zootermopsis nevadensis	136037	biota;Eucarya;Fungi/Metazoa group;Animalia;Eumetazoa;Bilateria;Protostomia;Ecdysozoa;Panarthropoda;Arthropoda;Mandibulata;Pancrustacea;Atelocerata;Insecta;Dicondylia;Pterygota;Neoptera;Orthopteroidea;Dictyoptera;Isoptera;Termopsidae;Termopsinae;Termopsini;Zootermopsis;Zootermopsis nevadensis	1841	XP_021930575.1	uncharacterized protein LOC110835048 isoform X3 [Zootermopsis nevadensis]	XM_022074883.1	PREDICTED: Zootermopsis nevadensis pericentriolar material 1 protein (LOC110835048), transcript variant X3, mR--	sp|Q8AV28|PCM1_CHICK	Pericentriolar material 1 protein OS=Gallus gallus GN=PCM1 PE=2 SV=1
CL1073.Contig1_All	Holomastigotoides mirabile	104086	biota;Eucarya;Parabasalia;Spirotrichonymphida;Holomastigotidae;Holomastigotoides;Holomastigotoides mirabile	561	BAB64564.2	endoglucanase 2 [Holomastigotoides mirabile]	AB071012.2	Holomastigotoides mirabile HmEG2 mR-- for endoglucanase 2, partial cds	--	--
CL1073.Contig2_All	Holomastigotoides mirabile	104086	biota;Eucarya;Parabasalia;Spirotrichonymphida;Holomastigotidae;Holomastigotoides;Holomastigotoides mirabile	562	BAB64564.2	endoglucanase 2 [Holomastigotoides mirabile]	AB071012.2	Holomastigotoides mirabile HmEG2 mR-- for endoglucanase 2, partial cds	--	--
CL1075.Contig1_All	Zootermopsis nevadensis	136037	biota;Eucarya;Fungi/Metazoa group;Animalia;Eumetazoa;Bilateria;Protostomia;Ecdysozoa;Panarthropoda;Arthropoda;Mandibulata;Pancrustacea;Atelocerata;Insecta;Dicondylia;Pterygota;Neoptera;Orthopteroidea;Dictyoptera;Isoptera;Termopsidae;Termopsinae;Termopsini;Zootermopsis;Zootermopsis nevadensis	727	KDR23836.1	hypothetical protein L798_11027 [Zootermopsis nevadensis]	--	--	--	--
CL1075.Contig2_All	Zootermopsis nevadensis	136037	biota;Eucarya;Fungi/Metazoa group;Animalia;Eumetazoa;Bilateria;Protostomia;Ecdysozoa;Panarthropoda;Arthropoda;Mandibulata;Pancrustacea;Atelocerata;Insecta;Dicondylia;Pterygota;Neoptera;Orthopteroidea;Dictyoptera;Isoptera;Termopsidae;Termopsinae;Termopsini;Zootermopsis;Zootermopsis nevadensis	652	KDR23836.1	hypothetical protein L798_11027 [Zootermopsis nevadensis]	--	--	--	--
CL1075.Contig3_All	Zootermopsis nevadensis	136037	biota;Eucarya;Fungi/Metazoa group;Animalia;Eumetazoa;Bilateria;Protostomia;Ecdysozoa;Panarthropoda;Arthropoda;Mandibulata;Pancrustacea;Atelocerata;Insecta;Dicondylia;Pterygota;Neoptera;Orthopteroidea;Dictyoptera;Isoptera;Termopsidae;Termopsinae;Termopsini;Zootermopsis;Zootermopsis nevadensis	769	KDR23836.1	hypothetical protein L798_11027 [Zootermopsis nevadensis]	--	--	--	--
CL1075.Contig4_All	Zootermopsis nevadensis	136037	biota;Eucarya;Fungi/Metazoa group;Animalia;Eumetazoa;Bilateria;Protostomia;Ecdysozoa;Panarthropoda;Arthropoda;Mandibulata;Pancrustacea;Atelocerata;Insecta;Dicondylia;Pterygota;Neoptera;Orthopteroidea;Dictyoptera;Isoptera;Termopsidae;Termopsinae;Termopsini;Zootermopsis;Zootermopsis nevadensis	844	KDR23836.1	hypothetical protein L798_11027 [Zootermopsis nevadensis]	--	--	--	--
CL1076.Contig1_All	Zootermopsis nevadensis	136037	biota;Eucarya;Fungi/Metazoa group;Animalia;Eumetazoa;Bilateria;Protostomia;Ecdysozoa;Panarthropoda;Arthropoda;Mandibulata;Pancrustacea;Atelocerata;Insecta;Dicondylia;Pterygota;Neoptera;Orthopteroidea;Dictyoptera;Isoptera;Termopsidae;Termopsinae;Termopsini;Zootermopsis;Zootermopsis nevadensis	595	XP_021916843.1	uncharacterized protein LOC110828422 [Zootermopsis nevadensis] &gt;XP_021916844.1 uncharacterized protein LOC110828422 [Zootermopsis nevadensis]	XM_022061152.1	PREDICTED: Zootermopsis nevadensis uncharacterized LOC110828422 (LOC110828422), transcript variant X2, mR--	--	--
CL1076.Contig2_All	Zootermopsis nevadensis	136037	biota;Eucarya;Fungi/Metazoa group;Animalia;Eumetazoa;Bilateria;Protostomia;Ecdysozoa;Panarthropoda;Arthropoda;Mandibulata;Pancrustacea;Atelocerata;Insecta;Dicondylia;Pterygota;Neoptera;Orthopteroidea;Dictyoptera;Isoptera;Termopsidae;Termopsinae;Termopsini;Zootermopsis;Zootermopsis nevadensis	733	XP_021916843.1	uncharacterized protein LOC110828422 [Zootermopsis nevadensis] &gt;XP_021916844.1 uncharacterized protein LOC110828422 [Zootermopsis nevadensis]	XM_022061152.1	PREDICTED: Zootermopsis nevadensis uncharacterized LOC110828422 (LOC110828422), transcript variant X2, mR--	--	--
CL1077.Contig1_All	Zootermopsis nevadensis	136037	biota;Eucarya;Fungi/Metazoa group;Animalia;Eumetazoa;Bilateria;Protostomia;Ecdysozoa;Panarthropoda;Arthropoda;Mandibulata;Pancrustacea;Atelocerata;Insecta;Dicondylia;Pterygota;Neoptera;Orthopteroidea;Dictyoptera;Isoptera;Termopsidae;Termopsinae;Termopsini;Zootermopsis;Zootermopsis nevadensis	1781	XP_021913131.1	activating transcription factor 3 isoform X2 [Zootermopsis nevadensis]	--	--	sp|Q6DGM8|JDP2_DANRE	Jun dimerization protein 2 OS=Danio rerio GN=jdp2 PE=2 SV=1
CL1077.Contig2_All	Zootermopsis nevadensis	136037	biota;Eucarya;Fungi/Metazoa group;Animalia;Eumetazoa;Bilateria;Protostomia;Ecdysozoa;Panarthropoda;Arthropoda;Mandibulata;Pancrustacea;Atelocerata;Insecta;Dicondylia;Pterygota;Neoptera;Orthopteroidea;Dictyoptera;Isoptera;Termopsidae;Termopsinae;Termopsini;Zootermopsis;Zootermopsis nevadensis	1673	XP_021913131.1	activating transcription factor 3 isoform X2 [Zootermopsis nevadensis]	--	--	--	--
CL1077.Contig3_All	Zootermopsis nevadensis	136037	biota;Eucarya;Fungi/Metazoa group;Animalia;Eumetazoa;Bilateria;Protostomia;Ecdysozoa;Panarthropoda;Arthropoda;Mandibulata;Pancrustacea;Atelocerata;Insecta;Dicondylia;Pterygota;Neoptera;Orthopteroidea;Dictyoptera;Isoptera;Termopsidae;Termopsinae;Termopsini;Zootermopsis;Zootermopsis nevadensis	1653	XP_021913131.1	activating transcription factor 3 isoform X2 [Zootermopsis nevadensis]	--	--	sp|Q6DGM8|JDP2_DANRE	Jun dimerization protein 2 OS=Danio rerio GN=jdp2 PE=2 SV=1
CL1078.Contig1_All	Tritrichomonas foetus	1144522	biota;Eucarya;Parabasalia;Trichomonadida Kirby, 1947, emend. Brugerolle and Patterson, 2001;Tritrichomonadidae;Tritrichomonas;Trichomonas foetus	771	OHT00134.1	hypothetical protein TRFO_08133 [Tritrichomonas foetus]	--	--	sp|Q01484|ANK2_HUMAN	Ankyrin-2 OS=Homo sapiens GN=ANK2 PE=1 SV=4
CL1078.Contig2_All	Tritrichomonas foetus	1144522	biota;Eucarya;Parabasalia;Trichomonadida Kirby, 1947, emend. Brugerolle and Patterson, 2001;Tritrichomonadidae;Tritrichomonas;Trichomonas foetus	591	OHT00134.1	hypothetical protein TRFO_08133 [Tritrichomonas foetus]	--	--	sp|Q96KQ7|EHMT2_HUMAN	Histone-lysine N-methyltransferase EHMT2 OS=Homo sapiens GN=EHMT2 PE=1 SV=3
CL1079.Contig1_All	Zootermopsis nevadensis	136037	biota;Eucarya;Fungi/Metazoa group;Animalia;Eumetazoa;Bilateria;Protostomia;Ecdysozoa;Panarthropoda;Arthropoda;Mandibulata;Pancrustacea;Atelocerata;Insecta;Dicondylia;Pterygota;Neoptera;Orthopteroidea;Dictyoptera;Isoptera;Termopsidae;Termopsinae;Termopsini;Zootermopsis;Zootermopsis nevadensis	680	XP_021931026.1	conserved oligomeric Golgi complex subunit 5 isoform X1 [Zootermopsis nevadensis] &gt;XP_021931027.1 conserved oligomeric Golgi complex subunit 5 isoform X2 [Zootermopsis nevadensis] &gt;KDR13588.1 Conserved oligomeric Golgi complex subunit 5 [Zootermopsi	XM_022075335.1	PREDICTED: Zootermopsis nevadensis conserved oligomeric Golgi complex subunit 5 (LOC110835273), transcript variant X2, mR--	sp|Q8C0L8|COG5_MOUSE	Conserved oligomeric Golgi complex subunit 5 OS=Mus musculus GN=Cog5 PE=2 SV=3
CL1079.Contig2_All	Zootermopsis nevadensis	136037	biota;Eucarya;Fungi/Metazoa group;Animalia;Eumetazoa;Bilateria;Protostomia;Ecdysozoa;Panarthropoda;Arthropoda;Mandibulata;Pancrustacea;Atelocerata;Insecta;Dicondylia;Pterygota;Neoptera;Orthopteroidea;Dictyoptera;Isoptera;Termopsidae;Termopsinae;Termopsini;Zootermopsis;Zootermopsis nevadensis	1049	XP_021931026.1	conserved oligomeric Golgi complex subunit 5 isoform X1 [Zootermopsis nevadensis] &gt;XP_021931027.1 conserved oligomeric Golgi complex subunit 5 isoform X2 [Zootermopsis nevadensis] &gt;KDR13588.1 Conserved oligomeric Golgi complex subunit 5 [Zootermopsi	XM_022075335.1	PREDICTED: Zootermopsis nevadensis conserved oligomeric Golgi complex subunit 5 (LOC110835273), transcript variant X2, mR--	sp|Q8C0L8|COG5_MOUSE	Conserved oligomeric Golgi complex subunit 5 OS=Mus musculus GN=Cog5 PE=2 SV=3
CL1080.Contig1_All	Zootermopsis nevadensis	136037	biota;Eucarya;Fungi/Metazoa group;Animalia;Eumetazoa;Bilateria;Protostomia;Ecdysozoa;Panarthropoda;Arthropoda;Mandibulata;Pancrustacea;Atelocerata;Insecta;Dicondylia;Pterygota;Neoptera;Orthopteroidea;Dictyoptera;Isoptera;Termopsidae;Termopsinae;Termopsini;Zootermopsis;Zootermopsis nevadensis	1211	XP_021915642.1	endothelin-converting enzyme homolog isoform X3 [Zootermopsis nevadensis]	XM_022059950.1	PREDICTED: Zootermopsis nevadensis endothelin-converting enzyme homolog (LOC110827859), transcript variant X3, mR--	sp|Q4PZA2|ECE1_MOUSE	Endothelin-converting enzyme 1 OS=Mus musculus GN=Ece1 PE=1 SV=1
CL1080.Contig2_All	Zootermopsis nevadensis	136037	biota;Eucarya;Fungi/Metazoa group;Animalia;Eumetazoa;Bilateria;Protostomia;Ecdysozoa;Panarthropoda;Arthropoda;Mandibulata;Pancrustacea;Atelocerata;Insecta;Dicondylia;Pterygota;Neoptera;Orthopteroidea;Dictyoptera;Isoptera;Termopsidae;Termopsinae;Termopsini;Zootermopsis;Zootermopsis nevadensis	1344	XP_021915642.1	endothelin-converting enzyme homolog isoform X3 [Zootermopsis nevadensis]	XM_022059950.1	PREDICTED: Zootermopsis nevadensis endothelin-converting enzyme homolog (LOC110827859), transcript variant X3, mR--	sp|Q4PZA2|ECE1_MOUSE	Endothelin-converting enzyme 1 OS=Mus musculus GN=Ece1 PE=1 SV=1
CL1081.Contig1_All	Zootermopsis nevadensis	136037	biota;Eucarya;Fungi/Metazoa group;Animalia;Eumetazoa;Bilateria;Protostomia;Ecdysozoa;Panarthropoda;Arthropoda;Mandibulata;Pancrustacea;Atelocerata;Insecta;Dicondylia;Pterygota;Neoptera;Orthopteroidea;Dictyoptera;Isoptera;Termopsidae;Termopsinae;Termopsini;Zootermopsis;Zootermopsis nevadensis	1461	XP_021913867.1	leucine-rich repeat flightless-interacting protein 2 isoform X10 [Zootermopsis nevadensis]	XM_022058175.1	PREDICTED: Zootermopsis nevadensis leucine-rich repeat flightless-interacting protein 2 (LOC110826991), transcript variant X11, mR--	sp|Q4V7E8|LRRF2_RAT	Leucine-rich repeat flightless-interacting protein 2 OS=Rattus norvegicus GN=Lrrfip2 PE=2 SV=1
CL1082.Contig1_All	Zootermopsis nevadensis	136037	biota;Eucarya;Fungi/Metazoa group;Animalia;Eumetazoa;Bilateria;Protostomia;Ecdysozoa;Panarthropoda;Arthropoda;Mandibulata;Pancrustacea;Atelocerata;Insecta;Dicondylia;Pterygota;Neoptera;Orthopteroidea;Dictyoptera;Isoptera;Termopsidae;Termopsinae;Termopsini;Zootermopsis;Zootermopsis nevadensis	1555	XP_021916317.1	aspartate aminotransferase, cytoplasmic-like [Zootermopsis nevadensis]	--	--	sp|P00504|AATC_CHICK	Aspartate aminotransferase, cytoplasmic OS=Gallus gallus GN=GOT1 PE=1 SV=3
CL1082.Contig2_All	Zootermopsis nevadensis	136037	biota;Eucarya;Fungi/Metazoa group;Animalia;Eumetazoa;Bilateria;Protostomia;Ecdysozoa;Panarthropoda;Arthropoda;Mandibulata;Pancrustacea;Atelocerata;Insecta;Dicondylia;Pterygota;Neoptera;Orthopteroidea;Dictyoptera;Isoptera;Termopsidae;Termopsinae;Termopsini;Zootermopsis;Zootermopsis nevadensis	250	KDR21334.1	Aspartate aminotransferase, cytoplasmic, partial [Zootermopsis nevadensis]	--	--	sp|Q22067|AATC_CAEEL	Probable aspartate aminotransferase, cytoplasmic OS=Caenorhabditis elegans GN=got-1.2 PE=3 SV=1
CL1082.Contig3_All	Drosophila miranda	7229	biota;Eucarya;Fungi/Metazoa group;Animalia;Eumetazoa;Bilateria;Protostomia;Ecdysozoa;Panarthropoda;Arthropoda;Mandibulata;Pancrustacea;Atelocerata;Insecta;Dicondylia;Pterygota;Neoptera;Endopterygota;Diptera;Brachycera;Asilomorpha;Eremoneura;Cyclorrhapha;Schizophora;Acalyptratae;Ephydroidea;Drosophilidae;Drosophilinae;Drosophilini;Drosophilina;Drosophiliti;Drosophila;Sophophora;obscura group;pseud…	234	XP_017146973.1	PREDICTED: probable aspartate aminotransferase, cytoplasmic [Drosophila miranda]	--	--	sp|Q4R5L1|AATC_MACFA	Aspartate aminotransferase, cytoplasmic OS=Macaca fascicularis GN=GOT1 PE=2 SV=1
CL1083.Contig1_All	Apis mellifera	7460	biota;Eucarya;Fungi/Metazoa group;Animalia;Eumetazoa;Bilateria;Protostomia;Ecdysozoa;Panarthropoda;Arthropoda;Mandibulata;Pancrustacea;Atelocerata;Insecta;Dicondylia;Pterygota;Neoptera;Endopterygota;Hymenoptera;Apocrita;Aculeata;Apoidea;Anthophoridae;Apinae;Apini;Apis;Apis mellifera	656	XP_003250271.1	PREDICTED: astakine-like [Apis mellifera]	--	--	sp|Q56R10|ASTA_PENMO	Astakine OS=Penaeus monodon PE=2 SV=1
CL1083.Contig2_All	Zootermopsis nevadensis	136037	biota;Eucarya;Fungi/Metazoa group;Animalia;Eumetazoa;Bilateria;Protostomia;Ecdysozoa;Panarthropoda;Arthropoda;Mandibulata;Pancrustacea;Atelocerata;Insecta;Dicondylia;Pterygota;Neoptera;Orthopteroidea;Dictyoptera;Isoptera;Termopsidae;Termopsinae;Termopsini;Zootermopsis;Zootermopsis nevadensis	734	XP_021926418.1	invertebrate-type lysozyme 3-like [Zootermopsis nevadensis] &gt;KDR15949.1 Lysozyme 3 [Zootermopsis nevadensis]	XM_022070726.1	PREDICTED: Zootermopsis nevadensis invertebrate-type lysozyme 3-like (LOC110833092), mR--	sp|Q56R10|ASTA_PENMO	Astakine OS=Penaeus monodon PE=2 SV=1
CL1083.Contig3_All	Apis mellifera	7460	biota;Eucarya;Fungi/Metazoa group;Animalia;Eumetazoa;Bilateria;Protostomia;Ecdysozoa;Panarthropoda;Arthropoda;Mandibulata;Pancrustacea;Atelocerata;Insecta;Dicondylia;Pterygota;Neoptera;Endopterygota;Hymenoptera;Apocrita;Aculeata;Apoidea;Anthophoridae;Apinae;Apini;Apis;Apis mellifera	651	XP_003250271.1	PREDICTED: astakine-like [Apis mellifera]	--	--	sp|Q56R10|ASTA_PENMO	Astakine OS=Penaeus monodon PE=2 SV=1
CL1083.Contig4_All	Apis mellifera	7460	biota;Eucarya;Fungi/Metazoa group;Animalia;Eumetazoa;Bilateria;Protostomia;Ecdysozoa;Panarthropoda;Arthropoda;Mandibulata;Pancrustacea;Atelocerata;Insecta;Dicondylia;Pterygota;Neoptera;Endopterygota;Hymenoptera;Apocrita;Aculeata;Apoidea;Anthophoridae;Apinae;Apini;Apis;Apis mellifera	642	XP_003250271.1	PREDICTED: astakine-like [Apis mellifera]	--	--	sp|Q56R10|ASTA_PENMO	Astakine OS=Penaeus monodon PE=2 SV=1
CL1084.Contig1_All	Zootermopsis nevadensis	136037	biota;Eucarya;Fungi/Metazoa group;Animalia;Eumetazoa;Bilateria;Protostomia;Ecdysozoa;Panarthropoda;Arthropoda;Mandibulata;Pancrustacea;Atelocerata;Insecta;Dicondylia;Pterygota;Neoptera;Orthopteroidea;Dictyoptera;Isoptera;Termopsidae;Termopsinae;Termopsini;Zootermopsis;Zootermopsis nevadensis	791	XP_021919189.1	sorting nexin-24-like isoform X1 [Zootermopsis nevadensis] &gt;KDR19803.1 Sorting nexin-24 [Zootermopsis nevadensis]	--	--	sp|Q5U2S5|SNX24_RAT	Sorting nexin-24 OS=Rattus norvegicus GN=Snx24 PE=2 SV=1
CL1084.Contig2_All	Zootermopsis nevadensis	136037	biota;Eucarya;Fungi/Metazoa group;Animalia;Eumetazoa;Bilateria;Protostomia;Ecdysozoa;Panarthropoda;Arthropoda;Mandibulata;Pancrustacea;Atelocerata;Insecta;Dicondylia;Pterygota;Neoptera;Orthopteroidea;Dictyoptera;Isoptera;Termopsidae;Termopsinae;Termopsini;Zootermopsis;Zootermopsis nevadensis	914	XP_021919189.1	sorting nexin-24-like isoform X1 [Zootermopsis nevadensis] &gt;KDR19803.1 Sorting nexin-24 [Zootermopsis nevadensis]	--	--	sp|Q5U2S5|SNX24_RAT	Sorting nexin-24 OS=Rattus norvegicus GN=Snx24 PE=2 SV=1
CL1084.Contig3_All	Zootermopsis nevadensis	136037	biota;Eucarya;Fungi/Metazoa group;Animalia;Eumetazoa;Bilateria;Protostomia;Ecdysozoa;Panarthropoda;Arthropoda;Mandibulata;Pancrustacea;Atelocerata;Insecta;Dicondylia;Pterygota;Neoptera;Orthopteroidea;Dictyoptera;Isoptera;Termopsidae;Termopsinae;Termopsini;Zootermopsis;Zootermopsis nevadensis	1021	XP_021919189.1	sorting nexin-24-like isoform X1 [Zootermopsis nevadensis] &gt;KDR19803.1 Sorting nexin-24 [Zootermopsis nevadensis]	--	--	sp|Q5U2S5|SNX24_RAT	Sorting nexin-24 OS=Rattus norvegicus GN=Snx24 PE=2 SV=1
CL1085.Contig1_All	Culex quinquefasciatus	7176	biota;Eucarya;Fungi/Metazoa group;Animalia;Eumetazoa;Bilateria;Protostomia;Ecdysozoa;Panarthropoda;Arthropoda;Mandibulata;Pancrustacea;Atelocerata;Insecta;Dicondylia;Pterygota;Neoptera;Endopterygota;Diptera;Nematocera;Culicimorpha;Culicoidea;Culicidae;Culicinae;Culicini;Culex;Culex;Culex pipiens complex;Culex fatigan	575	XP_001845278.1	conserved hypothetical protein [Culex quinquefasciatus] >gi|167876408|gb|EDS39791.1| conserved hypothetical protein [Culex quinquefasciatus]	--	--	sp|Q3UFF7|LYPL1_MOUSE	Lysophospholipase-like protein 1 OS=Mus musculus GN=Lyplal1 PE=1 SV=3
CL1085.Contig2_All	Zootermopsis nevadensis	136037	biota;Eucarya;Fungi/Metazoa group;Animalia;Eumetazoa;Bilateria;Protostomia;Ecdysozoa;Panarthropoda;Arthropoda;Mandibulata;Pancrustacea;Atelocerata;Insecta;Dicondylia;Pterygota;Neoptera;Orthopteroidea;Dictyoptera;Isoptera;Termopsidae;Termopsinae;Termopsini;Zootermopsis;Zootermopsis nevadensis	213	XP_021936192.1	lysophospholipase-like protein 1 [Zootermopsis nevadensis]	--	--	sp|Q3UFF7|LYPL1_MOUSE	Lysophospholipase-like protein 1 OS=Mus musculus GN=Lyplal1 PE=1 SV=3
CL1086.Contig1_All	Zootermopsis nevadensis	136037	biota;Eucarya;Fungi/Metazoa group;Animalia;Eumetazoa;Bilateria;Protostomia;Ecdysozoa;Panarthropoda;Arthropoda;Mandibulata;Pancrustacea;Atelocerata;Insecta;Dicondylia;Pterygota;Neoptera;Orthopteroidea;Dictyoptera;Isoptera;Termopsidae;Termopsinae;Termopsini;Zootermopsis;Zootermopsis nevadensis	1014	XP_021937926.1	alcohol dehydrogenase [NADP(+)]-like [Zootermopsis nevadensis]	XM_022082234.1	PREDICTED: Zootermopsis nevadensis alcohol dehydrogenase [--DP(+)]-like (LOC110838730), mR--	sp|Q3ZCJ2|AK1A1_BOVIN	Alcohol dehydrogenase [--DP(+)] OS=Bos taurus GN=AKR1A1 PE=2 SV=1
CL1086.Contig2_All	Zootermopsis nevadensis	136037	biota;Eucarya;Fungi/Metazoa group;Animalia;Eumetazoa;Bilateria;Protostomia;Ecdysozoa;Panarthropoda;Arthropoda;Mandibulata;Pancrustacea;Atelocerata;Insecta;Dicondylia;Pterygota;Neoptera;Orthopteroidea;Dictyoptera;Isoptera;Termopsidae;Termopsinae;Termopsini;Zootermopsis;Zootermopsis nevadensis	759	XP_021937926.1	alcohol dehydrogenase [NADP(+)]-like [Zootermopsis nevadensis]	XM_022082234.1	PREDICTED: Zootermopsis nevadensis alcohol dehydrogenase [--DP(+)]-like (LOC110838730), mR--	sp|Q3ZCJ2|AK1A1_BOVIN	Alcohol dehydrogenase [--DP(+)] OS=Bos taurus GN=AKR1A1 PE=2 SV=1
CL1087.Contig1_All	Tritrichomonas foetus	1144522	biota;Eucarya;Parabasalia;Trichomonadida Kirby, 1947, emend. Brugerolle and Patterson, 2001;Tritrichomonadidae;Tritrichomonas;Trichomonas foetus	971	OHT05283.1	Dpy-30 motif family protein [Tritrichomonas foetus]	--	--	sp|Q9D2H2|KAD7_MOUSE	Adenylate kinase 7 OS=Mus musculus GN=Ak7 PE=2 SV=1
CL1087.Contig2_All	Tritrichomonas foetus	1144522	biota;Eucarya;Parabasalia;Trichomonadida Kirby, 1947, emend. Brugerolle and Patterson, 2001;Tritrichomonadidae;Tritrichomonas;Trichomonas foetus	934	OHT05283.1	Dpy-30 motif family protein [Tritrichomonas foetus]	--	--	sp|Q9D2H2|KAD7_MOUSE	Adenylate kinase 7 OS=Mus musculus GN=Ak7 PE=2 SV=1
CL1087.Contig3_All	Tritrichomonas foetus	1144522	biota;Eucarya;Parabasalia;Trichomonadida Kirby, 1947, emend. Brugerolle and Patterson, 2001;Tritrichomonadidae;Tritrichomonas;Trichomonas foetus	699	OHT05283.1	Dpy-30 motif family protein [Tritrichomonas foetus]	--	--	sp|Q9D2H2|KAD7_MOUSE	Adenylate kinase 7 OS=Mus musculus GN=Ak7 PE=2 SV=1
CL1088.Contig1_All	Blattella germanica	6973	biota;Eucarya;Fungi/Metazoa group;Animalia;Eumetazoa;Bilateria;Protostomia;Ecdysozoa;Panarthropoda;Arthropoda;Mandibulata;Pancrustacea;Atelocerata;Insecta;Dicondylia;Pterygota;Neoptera;Orthopteroidea;Dictyoptera;Blattaria;Blaberoidea;Blattelidae;Blattellinae;Blatella;Blatella germanica	729	CCH14900.1	endonuclease-reverse transcriptase [Blattella germanica]	--	--	--	--
CL1089.Contig1_All	Babesia caballi	5871	biota;Eucarya;Alveolata;Apicomplexa;Aconoidasida;Piroplasmida;Babesiidae;Babesia;Babesia caballi	280	BAE54428.1	Heat Shock Protein 70 [Babesia caballi]	gi|66968365|gb|DQ060427.1|	Cryptosporidium baileyi strain Tcb heat shock protein 70-like gene, partial sequence	sp|Q24798|GRP78_ECHGR	78 kDa glucose-regulated protein OS=Echinococcus granulosus GN=GRP78 PE=2 SV=1
CL109.Contig1_All	Zootermopsis nevadensis	136037	biota;Eucarya;Fungi/Metazoa group;Animalia;Eumetazoa;Bilateria;Protostomia;Ecdysozoa;Panarthropoda;Arthropoda;Mandibulata;Pancrustacea;Atelocerata;Insecta;Dicondylia;Pterygota;Neoptera;Orthopteroidea;Dictyoptera;Isoptera;Termopsidae;Termopsinae;Termopsini;Zootermopsis;Zootermopsis nevadensis	1483	XP_021919215.1	leukocyte elastase inhibitor-like isoform X6 [Zootermopsis nevadensis]	--	--	sp|P30740|ILEU_HUMAN	Leukocyte elastase inhibitor OS=Homo sapiens GN=SERPINB1 PE=1 SV=1
CL109.Contig2_All	Zootermopsis nevadensis	136037	biota;Eucarya;Fungi/Metazoa group;Animalia;Eumetazoa;Bilateria;Protostomia;Ecdysozoa;Panarthropoda;Arthropoda;Mandibulata;Pancrustacea;Atelocerata;Insecta;Dicondylia;Pterygota;Neoptera;Orthopteroidea;Dictyoptera;Isoptera;Termopsidae;Termopsinae;Termopsini;Zootermopsis;Zootermopsis nevadensis	1338	XP_021919215.1	leukocyte elastase inhibitor-like isoform X6 [Zootermopsis nevadensis]	--	--	sp|P30740|ILEU_HUMAN	Leukocyte elastase inhibitor OS=Homo sapiens GN=SERPINB1 PE=1 SV=1
CL109.Contig3_All	Zootermopsis nevadensis	136037	biota;Eucarya;Fungi/Metazoa group;Animalia;Eumetazoa;Bilateria;Protostomia;Ecdysozoa;Panarthropoda;Arthropoda;Mandibulata;Pancrustacea;Atelocerata;Insecta;Dicondylia;Pterygota;Neoptera;Orthopteroidea;Dictyoptera;Isoptera;Termopsidae;Termopsinae;Termopsini;Zootermopsis;Zootermopsis nevadensis	1315	XP_021919216.1	leukocyte elastase inhibitor-like isoform X7 [Zootermopsis nevadensis] &gt;XP_021919217.1 leukocyte elastase inhibitor-like isoform X7 [Zootermopsis nevadensis]	--	--	sp|P30740|ILEU_HUMAN	Leukocyte elastase inhibitor OS=Homo sapiens GN=SERPINB1 PE=1 SV=1
CL109.Contig4_All	Zootermopsis nevadensis	136037	biota;Eucarya;Fungi/Metazoa group;Animalia;Eumetazoa;Bilateria;Protostomia;Ecdysozoa;Panarthropoda;Arthropoda;Mandibulata;Pancrustacea;Atelocerata;Insecta;Dicondylia;Pterygota;Neoptera;Orthopteroidea;Dictyoptera;Isoptera;Termopsidae;Termopsinae;Termopsini;Zootermopsis;Zootermopsis nevadensis	1149	XP_021919214.1	leukocyte elastase inhibitor-like isoform X5 [Zootermopsis nevadensis]	--	--	sp|Q9D154|ILEUA_MOUSE	Leukocyte elastase inhibitor A OS=Mus musculus GN=Serpinb1a PE=1 SV=1
CL1090.Contig1_All	Tritrichomonas foetus	1144522	biota;Eucarya;Parabasalia;Trichomonadida Kirby, 1947, emend. Brugerolle and Patterson, 2001;Tritrichomonadidae;Tritrichomonas;Trichomonas foetus	587	OHT04430.1	40S ribosomal protein S7 [Tritrichomonas foetus] &gt;ARM19783.1 40S ribosomal protein S7 [Tritrichomonas foetus]	--	--	sp|P62083|RS7_RAT	40S ribosomal protein S7 OS=Rattus norvegicus GN=Rps7 PE=1 SV=1
CL1090.Contig2_All	Tritrichomonas foetus	1144522	biota;Eucarya;Parabasalia;Trichomonadida Kirby, 1947, emend. Brugerolle and Patterson, 2001;Tritrichomonadidae;Tritrichomonas;Trichomonas foetus	640	OHT04430.1	40S ribosomal protein S7 [Tritrichomonas foetus] &gt;ARM19783.1 40S ribosomal protein S7 [Tritrichomonas foetus]	--	--	sp|P62085|RS7_DROYA	40S ribosomal protein S7 OS=Drosophila yakuba GN=RpS7 PE=2 SV=1
CL1091.Contig2_All	Zootermopsis nevadensis	136037	biota;Eucarya;Fungi/Metazoa group;Animalia;Eumetazoa;Bilateria;Protostomia;Ecdysozoa;Panarthropoda;Arthropoda;Mandibulata;Pancrustacea;Atelocerata;Insecta;Dicondylia;Pterygota;Neoptera;Orthopteroidea;Dictyoptera;Isoptera;Termopsidae;Termopsinae;Termopsini;Zootermopsis;Zootermopsis nevadensis	356	XP_021919108.1	fibroin heavy chain [Zootermopsis nevadensis]	--	--	--	--
CL1091.Contig3_All	Zootermopsis nevadensis	136037	biota;Eucarya;Fungi/Metazoa group;Animalia;Eumetazoa;Bilateria;Protostomia;Ecdysozoa;Panarthropoda;Arthropoda;Mandibulata;Pancrustacea;Atelocerata;Insecta;Dicondylia;Pterygota;Neoptera;Orthopteroidea;Dictyoptera;Isoptera;Termopsidae;Termopsinae;Termopsini;Zootermopsis;Zootermopsis nevadensis	1027	XP_021919108.1	fibroin heavy chain [Zootermopsis nevadensis]	KC741085.1	Coptotermes formosanus clone CFSNI63 hypothetical protein mR--, complete cds	--	--
CL1091.Contig4_All	Zootermopsis nevadensis	136037	biota;Eucarya;Fungi/Metazoa group;Animalia;Eumetazoa;Bilateria;Protostomia;Ecdysozoa;Panarthropoda;Arthropoda;Mandibulata;Pancrustacea;Atelocerata;Insecta;Dicondylia;Pterygota;Neoptera;Orthopteroidea;Dictyoptera;Isoptera;Termopsidae;Termopsinae;Termopsini;Zootermopsis;Zootermopsis nevadensis	1640	XP_021919108.1	fibroin heavy chain [Zootermopsis nevadensis]	KC741085.1	Coptotermes formosanus clone CFSNI63 hypothetical protein mR--, complete cds	--	--
CL1093.Contig1_All	Blattella germanica	6973	biota;Eucarya;Fungi/Metazoa group;Animalia;Eumetazoa;Bilateria;Protostomia;Ecdysozoa;Panarthropoda;Arthropoda;Mandibulata;Pancrustacea;Atelocerata;Insecta;Dicondylia;Pterygota;Neoptera;Orthopteroidea;Dictyoptera;Blattaria;Blaberoidea;Blattelidae;Blattellinae;Blatella;Blatella germanica	642	CEP28037.1	Suppressor of hairless [Blattella germanica]	XM_022079624.1	PREDICTED: Zootermopsis nevadensis suppressor of hairless protein (LOC110837470), transcript variant X5, mR--	--	--
CL1093.Contig2_All	Blattella germanica	6973	biota;Eucarya;Fungi/Metazoa group;Animalia;Eumetazoa;Bilateria;Protostomia;Ecdysozoa;Panarthropoda;Arthropoda;Mandibulata;Pancrustacea;Atelocerata;Insecta;Dicondylia;Pterygota;Neoptera;Orthopteroidea;Dictyoptera;Blattaria;Blaberoidea;Blattelidae;Blattellinae;Blatella;Blatella germanica	399	CEP28037.1	Suppressor of hairless [Blattella germanica]	XM_022079624.1	PREDICTED: Zootermopsis nevadensis suppressor of hairless protein (LOC110837470), transcript variant X5, mR--	--	--
CL1093.Contig3_All	Blattella germanica	6973	biota;Eucarya;Fungi/Metazoa group;Animalia;Eumetazoa;Bilateria;Protostomia;Ecdysozoa;Panarthropoda;Arthropoda;Mandibulata;Pancrustacea;Atelocerata;Insecta;Dicondylia;Pterygota;Neoptera;Orthopteroidea;Dictyoptera;Blattaria;Blaberoidea;Blattelidae;Blattellinae;Blatella;Blatella germanica	388	CEP28037.1	Suppressor of hairless [Blattella germanica]	XM_022079624.1	PREDICTED: Zootermopsis nevadensis suppressor of hairless protein (LOC110837470), transcript variant X5, mR--	--	--
CL1093.Contig4_All	Blattella germanica	6973	biota;Eucarya;Fungi/Metazoa group;Animalia;Eumetazoa;Bilateria;Protostomia;Ecdysozoa;Panarthropoda;Arthropoda;Mandibulata;Pancrustacea;Atelocerata;Insecta;Dicondylia;Pterygota;Neoptera;Orthopteroidea;Dictyoptera;Blattaria;Blaberoidea;Blattelidae;Blattellinae;Blatella;Blatella germanica	662	CEP28037.1	Suppressor of hairless [Blattella germanica]	XM_022079624.1	PREDICTED: Zootermopsis nevadensis suppressor of hairless protein (LOC110837470), transcript variant X5, mR--	--	--
CL1093.Contig5_All	Blattella germanica	6973	biota;Eucarya;Fungi/Metazoa group;Animalia;Eumetazoa;Bilateria;Protostomia;Ecdysozoa;Panarthropoda;Arthropoda;Mandibulata;Pancrustacea;Atelocerata;Insecta;Dicondylia;Pterygota;Neoptera;Orthopteroidea;Dictyoptera;Blattaria;Blaberoidea;Blattelidae;Blattellinae;Blatella;Blatella germanica	836	CEP28037.1	Suppressor of hairless [Blattella germanica]	XM_022079624.1	PREDICTED: Zootermopsis nevadensis suppressor of hairless protein (LOC110837470), transcript variant X5, mR--	sp|P28159|SUH_DROME	Suppressor of hairless protein OS=Drosophila melanogaster GN=Su(H) PE=1 SV=1
CL1095.Contig1_All	Bombyx mori	7091	biota;Eucarya;Fungi/Metazoa group;Animalia;Eumetazoa;Bilateria;Protostomia;Ecdysozoa;Panarthropoda;Arthropoda;Mandibulata;Pancrustacea;Atelocerata;Insecta;Dicondylia;Pterygota;Neoptera;Endopterygota;Amphiesmenoptera;Lepidoptera;Glossata;Neolepidoptera;Heteroneura;Ditrysia;Obtectomera;Bombycoidea;Bombyciformes;Bombycidae;Bombycinae;Bombyx;Bombyx mori	477	ADI61823.1	endonuclease-reverse transcriptase [Bombyx mori]	--	--	--	--
CL1095.Contig2_All	Bombyx mori	7091	biota;Eucarya;Fungi/Metazoa group;Animalia;Eumetazoa;Bilateria;Protostomia;Ecdysozoa;Panarthropoda;Arthropoda;Mandibulata;Pancrustacea;Atelocerata;Insecta;Dicondylia;Pterygota;Neoptera;Endopterygota;Amphiesmenoptera;Lepidoptera;Glossata;Neolepidoptera;Heteroneura;Ditrysia;Obtectomera;Bombycoidea;Bombyciformes;Bombycidae;Bombycinae;Bombyx;Bombyx mori	232	ADI61823.1	endonuclease-reverse transcriptase [Bombyx mori]	--	--	--	--
CL1095.Contig3_All	Zootermopsis nevadensis	136037	biota;Eucarya;Fungi/Metazoa group;Animalia;Eumetazoa;Bilateria;Protostomia;Ecdysozoa;Panarthropoda;Arthropoda;Mandibulata;Pancrustacea;Atelocerata;Insecta;Dicondylia;Pterygota;Neoptera;Orthopteroidea;Dictyoptera;Isoptera;Termopsidae;Termopsinae;Termopsini;Zootermopsis;Zootermopsis nevadensis	496	KDR19558.1	hypothetical protein L798_06356 [Zootermopsis nevadensis]	--	--	--	--
CL1096.Contig1_All	Zootermopsis nevadensis	136037	biota;Eucarya;Fungi/Metazoa group;Animalia;Eumetazoa;Bilateria;Protostomia;Ecdysozoa;Panarthropoda;Arthropoda;Mandibulata;Pancrustacea;Atelocerata;Insecta;Dicondylia;Pterygota;Neoptera;Orthopteroidea;Dictyoptera;Isoptera;Termopsidae;Termopsinae;Termopsini;Zootermopsis;Zootermopsis nevadensis	885	XP_021935362.1	inosine triphosphate pyrophosphatase [Zootermopsis nevadensis] &gt;XP_021935363.1 inosine triphosphate pyrophosphatase [Zootermopsis nevadensis] &gt;XP_021935364.1 inosine triphosphate pyrophosphatase [Zootermopsis nevadensis] &gt;XP_021935365.1 inosine t	--	--	sp|E0VVF6|ITPA_PEDHC	Inosine triphosphate pyrophosphatase OS=Pediculus humanus subsp. corporis GN=Phum_PHUM462900 PE=3 SV=1
CL1096.Contig2_All	Zootermopsis nevadensis	136037	biota;Eucarya;Fungi/Metazoa group;Animalia;Eumetazoa;Bilateria;Protostomia;Ecdysozoa;Panarthropoda;Arthropoda;Mandibulata;Pancrustacea;Atelocerata;Insecta;Dicondylia;Pterygota;Neoptera;Orthopteroidea;Dictyoptera;Isoptera;Termopsidae;Termopsinae;Termopsini;Zootermopsis;Zootermopsis nevadensis	1078	XP_021935362.1	inosine triphosphate pyrophosphatase [Zootermopsis nevadensis] &gt;XP_021935363.1 inosine triphosphate pyrophosphatase [Zootermopsis nevadensis] &gt;XP_021935364.1 inosine triphosphate pyrophosphatase [Zootermopsis nevadensis] &gt;XP_021935365.1 inosine t	--	--	sp|E0VVF6|ITPA_PEDHC	Inosine triphosphate pyrophosphatase OS=Pediculus humanus subsp. corporis GN=Phum_PHUM462900 PE=3 SV=1
CL1096.Contig3_All	Zootermopsis nevadensis	136037	biota;Eucarya;Fungi/Metazoa group;Animalia;Eumetazoa;Bilateria;Protostomia;Ecdysozoa;Panarthropoda;Arthropoda;Mandibulata;Pancrustacea;Atelocerata;Insecta;Dicondylia;Pterygota;Neoptera;Orthopteroidea;Dictyoptera;Isoptera;Termopsidae;Termopsinae;Termopsini;Zootermopsis;Zootermopsis nevadensis	1004	XP_021935362.1	inosine triphosphate pyrophosphatase [Zootermopsis nevadensis] &gt;XP_021935363.1 inosine triphosphate pyrophosphatase [Zootermopsis nevadensis] &gt;XP_021935364.1 inosine triphosphate pyrophosphatase [Zootermopsis nevadensis] &gt;XP_021935365.1 inosine t	--	--	sp|E0VVF6|ITPA_PEDHC	Inosine triphosphate pyrophosphatase OS=Pediculus humanus subsp. corporis GN=Phum_PHUM462900 PE=3 SV=1
CL1097.Contig1_All	Zootermopsis nevadensis	136037	biota;Eucarya;Fungi/Metazoa group;Animalia;Eumetazoa;Bilateria;Protostomia;Ecdysozoa;Panarthropoda;Arthropoda;Mandibulata;Pancrustacea;Atelocerata;Insecta;Dicondylia;Pterygota;Neoptera;Orthopteroidea;Dictyoptera;Isoptera;Termopsidae;Termopsinae;Termopsini;Zootermopsis;Zootermopsis nevadensis	488	XP_021933733.1	uncharacterized family 31 glucosidase KIAA1161-like isoform X1 [Zootermopsis nevadensis] &gt;KDR11966.1 putative family 31 glucosidase [Zootermopsis nevadensis]	--	--	--	--
CL1097.Contig2_All	Zootermopsis nevadensis	136037	biota;Eucarya;Fungi/Metazoa group;Animalia;Eumetazoa;Bilateria;Protostomia;Ecdysozoa;Panarthropoda;Arthropoda;Mandibulata;Pancrustacea;Atelocerata;Insecta;Dicondylia;Pterygota;Neoptera;Orthopteroidea;Dictyoptera;Isoptera;Termopsidae;Termopsinae;Termopsini;Zootermopsis;Zootermopsis nevadensis	2344	XP_021933733.1	uncharacterized family 31 glucosidase KIAA1161-like isoform X1 [Zootermopsis nevadensis] &gt;KDR11966.1 putative family 31 glucosidase [Zootermopsis nevadensis]	XM_022078041.1	PREDICTED: Zootermopsis nevadensis uncharacterized family 31 glucosidase KIAA1161-like (LOC110836633), transcript variant X1, mR--	sp|Q6NSJ0|K1161_HUMAN	Uncharacterized family 31 glucosidase KIAA1161 OS=Homo sapiens GN=KIAA1161 PE=1 SV=2
CL1098.Contig1_All	Tritrichomonas foetus	1144522	biota;Eucarya;Parabasalia;Trichomonadida Kirby, 1947, emend. Brugerolle and Patterson, 2001;Tritrichomonadidae;Tritrichomonas;Trichomonas foetus	522	OHS94615.1	Dynein heavy chain family protein [Tritrichomonas foetus]	--	--	sp|Q63164|DYH1_RAT	Dynein heavy chain 1, axonemal OS=Rattus norvegicus GN=Dnah1 PE=2 SV=2
CL1098.Contig2_All	Tritrichomonas foetus	1144522	biota;Eucarya;Parabasalia;Trichomonadida Kirby, 1947, emend. Brugerolle and Patterson, 2001;Tritrichomonadidae;Tritrichomonas;Trichomonas foetus	357	OHS94615.1	Dynein heavy chain family protein [Tritrichomonas foetus]	--	--	sp|Q63164|DYH1_RAT	Dynein heavy chain 1, axonemal OS=Rattus norvegicus GN=Dnah1 PE=2 SV=2
CL1099.Contig1_All	Tritrichomonas foetus	1144522	biota;Eucarya;Parabasalia;Trichomonadida Kirby, 1947, emend. Brugerolle and Patterson, 2001;Tritrichomonadidae;Tritrichomonas;Trichomonas foetus	403	OHT05806.1	60S ribosomal protein L11-1 [Tritrichomonas foetus]	--	--	sp|Q94300|RL11_CAEEL	60S ribosomal protein L11 OS=Caenorhabditis elegans GN=rpl-11.1 PE=3 SV=1
CL1099.Contig2_All	Tritrichomonas foetus	1144522	biota;Eucarya;Parabasalia;Trichomonadida Kirby, 1947, emend. Brugerolle and Patterson, 2001;Tritrichomonadidae;Tritrichomonas;Trichomonas foetus	311	OHS93117.1	60S ribosomal protein L11 [Tritrichomonas foetus]	--	--	sp|P46222|RL11_DROME	60S ribosomal protein L11 OS=Drosophila melanogaster GN=RpL11 PE=1 SV=2
CL11.Contig1_All	Zootermopsis nevadensis	136037	biota;Eucarya;Fungi/Metazoa group;Animalia;Eumetazoa;Bilateria;Protostomia;Ecdysozoa;Panarthropoda;Arthropoda;Mandibulata;Pancrustacea;Atelocerata;Insecta;Dicondylia;Pterygota;Neoptera;Orthopteroidea;Dictyoptera;Isoptera;Termopsidae;Termopsinae;Termopsini;Zootermopsis;Zootermopsis nevadensis	6784	XP_021915261.1	LOW QUALITY PROTEIN: titin [Zootermopsis nevadensis]	XM_022059569.1	PREDICTED: Zootermopsis nevadensis titin (LOC110827690), mR--	sp|Q9I7U4|TITIN_DROME	Titin OS=Drosophila melanogaster GN=sls PE=1 SV=3
CL11.Contig2_All	Zootermopsis nevadensis	136037	biota;Eucarya;Fungi/Metazoa group;Animalia;Eumetazoa;Bilateria;Protostomia;Ecdysozoa;Panarthropoda;Arthropoda;Mandibulata;Pancrustacea;Atelocerata;Insecta;Dicondylia;Pterygota;Neoptera;Orthopteroidea;Dictyoptera;Isoptera;Termopsidae;Termopsinae;Termopsini;Zootermopsis;Zootermopsis nevadensis	6777	XP_021915261.1	LOW QUALITY PROTEIN: titin [Zootermopsis nevadensis]	XM_022059569.1	PREDICTED: Zootermopsis nevadensis titin (LOC110827690), mR--	sp|Q9I7U4|TITIN_DROME	Titin OS=Drosophila melanogaster GN=sls PE=1 SV=3
CL11.Contig3_All	Zootermopsis nevadensis	136037	biota;Eucarya;Fungi/Metazoa group;Animalia;Eumetazoa;Bilateria;Protostomia;Ecdysozoa;Panarthropoda;Arthropoda;Mandibulata;Pancrustacea;Atelocerata;Insecta;Dicondylia;Pterygota;Neoptera;Orthopteroidea;Dictyoptera;Isoptera;Termopsidae;Termopsinae;Termopsini;Zootermopsis;Zootermopsis nevadensis	5610	XP_021915261.1	LOW QUALITY PROTEIN: titin [Zootermopsis nevadensis]	XM_022059569.1	PREDICTED: Zootermopsis nevadensis titin (LOC110827690), mR--	sp|Q9I7U4|TITIN_DROME	Titin OS=Drosophila melanogaster GN=sls PE=1 SV=3
CL11.Contig4_All	Zootermopsis nevadensis	136037	biota;Eucarya;Fungi/Metazoa group;Animalia;Eumetazoa;Bilateria;Protostomia;Ecdysozoa;Panarthropoda;Arthropoda;Mandibulata;Pancrustacea;Atelocerata;Insecta;Dicondylia;Pterygota;Neoptera;Orthopteroidea;Dictyoptera;Isoptera;Termopsidae;Termopsinae;Termopsini;Zootermopsis;Zootermopsis nevadensis	5559	XP_021915261.1	LOW QUALITY PROTEIN: titin [Zootermopsis nevadensis]	XM_022059569.1	PREDICTED: Zootermopsis nevadensis titin (LOC110827690), mR--	sp|Q9I7U4|TITIN_DROME	Titin OS=Drosophila melanogaster GN=sls PE=1 SV=3
CL11.Contig5_All	Zootermopsis nevadensis	136037	biota;Eucarya;Fungi/Metazoa group;Animalia;Eumetazoa;Bilateria;Protostomia;Ecdysozoa;Panarthropoda;Arthropoda;Mandibulata;Pancrustacea;Atelocerata;Insecta;Dicondylia;Pterygota;Neoptera;Orthopteroidea;Dictyoptera;Isoptera;Termopsidae;Termopsinae;Termopsini;Zootermopsis;Zootermopsis nevadensis	10799	XP_021915261.1	LOW QUALITY PROTEIN: titin [Zootermopsis nevadensis]	XM_022059569.1	PREDICTED: Zootermopsis nevadensis titin (LOC110827690), mR--	sp|Q9I7U4|TITIN_DROME	Titin OS=Drosophila melanogaster GN=sls PE=1 SV=3
CL110.Contig2_All	Zootermopsis nevadensis	136037	biota;Eucarya;Fungi/Metazoa group;Animalia;Eumetazoa;Bilateria;Protostomia;Ecdysozoa;Panarthropoda;Arthropoda;Mandibulata;Pancrustacea;Atelocerata;Insecta;Dicondylia;Pterygota;Neoptera;Orthopteroidea;Dictyoptera;Isoptera;Termopsidae;Termopsinae;Termopsini;Zootermopsis;Zootermopsis nevadensis	884	XP_021921994.1	uncharacterized protein LOC110830905 isoform X1 [Zootermopsis nevadensis] &gt;XP_021922002.1 uncharacterized protein LOC110830905 isoform X1 [Zootermopsis nevadensis] &gt;KDR23985.1 hypothetical protein L798_07922 [Zootermopsis nevadensis]	--	--	--	--
CL1100.Contig1_All	Zootermopsis nevadensis	136037	biota;Eucarya;Fungi/Metazoa group;Animalia;Eumetazoa;Bilateria;Protostomia;Ecdysozoa;Panarthropoda;Arthropoda;Mandibulata;Pancrustacea;Atelocerata;Insecta;Dicondylia;Pterygota;Neoptera;Orthopteroidea;Dictyoptera;Isoptera;Termopsidae;Termopsinae;Termopsini;Zootermopsis;Zootermopsis nevadensis	426	XP_021924697.1	sulfiredoxin-1 isoform X2 [Zootermopsis nevadensis]	XM_022069007.1	PREDICTED: Zootermopsis nevadensis sulfiredoxin-1 (LOC110832200), transcript variant X4, mR--	sp|Q9D975|SRXN1_MOUSE	Sulfiredoxin-1 OS=Mus musculus GN=Srxn1 PE=2 SV=1
CL1100.Contig2_All	Zootermopsis nevadensis	136037	biota;Eucarya;Fungi/Metazoa group;Animalia;Eumetazoa;Bilateria;Protostomia;Ecdysozoa;Panarthropoda;Arthropoda;Mandibulata;Pancrustacea;Atelocerata;Insecta;Dicondylia;Pterygota;Neoptera;Orthopteroidea;Dictyoptera;Isoptera;Termopsidae;Termopsinae;Termopsini;Zootermopsis;Zootermopsis nevadensis	337	XP_021924696.1	sulfiredoxin-1 isoform X1 [Zootermopsis nevadensis] &gt;KDR16854.1 Sulfiredoxin-1 [Zootermopsis nevadensis]	XM_022069007.1	PREDICTED: Zootermopsis nevadensis sulfiredoxin-1 (LOC110832200), transcript variant X4, mR--	sp|Q9D975|SRXN1_MOUSE	Sulfiredoxin-1 OS=Mus musculus GN=Srxn1 PE=2 SV=1
CL1100.Contig3_All	Zootermopsis nevadensis	136037	biota;Eucarya;Fungi/Metazoa group;Animalia;Eumetazoa;Bilateria;Protostomia;Ecdysozoa;Panarthropoda;Arthropoda;Mandibulata;Pancrustacea;Atelocerata;Insecta;Dicondylia;Pterygota;Neoptera;Orthopteroidea;Dictyoptera;Isoptera;Termopsidae;Termopsinae;Termopsini;Zootermopsis;Zootermopsis nevadensis	881	XP_021924696.1	sulfiredoxin-1 isoform X1 [Zootermopsis nevadensis] &gt;KDR16854.1 Sulfiredoxin-1 [Zootermopsis nevadensis]	XM_022069004.1	PREDICTED: Zootermopsis nevadensis sulfiredoxin-1 (LOC110832200), transcript variant X1, mR--	sp|Q9D975|SRXN1_MOUSE	Sulfiredoxin-1 OS=Mus musculus GN=Srxn1 PE=2 SV=1
CL1101.Contig1_All	Zootermopsis nevadensis	136037	biota;Eucarya;Fungi/Metazoa group;Animalia;Eumetazoa;Bilateria;Protostomia;Ecdysozoa;Panarthropoda;Arthropoda;Mandibulata;Pancrustacea;Atelocerata;Insecta;Dicondylia;Pterygota;Neoptera;Orthopteroidea;Dictyoptera;Isoptera;Termopsidae;Termopsinae;Termopsini;Zootermopsis;Zootermopsis nevadensis	1072	XP_021934064.1	protein enhancer of sevenless 2B [Zootermopsis nevadensis] &gt;XP_021934066.1 protein enhancer of sevenless 2B [Zootermopsis nevadensis] &gt;XP_021934067.1 protein enhancer of sevenless 2B [Zootermopsis nevadensis] &gt;XP_021934068.1 protein enhancer of s	XM_022078376.1	PREDICTED: Zootermopsis nevadensis protein enhancer of sevenless 2B (LOC110836794), transcript variant X4, mR--	sp|Q6YKA8|DRK_DROSI	Protein E(sev)2B OS=Drosophila simulans GN=drk PE=3 SV=1
CL1101.Contig2_All	Zootermopsis nevadensis	136037	biota;Eucarya;Fungi/Metazoa group;Animalia;Eumetazoa;Bilateria;Protostomia;Ecdysozoa;Panarthropoda;Arthropoda;Mandibulata;Pancrustacea;Atelocerata;Insecta;Dicondylia;Pterygota;Neoptera;Orthopteroidea;Dictyoptera;Isoptera;Termopsidae;Termopsinae;Termopsini;Zootermopsis;Zootermopsis nevadensis	1449	XP_021934064.1	protein enhancer of sevenless 2B [Zootermopsis nevadensis] &gt;XP_021934066.1 protein enhancer of sevenless 2B [Zootermopsis nevadensis] &gt;XP_021934067.1 protein enhancer of sevenless 2B [Zootermopsis nevadensis] &gt;XP_021934068.1 protein enhancer of s	XM_022078376.1	PREDICTED: Zootermopsis nevadensis protein enhancer of sevenless 2B (LOC110836794), transcript variant X4, mR--	sp|Q6YKA8|DRK_DROSI	Protein E(sev)2B OS=Drosophila simulans GN=drk PE=3 SV=1
CL1102.Contig1_All	Hydra magnipapillata	6087	biota;Eucarya;Fungi/Metazoa group;Animalia;Eumetazoa;Cnidaria;Hydrozoa;Hydroida;Anthomedusae;Hydridae;Chlorohydra;Hydra attenuata	1940	XP_002168942.1	PREDICTED: similar to piggyBac transposase Uribo1 [Hydra magnipapillata]	--	--	--	--
CL1104.Contig1_All	Zootermopsis nevadensis	136037	biota;Eucarya;Fungi/Metazoa group;Animalia;Eumetazoa;Bilateria;Protostomia;Ecdysozoa;Panarthropoda;Arthropoda;Mandibulata;Pancrustacea;Atelocerata;Insecta;Dicondylia;Pterygota;Neoptera;Orthopteroidea;Dictyoptera;Isoptera;Termopsidae;Termopsinae;Termopsini;Zootermopsis;Zootermopsis nevadensis	1135	XP_021942032.1	LOW QUALITY PROTEIN: RNA-binding protein Nova-1 [Zootermopsis nevadensis]	XM_022086340.1	PREDICTED: Zootermopsis nevadensis R---binding protein Nova-1 (LOC110841024), mR--	sp|Q2PFW9|NOVA1_MACFA	R---binding protein Nova-1 OS=Macaca fascicularis GN=NOVA1 PE=2 SV=1
CL1105.Contig2_All	Daphnia pulex	6669	biota;Eucarya;Fungi/Metazoa group;Animalia;Eumetazoa;Bilateria;Protostomia;Ecdysozoa;Panarthropoda;Arthropoda;Mandibulata;Pancrustacea;Crustacea;Branchiopoda;Phyllopoda;Diplostraca;Cladocera;Anomopoda;Daphniidae;Daphnia;Daphnia pulex	847	EFX87323.1	hypothetical protein DAPPUDRAFT_307124 [Daphnia pulex]	--	--	--	--
CL1106.Contig1_All	Zootermopsis nevadensis	136037	biota;Eucarya;Fungi/Metazoa group;Animalia;Eumetazoa;Bilateria;Protostomia;Ecdysozoa;Panarthropoda;Arthropoda;Mandibulata;Pancrustacea;Atelocerata;Insecta;Dicondylia;Pterygota;Neoptera;Orthopteroidea;Dictyoptera;Isoptera;Termopsidae;Termopsinae;Termopsini;Zootermopsis;Zootermopsis nevadensis	259	XP_021929339.1	actin-related protein 2/3 complex subunit 1A [Zootermopsis nevadensis] &gt;KDR14465.1 Actin-related protein 2/3 complex subunit 1A [Zootermopsis nevadensis]	--	--	--	--
CL1106.Contig2_All	Zootermopsis nevadensis	136037	biota;Eucarya;Fungi/Metazoa group;Animalia;Eumetazoa;Bilateria;Protostomia;Ecdysozoa;Panarthropoda;Arthropoda;Mandibulata;Pancrustacea;Atelocerata;Insecta;Dicondylia;Pterygota;Neoptera;Orthopteroidea;Dictyoptera;Isoptera;Termopsidae;Termopsinae;Termopsini;Zootermopsis;Zootermopsis nevadensis	837	XP_021929339.1	actin-related protein 2/3 complex subunit 1A [Zootermopsis nevadensis] &gt;KDR14465.1 Actin-related protein 2/3 complex subunit 1A [Zootermopsis nevadensis]	XM_022073647.1	PREDICTED: Zootermopsis nevadensis actin-related protein 2/3 complex subunit 1A (LOC110834468), mR--/	sp|Q9R0Q6|ARC1A_MOUSE	Actin-related protein 2/3 complex subunit 1A OS=Mus musculus GN=Arpc1a PE=1 SV=1/
CL1107.Contig1_All	Triatoma infestans	30076	biota;Eucarya;Fungi/Metazoa group;Animalia;Eumetazoa;Bilateria;Protostomia;Ecdysozoa;Panarthropoda;Arthropoda;Mandibulata;Pancrustacea;Atelocerata;Insecta;Dicondylia;Pterygota;Neoptera;Hemipteroidea;Hemiptera;Euhemiptera;Neohemiptera;Heteropterodea;Heteroptera;Euheteroptera;Neoheteroptera;Panheteroptera;Cimicomorpha;Reduvioidea;Reduviidae;Triatominae;Triatoma;Triatoma infestans	518	ABR27858.1	hypothetical protein [Triatoma infestans]	gi|153941538|dbj|AK257032.1|	Gryllus bimaculatus mRNA, GBcontig03893	--	--
CL1107.Contig2_All	Triatoma infestans	30076	biota;Eucarya;Fungi/Metazoa group;Animalia;Eumetazoa;Bilateria;Protostomia;Ecdysozoa;Panarthropoda;Arthropoda;Mandibulata;Pancrustacea;Atelocerata;Insecta;Dicondylia;Pterygota;Neoptera;Hemipteroidea;Hemiptera;Euhemiptera;Neohemiptera;Heteropterodea;Heteroptera;Euheteroptera;Neoheteroptera;Panheteroptera;Cimicomorpha;Reduvioidea;Reduviidae;Triatominae;Triatoma;Triatoma infestans	1699	ABR27858.1	hypothetical protein [Triatoma infestans]	gi|153941538|dbj|AK257032.1|	Gryllus bimaculatus mRNA, GBcontig03893	--	--
CL1108.Contig1_All	Zootermopsis nevadensis	136037	biota;Eucarya;Fungi/Metazoa group;Animalia;Eumetazoa;Bilateria;Protostomia;Ecdysozoa;Panarthropoda;Arthropoda;Mandibulata;Pancrustacea;Atelocerata;Insecta;Dicondylia;Pterygota;Neoptera;Orthopteroidea;Dictyoptera;Isoptera;Termopsidae;Termopsinae;Termopsini;Zootermopsis;Zootermopsis nevadensis	1359	XP_021925616.1	serine/threonine-protein kinase Nek7-like isoform X1 [Zootermopsis nevadensis] &gt;KDR16342.1 Serine/threonine-protein kinase Nek7 [Zootermopsis nevadensis]	XR_002544010.1	PREDICTED: Zootermopsis nevadensis serine/threonine-protein kinase Nek7-like (LOC110832686), transcript variant X3, misc_R--/	sp|Q9ES74|NEK7_MOUSE	Serine/threonine-protein kinase Nek7 OS=Mus musculus GN=Nek7 PE=2 SV=1/
CL1108.Contig2_All	Zootermopsis nevadensis	136037	biota;Eucarya;Fungi/Metazoa group;Animalia;Eumetazoa;Bilateria;Protostomia;Ecdysozoa;Panarthropoda;Arthropoda;Mandibulata;Pancrustacea;Atelocerata;Insecta;Dicondylia;Pterygota;Neoptera;Orthopteroidea;Dictyoptera;Isoptera;Termopsidae;Termopsinae;Termopsini;Zootermopsis;Zootermopsis nevadensis	216	XP_021925620.1	serine/threonine-protein kinase Nek7-like isoform X3 [Zootermopsis nevadensis]/	XR_002544010.1	PREDICTED: Zootermopsis nevadensis serine/threonine-protein kinase Nek7-like (LOC110832686), transcript variant X3, misc_R--/	sp|D3ZBE5|NEK7_RAT	Serine/threonine-protein kinase Nek7 OS=Rattus norvegicus GN=Nek7 PE=2 SV=1/
CL1109.Contig1_All	Zootermopsis nevadensis	136037	biota;Eucarya;Fungi/Metazoa group;Animalia;Eumetazoa;Bilateria;Protostomia;Ecdysozoa;Panarthropoda;Arthropoda;Mandibulata;Pancrustacea;Atelocerata;Insecta;Dicondylia;Pterygota;Neoptera;Orthopteroidea;Dictyoptera;Isoptera;Termopsidae;Termopsinae;Termopsini;Zootermopsis;Zootermopsis nevadensis	890	XP_021917512.1	protein ABHD13 [Zootermopsis nevadensis] &gt;KDR20716.1 Abhydrolase domain-containing protein 13 [Zootermopsis nevadensis]	XM_022061820.1	PREDICTED: Zootermopsis nevadensis protein ABHD13 (LOC110828787), mR--	sp|Q5ZJL8|ABHDD_CHICK	Alpha/beta hydrolase domain-containing protein 13 OS=Gallus gallus GN=ABHD13 PE=2 SV=1/
CL1109.Contig2_All	Zootermopsis nevadensis	136037	biota;Eucarya;Fungi/Metazoa group;Animalia;Eumetazoa;Bilateria;Protostomia;Ecdysozoa;Panarthropoda;Arthropoda;Mandibulata;Pancrustacea;Atelocerata;Insecta;Dicondylia;Pterygota;Neoptera;Orthopteroidea;Dictyoptera;Isoptera;Termopsidae;Termopsinae;Termopsini;Zootermopsis;Zootermopsis nevadensis	1386	XP_021917512.1	protein ABHD13 [Zootermopsis nevadensis] &gt;KDR20716.1 Abhydrolase domain-containing protein 13 [Zootermopsis nevadensis]	XM_022061820.1	PREDICTED: Zootermopsis nevadensis protein ABHD13 (LOC110828787), mR--	sp|Q6IRP4|ABHDD_XENLA	Alpha/beta hydrolase domain-containing protein 13 OS=Xenopus laevis GN=abhd13 PE=2 SV=1/
CL111.Contig1_All	Zootermopsis nevadensis	136037	biota;Eucarya;Fungi/Metazoa group;Animalia;Eumetazoa;Bilateria;Protostomia;Ecdysozoa;Panarthropoda;Arthropoda;Mandibulata;Pancrustacea;Atelocerata;Insecta;Dicondylia;Pterygota;Neoptera;Orthopteroidea;Dictyoptera;Isoptera;Termopsidae;Termopsinae;Termopsini;Zootermopsis;Zootermopsis nevadensis	1935	XP_021920589.1	acyl-CoA dehydrogenase family member 9, mitochondrial-like [Zootermopsis nevadensis]	XM_022064897.1	PREDICTED: Zootermopsis nevadensis acyl-CoA dehydrogenase family member 9, mitochondrial-like (LOC110830236), mR--	sp|Q8JZN5|ACAD9_MOUSE	Acyl-CoA dehydrogenase family member 9, mitochondrial OS=Mus musculus GN=Acad9 PE=1 SV=2
CL111.Contig2_All	Zootermopsis nevadensis	136037	biota;Eucarya;Fungi/Metazoa group;Animalia;Eumetazoa;Bilateria;Protostomia;Ecdysozoa;Panarthropoda;Arthropoda;Mandibulata;Pancrustacea;Atelocerata;Insecta;Dicondylia;Pterygota;Neoptera;Orthopteroidea;Dictyoptera;Isoptera;Termopsidae;Termopsinae;Termopsini;Zootermopsis;Zootermopsis nevadensis	353	XP_021920589.1	acyl-CoA dehydrogenase family member 9, mitochondrial-like [Zootermopsis nevadensis]	--	--	sp|Q8JZN5|ACAD9_MOUSE	Acyl-CoA dehydrogenase family member 9, mitochondrial OS=Mus musculus GN=Acad9 PE=1 SV=2
CL1111.Contig1_All	Zootermopsis nevadensis	136037	biota;Eucarya;Fungi/Metazoa group;Animalia;Eumetazoa;Bilateria;Protostomia;Ecdysozoa;Panarthropoda;Arthropoda;Mandibulata;Pancrustacea;Atelocerata;Insecta;Dicondylia;Pterygota;Neoptera;Orthopteroidea;Dictyoptera;Isoptera;Termopsidae;Termopsinae;Termopsini;Zootermopsis;Zootermopsis nevadensis	230	XP_021925120.1	uncharacterized protein LOC110832431 isoform X3 [Zootermopsis nevadensis]	--	--	--	--
CL1112.Contig1_All	Zootermopsis nevadensis	136037	biota;Eucarya;Fungi/Metazoa group;Animalia;Eumetazoa;Bilateria;Protostomia;Ecdysozoa;Panarthropoda;Arthropoda;Mandibulata;Pancrustacea;Atelocerata;Insecta;Dicondylia;Pterygota;Neoptera;Orthopteroidea;Dictyoptera;Isoptera;Termopsidae;Termopsinae;Termopsini;Zootermopsis;Zootermopsis nevadensis	3270	XP_021913640.1	serine proteinase stubble-like isoform X1 [Zootermopsis nevadensis]	XM_022057932.1	PREDICTED: Zootermopsis nevadensis serine protease gd-like (LOC110826866), partial mR--	sp|O62589|GD_DROME	Serine protease gd OS=Drosophila melanogaster GN=gd PE=1 SV=2
CL1112.Contig2_All	Zootermopsis nevadensis	136037	biota;Eucarya;Fungi/Metazoa group;Animalia;Eumetazoa;Bilateria;Protostomia;Ecdysozoa;Panarthropoda;Arthropoda;Mandibulata;Pancrustacea;Atelocerata;Insecta;Dicondylia;Pterygota;Neoptera;Orthopteroidea;Dictyoptera;Isoptera;Termopsidae;Termopsinae;Termopsini;Zootermopsis;Zootermopsis nevadensis	3348	XP_021913640.1	serine proteinase stubble-like isoform X1 [Zootermopsis nevadensis]	XM_022057932.1	PREDICTED: Zootermopsis nevadensis serine protease gd-like (LOC110826866), partial mR--	sp|O62589|GD_DROME	Serine protease gd OS=Drosophila melanogaster GN=gd PE=1 SV=2
CL1113.Contig1_All	Zootermopsis nevadensis	136037	biota;Eucarya;Fungi/Metazoa group;Animalia;Eumetazoa;Bilateria;Protostomia;Ecdysozoa;Panarthropoda;Arthropoda;Mandibulata;Pancrustacea;Atelocerata;Insecta;Dicondylia;Pterygota;Neoptera;Orthopteroidea;Dictyoptera;Isoptera;Termopsidae;Termopsinae;Termopsini;Zootermopsis;Zootermopsis nevadensis	574	XP_021931372.1	phospholipid transfer protein C2CD2L isoform X3 [Zootermopsis nevadensis]	XM_022075680.1	PREDICTED: Zootermopsis nevadensis phospholipid transfer protein C2CD2L (LOC110835456), transcript variant X4, mR--	--	--
CL1113.Contig2_All	Zootermopsis nevadensis	136037	biota;Eucarya;Fungi/Metazoa group;Animalia;Eumetazoa;Bilateria;Protostomia;Ecdysozoa;Panarthropoda;Arthropoda;Mandibulata;Pancrustacea;Atelocerata;Insecta;Dicondylia;Pterygota;Neoptera;Orthopteroidea;Dictyoptera;Isoptera;Termopsidae;Termopsinae;Termopsini;Zootermopsis;Zootermopsis nevadensis	1615	XP_021931370.1	uncharacterized protein LOC110835456 isoform X1 [Zootermopsis nevadensis]	XR_002544918.1	PREDICTED: Zootermopsis nevadensis phospholipid transfer protein C2CD2L (LOC110835456), transcript variant X6, misc_R--	sp|O14523|C2C2L_HUMAN	C2 domain-containing protein 2-like OS=Homo sapiens GN=C2CD2L PE=1 SV=3
CL1114.Contig1_All	Zootermopsis nevadensis	136037	biota;Eucarya;Fungi/Metazoa group;Animalia;Eumetazoa;Bilateria;Protostomia;Ecdysozoa;Panarthropoda;Arthropoda;Mandibulata;Pancrustacea;Atelocerata;Insecta;Dicondylia;Pterygota;Neoptera;Orthopteroidea;Dictyoptera;Isoptera;Termopsidae;Termopsinae;Termopsini;Zootermopsis;Zootermopsis nevadensis	405	XP_021933285.1	probable ATP-dependent RNA helicase DDX5 [Zootermopsis nevadensis] &gt;KDR12221.1 putative ATP-dependent RNA helicase DDX5 [Zootermopsis nevadensis]	LM389051.1	Hymenolepis diminuta genome assembly H_diminuta_Denmark ,scaffold HDID_scaffold0001690	--	--
CL1114.Contig2_All	Zootermopsis nevadensis	136037	biota;Eucarya;Fungi/Metazoa group;Animalia;Eumetazoa;Bilateria;Protostomia;Ecdysozoa;Panarthropoda;Arthropoda;Mandibulata;Pancrustacea;Atelocerata;Insecta;Dicondylia;Pterygota;Neoptera;Orthopteroidea;Dictyoptera;Isoptera;Termopsidae;Termopsinae;Termopsini;Zootermopsis;Zootermopsis nevadensis	1834	XP_021929134.1	serine protease snake-like [Zootermopsis nevadensis] &gt;KDR24454.1 Serine protease snake [Zootermopsis nevadensis]	LM389051.1	Hymenolepis diminuta genome assembly H_diminuta_Denmark ,scaffold HDID_scaffold0001690	--	--
CL1115.Contig1_All	Zootermopsis nevadensis	136037	biota;Eucarya;Fungi/Metazoa group;Animalia;Eumetazoa;Bilateria;Protostomia;Ecdysozoa;Panarthropoda;Arthropoda;Mandibulata;Pancrustacea;Atelocerata;Insecta;Dicondylia;Pterygota;Neoptera;Orthopteroidea;Dictyoptera;Isoptera;Termopsidae;Termopsinae;Termopsini;Zootermopsis;Zootermopsis nevadensis	290	XP_021920319.1	tight junction protein ZO-1 isoform X4 [Zootermopsis nevadensis]	--	--	--	--
CL1116.Contig1_All	Zootermopsis nevadensis	136037	biota;Eucarya;Fungi/Metazoa group;Animalia;Eumetazoa;Bilateria;Protostomia;Ecdysozoa;Panarthropoda;Arthropoda;Mandibulata;Pancrustacea;Atelocerata;Insecta;Dicondylia;Pterygota;Neoptera;Orthopteroidea;Dictyoptera;Isoptera;Termopsidae;Termopsinae;Termopsini;Zootermopsis;Zootermopsis nevadensis	1439	KDR14347.1	Aspartyl/asparaginyl beta-hydroxylase [Zootermopsis nevadensis]/	XM_022073859.1	PREDICTED: Zootermopsis nevadensis aspartyl/asparaginyl beta-hydroxylase (LOC110834569), mR--/	--	--
CL1116.Contig2_All	Zootermopsis nevadensis	136037	biota;Eucarya;Fungi/Metazoa group;Animalia;Eumetazoa;Bilateria;Protostomia;Ecdysozoa;Panarthropoda;Arthropoda;Mandibulata;Pancrustacea;Atelocerata;Insecta;Dicondylia;Pterygota;Neoptera;Orthopteroidea;Dictyoptera;Isoptera;Termopsidae;Termopsinae;Termopsini;Zootermopsis;Zootermopsis nevadensis	1689	KDR14347.1	Aspartyl/asparaginyl beta-hydroxylase [Zootermopsis nevadensis]/	XM_022073859.1	PREDICTED: Zootermopsis nevadensis aspartyl/asparaginyl beta-hydroxylase (LOC110834569), mR--/	sp|Q12797|ASPH_HUMAN	Aspartyl/asparaginyl beta-hydroxylase OS=Homo sapiens GN=ASPH PE=1 SV=3/
CL1116.Contig3_All	Zootermopsis nevadensis	136037	biota;Eucarya;Fungi/Metazoa group;Animalia;Eumetazoa;Bilateria;Protostomia;Ecdysozoa;Panarthropoda;Arthropoda;Mandibulata;Pancrustacea;Atelocerata;Insecta;Dicondylia;Pterygota;Neoptera;Orthopteroidea;Dictyoptera;Isoptera;Termopsidae;Termopsinae;Termopsini;Zootermopsis;Zootermopsis nevadensis	1635	KDR14347.1	Aspartyl/asparaginyl beta-hydroxylase [Zootermopsis nevadensis]/	XM_022073859.1	PREDICTED: Zootermopsis nevadensis aspartyl/asparaginyl beta-hydroxylase (LOC110834569), mR--/	sp|Q12797|ASPH_HUMAN	Aspartyl/asparaginyl beta-hydroxylase OS=Homo sapiens GN=ASPH PE=1 SV=3/
CL1116.Contig4_All	Zootermopsis nevadensis	136037	biota;Eucarya;Fungi/Metazoa group;Animalia;Eumetazoa;Bilateria;Protostomia;Ecdysozoa;Panarthropoda;Arthropoda;Mandibulata;Pancrustacea;Atelocerata;Insecta;Dicondylia;Pterygota;Neoptera;Orthopteroidea;Dictyoptera;Isoptera;Termopsidae;Termopsinae;Termopsini;Zootermopsis;Zootermopsis nevadensis	1533	KDR14347.1	Aspartyl/asparaginyl beta-hydroxylase [Zootermopsis nevadensis]/	XM_022073859.1	PREDICTED: Zootermopsis nevadensis aspartyl/asparaginyl beta-hydroxylase (LOC110834569), mR--/	--	--
CL1116.Contig5_All	Zootermopsis nevadensis	136037	biota;Eucarya;Fungi/Metazoa group;Animalia;Eumetazoa;Bilateria;Protostomia;Ecdysozoa;Panarthropoda;Arthropoda;Mandibulata;Pancrustacea;Atelocerata;Insecta;Dicondylia;Pterygota;Neoptera;Orthopteroidea;Dictyoptera;Isoptera;Termopsidae;Termopsinae;Termopsini;Zootermopsis;Zootermopsis nevadensis	3594	KDR14347.1	Aspartyl/asparaginyl beta-hydroxylase [Zootermopsis nevadensis]/	XM_022073859.1	PREDICTED: Zootermopsis nevadensis aspartyl/asparaginyl beta-hydroxylase (LOC110834569), mR--/	sp|Q12797|ASPH_HUMAN	Aspartyl/asparaginyl beta-hydroxylase OS=Homo sapiens GN=ASPH PE=1 SV=3/
CL1116.Contig6_All	Zootermopsis nevadensis	136037	biota;Eucarya;Fungi/Metazoa group;Animalia;Eumetazoa;Bilateria;Protostomia;Ecdysozoa;Panarthropoda;Arthropoda;Mandibulata;Pancrustacea;Atelocerata;Insecta;Dicondylia;Pterygota;Neoptera;Orthopteroidea;Dictyoptera;Isoptera;Termopsidae;Termopsinae;Termopsini;Zootermopsis;Zootermopsis nevadensis	3540	KDR14347.1	Aspartyl/asparaginyl beta-hydroxylase [Zootermopsis nevadensis]/	XM_022073859.1	PREDICTED: Zootermopsis nevadensis aspartyl/asparaginyl beta-hydroxylase (LOC110834569), mR--/	sp|Q12797|ASPH_HUMAN	Aspartyl/asparaginyl beta-hydroxylase OS=Homo sapiens GN=ASPH PE=1 SV=3/
CL1116.Contig7_All	Zootermopsis nevadensis	136037	biota;Eucarya;Fungi/Metazoa group;Animalia;Eumetazoa;Bilateria;Protostomia;Ecdysozoa;Panarthropoda;Arthropoda;Mandibulata;Pancrustacea;Atelocerata;Insecta;Dicondylia;Pterygota;Neoptera;Orthopteroidea;Dictyoptera;Isoptera;Termopsidae;Termopsinae;Termopsini;Zootermopsis;Zootermopsis nevadensis	3448	KDR14347.1	Aspartyl/asparaginyl beta-hydroxylase [Zootermopsis nevadensis]/	XM_022073859.1	PREDICTED: Zootermopsis nevadensis aspartyl/asparaginyl beta-hydroxylase (LOC110834569), mR--/	sp|Q12797|ASPH_HUMAN	Aspartyl/asparaginyl beta-hydroxylase OS=Homo sapiens GN=ASPH PE=1 SV=3/
CL1116.Contig8_All	Zootermopsis nevadensis	136037	biota;Eucarya;Fungi/Metazoa group;Animalia;Eumetazoa;Bilateria;Protostomia;Ecdysozoa;Panarthropoda;Arthropoda;Mandibulata;Pancrustacea;Atelocerata;Insecta;Dicondylia;Pterygota;Neoptera;Orthopteroidea;Dictyoptera;Isoptera;Termopsidae;Termopsinae;Termopsini;Zootermopsis;Zootermopsis nevadensis	519	XP_021929551.1	aspartyl/asparaginyl beta-hydroxylase [Zootermopsis nevadensis]/	XM_022073859.1	PREDICTED: Zootermopsis nevadensis aspartyl/asparaginyl beta-hydroxylase (LOC110834569), mR--/	sp|Q12797|ASPH_HUMAN	Aspartyl/asparaginyl beta-hydroxylase OS=Homo sapiens GN=ASPH PE=1 SV=3/
CL1117.Contig1_All	Coptotermes formosanus	36987	biota;Eucarya;Fungi/Metazoa group;Animalia;Eumetazoa;Bilateria;Protostomia;Ecdysozoa;Panarthropoda;Arthropoda;Mandibulata;Pancrustacea;Atelocerata;Insecta;Dicondylia;Pterygota;Neoptera;Orthopteroidea;Dictyoptera;Isoptera;Rhinotermitidae;Coptotermitinae;Coptotermes;Coptotermes formosanus	686	AFZ78677.1	thioredoxin peroxidase [Coptotermes formosanus]	JX879124.1	Coptotermes formosanus clone CFSNI1304 thioredoxin peroxidase mR--, complete cds	sp|Q9BGI2|PRDX4_BOVIN	Peroxiredoxin-4 OS=Bos taurus GN=PRDX4 PE=2 SV=1
CL1118.Contig1_All	Zootermopsis nevadensis	136037	biota;Eucarya;Fungi/Metazoa group;Animalia;Eumetazoa;Bilateria;Protostomia;Ecdysozoa;Panarthropoda;Arthropoda;Mandibulata;Pancrustacea;Atelocerata;Insecta;Dicondylia;Pterygota;Neoptera;Orthopteroidea;Dictyoptera;Isoptera;Termopsidae;Termopsinae;Termopsini;Zootermopsis;Zootermopsis nevadensis	2423	XP_021934821.1	superoxide dismutase [Cu-Zn]-like [Zootermopsis nevadensis]	--	--	sp|P08228|SODC_MOUSE	Superoxide dismutase [Cu-Zn] OS=Mus musculus GN=Sod1 PE=1 SV=2
CL1118.Contig2_All	Zootermopsis nevadensis	136037	biota;Eucarya;Fungi/Metazoa group;Animalia;Eumetazoa;Bilateria;Protostomia;Ecdysozoa;Panarthropoda;Arthropoda;Mandibulata;Pancrustacea;Atelocerata;Insecta;Dicondylia;Pterygota;Neoptera;Orthopteroidea;Dictyoptera;Isoptera;Termopsidae;Termopsinae;Termopsini;Zootermopsis;Zootermopsis nevadensis	807	XP_021934821.1	superoxide dismutase [Cu-Zn]-like [Zootermopsis nevadensis]	--	--	sp|P08228|SODC_MOUSE	Superoxide dismutase [Cu-Zn] OS=Mus musculus GN=Sod1 PE=1 SV=2
CL1118.Contig3_All	Zootermopsis nevadensis	136037	biota;Eucarya;Fungi/Metazoa group;Animalia;Eumetazoa;Bilateria;Protostomia;Ecdysozoa;Panarthropoda;Arthropoda;Mandibulata;Pancrustacea;Atelocerata;Insecta;Dicondylia;Pterygota;Neoptera;Orthopteroidea;Dictyoptera;Isoptera;Termopsidae;Termopsinae;Termopsini;Zootermopsis;Zootermopsis nevadensis	1273	XP_021934821.1	superoxide dismutase [Cu-Zn]-like [Zootermopsis nevadensis]	--	--	sp|Q8HXQ0|SODC_MACMU	Superoxide dismutase [Cu-Zn] OS=Macaca mulatta GN=SOD1 PE=2 SV=3
CL1118.Contig4_All	Zootermopsis nevadensis	136037	biota;Eucarya;Fungi/Metazoa group;Animalia;Eumetazoa;Bilateria;Protostomia;Ecdysozoa;Panarthropoda;Arthropoda;Mandibulata;Pancrustacea;Atelocerata;Insecta;Dicondylia;Pterygota;Neoptera;Orthopteroidea;Dictyoptera;Isoptera;Termopsidae;Termopsinae;Termopsini;Zootermopsis;Zootermopsis nevadensis	1285	XP_021934821.1	superoxide dismutase [Cu-Zn]-like [Zootermopsis nevadensis]	--	--	sp|P08228|SODC_MOUSE	Superoxide dismutase [Cu-Zn] OS=Mus musculus GN=Sod1 PE=1 SV=2
CL112.Contig1_All	Tritrichomonas foetus	1144522	biota;Eucarya;Parabasalia;Trichomonadida Kirby, 1947, emend. Brugerolle and Patterson, 2001;Tritrichomonadidae;Tritrichomonas;Trichomonas foetus	2981	AAO86575.1	glycogen phosphorylase [Tritrichomonas foetus]	XM_011561324.1	PREDICTED: Plutella xylostella glycogen phosphorylase (LOC105390085), transcript variant X2, mR--	sp|P34114|PHS2_DICDI	Glycogen phosphorylase 2 OS=Dictyostelium discoideum GN=glpD PE=1 SV=2
CL112.Contig2_All	Tritrichomonas foetus	1144522	biota;Eucarya;Parabasalia;Trichomonadida Kirby, 1947, emend. Brugerolle and Patterson, 2001;Tritrichomonadidae;Tritrichomonas;Trichomonas foetus	1185	AAO86575.1	glycogen phosphorylase [Tritrichomonas foetus]	--	--	sp|P34114|PHS2_DICDI	Glycogen phosphorylase 2 OS=Dictyostelium discoideum GN=glpD PE=1 SV=2
CL1120.Contig1_All	Zootermopsis nevadensis	136037	biota;Eucarya;Fungi/Metazoa group;Animalia;Eumetazoa;Bilateria;Protostomia;Ecdysozoa;Panarthropoda;Arthropoda;Mandibulata;Pancrustacea;Atelocerata;Insecta;Dicondylia;Pterygota;Neoptera;Orthopteroidea;Dictyoptera;Isoptera;Termopsidae;Termopsinae;Termopsini;Zootermopsis;Zootermopsis nevadensis	423	XP_021930341.1	WASH complex subunit 1-like [Zootermopsis nevadensis] &gt;XP_021930342.1 WASH complex subunit 1-like [Zootermopsis nevadensis] &gt;XP_021930343.1 WASH complex subunit 1-like [Zootermopsis nevadensis] &gt;XP_021930346.1 WASH complex subunit 1-like [Zooterm	--	--	sp|Q28DN4|WASH1_XENTR	WAS protein family homolog 1 OS=Xenopus tropicalis GN=wash1 PE=2 SV=1
CL1120.Contig2_All	Zootermopsis nevadensis	136037	biota;Eucarya;Fungi/Metazoa group;Animalia;Eumetazoa;Bilateria;Protostomia;Ecdysozoa;Panarthropoda;Arthropoda;Mandibulata;Pancrustacea;Atelocerata;Insecta;Dicondylia;Pterygota;Neoptera;Orthopteroidea;Dictyoptera;Isoptera;Termopsidae;Termopsinae;Termopsini;Zootermopsis;Zootermopsis nevadensis	220	XP_021930341.1	WASH complex subunit 1-like [Zootermopsis nevadensis] &gt;XP_021930342.1 WASH complex subunit 1-like [Zootermopsis nevadensis] &gt;XP_021930343.1 WASH complex subunit 1-like [Zootermopsis nevadensis] &gt;XP_021930346.1 WASH complex subunit 1-like [Zooterm	--	--	sp|A4IG59|WASH1_DANRE	WAS protein family homolog 1 OS=Danio rerio GN=Wash1 PE=2 SV=2
CL1121.Contig1_All	Zootermopsis nevadensis	136037	biota;Eucarya;Fungi/Metazoa group;Animalia;Eumetazoa;Bilateria;Protostomia;Ecdysozoa;Panarthropoda;Arthropoda;Mandibulata;Pancrustacea;Atelocerata;Insecta;Dicondylia;Pterygota;Neoptera;Orthopteroidea;Dictyoptera;Isoptera;Termopsidae;Termopsinae;Termopsini;Zootermopsis;Zootermopsis nevadensis	453	XP_021919959.1	prominin-like protein isoform X7 [Zootermopsis nevadensis]	--	--	--	--
CL1121.Contig2_All	Zootermopsis nevadensis	136037	biota;Eucarya;Fungi/Metazoa group;Animalia;Eumetazoa;Bilateria;Protostomia;Ecdysozoa;Panarthropoda;Arthropoda;Mandibulata;Pancrustacea;Atelocerata;Insecta;Dicondylia;Pterygota;Neoptera;Orthopteroidea;Dictyoptera;Isoptera;Termopsidae;Termopsinae;Termopsini;Zootermopsis;Zootermopsis nevadensis	802	KDR19391.1	Prominin-like protein [Zootermopsis nevadensis]	--	--	sp|P82295|PROML_DROME	Prominin-like protein OS=Drosophila melanogaster GN=CG7740 PE=1 SV=1
CL1122.Contig1_All	Zootermopsis nevadensis	136037	biota;Eucarya;Fungi/Metazoa group;Animalia;Eumetazoa;Bilateria;Protostomia;Ecdysozoa;Panarthropoda;Arthropoda;Mandibulata;Pancrustacea;Atelocerata;Insecta;Dicondylia;Pterygota;Neoptera;Orthopteroidea;Dictyoptera;Isoptera;Termopsidae;Termopsinae;Termopsini;Zootermopsis;Zootermopsis nevadensis	2093	XP_021922974.1	catenin delta-2 isoform X3 [Zootermopsis nevadensis]	XM_022067282.1	PREDICTED: Zootermopsis nevadensis catenin delta-2 (LOC110831368), transcript variant X5, mR--	sp|O00192|ARVC_HUMAN	Armadillo repeat protein deleted in velo-cardio-facial syndrome OS=Homo sapiens GN=ARVCF PE=1 SV=1
CL1122.Contig2_All	Zootermopsis nevadensis	136037	biota;Eucarya;Fungi/Metazoa group;Animalia;Eumetazoa;Bilateria;Protostomia;Ecdysozoa;Panarthropoda;Arthropoda;Mandibulata;Pancrustacea;Atelocerata;Insecta;Dicondylia;Pterygota;Neoptera;Orthopteroidea;Dictyoptera;Isoptera;Termopsidae;Termopsinae;Termopsini;Zootermopsis;Zootermopsis nevadensis	226	KDR17869.1	Catenin delta-2 [Zootermopsis nevadensis]	XM_022067283.1	PREDICTED: Zootermopsis nevadensis catenin delta-2 (LOC110831368), transcript variant X6, mR--	--	--
CL1123.Contig1_All	Trichomonas vaginalis G3	412133	biota;Eucarya;Parabasalia;Trichomonadida;Trichomonadidae;Trichomonas;Trichomonas vaginalis;Trichomonas vaginalis G3	225	XP_001329056.1	AGC family protein kinase [Trichomonas vaginalis G3] &gt;EAY16833.1 AGC family protein kinase [Trichomonas vaginalis G3]	--	--	sp|Q8INB9|AKT1_DROME	RAC serine/threonine-protein kinase OS=Drosophila melanogaster GN=Akt1 PE=1 SV=3/
CL1124.Contig1_All	Heterotermes sp. SLC-2012	1199068	biota;Eucarya;Fungi/Metazoa group;Animalia;Eumetazoa;Bilateria;Protostomia;Ecdysozoa;Panarthropoda;Arthropoda;Mandibulata;Pancrustacea;Atelocerata;Insecta;Dicondylia;Pterygota;Neoptera;Orthopteroidea;Dictyoptera;Isoptera;Rhinotermitidae;Heterotermitinae;Heterotermes;Heterotermes sp. SLC-2012	276	YP_006503978.1	ATP synthase F0 subunit 6 (mitochondrion) [Heterotermes sp. SLC-2012] >gi|392934375|gb|AFM92478.1| ATP synthase F0 subunit 6 (mitochondrion) [Heterotermes sp. SLC-2012]	gi|392934342|gb|JX144934.1|	Coptotermes lacteus mitochondrion, complete genome	sp|P14569|ATP6_LOCMI	ATP synthase subunit a OS=Locusta migratoria GN=ATP6 PE=3 SV=1
CL1124.Contig2_All	Heterotermes sp. SLC-2012	1199068	biota;Eucarya;Fungi/Metazoa group;Animalia;Eumetazoa;Bilateria;Protostomia;Ecdysozoa;Panarthropoda;Arthropoda;Mandibulata;Pancrustacea;Atelocerata;Insecta;Dicondylia;Pterygota;Neoptera;Orthopteroidea;Dictyoptera;Isoptera;Rhinotermitidae;Heterotermitinae;Heterotermes;Heterotermes sp. SLC-2012	366	YP_006503978.1	ATP synthase F0 subunit 6 (mitochondrion) [Heterotermes sp. SLC-2012] >gi|392934375|gb|AFM92478.1| ATP synthase F0 subunit 6 (mitochondrion) [Heterotermes sp. SLC-2012]	gi|392934342|gb|JX144934.1|	Coptotermes lacteus mitochondrion, complete genome	sp|P00851|ATP6_DROYA	ATP synthase subunit a OS=Drosophila yakuba GN=mt:ATPase6 PE=3 SV=1
CL1125.Contig1_All	Hydra magnipapillata	6087	biota;Eucarya;Fungi/Metazoa group;Animalia;Eumetazoa;Cnidaria;Hydrozoa;Hydroida;Anthomedusae;Hydridae;Chlorohydra;Hydra attenuata	235	XP_002159429.1	PREDICTED: similar to chitinase 2 [Hydra magnipapillata]	--	--	--	--
CL1125.Contig2_All	Hydra magnipapillata	6087	biota;Eucarya;Fungi/Metazoa group;Animalia;Eumetazoa;Cnidaria;Hydrozoa;Hydroida;Anthomedusae;Hydridae;Chlorohydra;Hydra attenuata	421	XP_002156254.1	PREDICTED: similar to chitinase 2 [Hydra magnipapillata]	--	--	--	--
CL1126.Contig1_All	Zootermopsis nevadensis	136037	biota;Eucarya;Fungi/Metazoa group;Animalia;Eumetazoa;Bilateria;Protostomia;Ecdysozoa;Panarthropoda;Arthropoda;Mandibulata;Pancrustacea;Atelocerata;Insecta;Dicondylia;Pterygota;Neoptera;Orthopteroidea;Dictyoptera;Isoptera;Termopsidae;Termopsinae;Termopsini;Zootermopsis;Zootermopsis nevadensis	2085	XP_021942224.1	LOW QUALITY PROTEIN: cullin-4A [Zootermopsis nevadensis]	XM_022086532.1	PREDICTED: Zootermopsis nevadensis cullin-4A (LOC110841214), mR--	sp|A2A432|CUL4B_MOUSE	Cullin-4B OS=Mus musculus GN=Cul4b PE=1 SV=1
CL1126.Contig2_All	Schistocerca gregaria	7010	biota;Eucarya;Fungi/Metazoa group;Animalia;Eumetazoa;Bilateria;Protostomia;Ecdysozoa;Panarthropoda;Arthropoda;Mandibulata;Pancrustacea;Atelocerata;Insecta;Dicondylia;Pterygota;Neoptera;Orthopteroidea;Orthoptera;Caelifera;Acridomorpha;Acridoidea;Acrididae;Cyrtacanthacridinae;Schistocerca;Locusta gregaria	436	AEK05179.1	putative DNA methyltransferase, partial [Schistocerca gregaria]	XM_022086532.1	PREDICTED: Zootermopsis nevadensis cullin-4A (LOC110841214), mR--	sp|A2A432|CUL4B_MOUSE	Cullin-4B OS=Mus musculus GN=Cul4b PE=1 SV=1
CL1127.Contig1_All	Zootermopsis nevadensis	136037	biota;Eucarya;Fungi/Metazoa group;Animalia;Eumetazoa;Bilateria;Protostomia;Ecdysozoa;Panarthropoda;Arthropoda;Mandibulata;Pancrustacea;Atelocerata;Insecta;Dicondylia;Pterygota;Neoptera;Orthopteroidea;Dictyoptera;Isoptera;Termopsidae;Termopsinae;Termopsini;Zootermopsis;Zootermopsis nevadensis	775	XP_021915333.1	glutamyl-tRNA(Gln) amidotransferase subunit B, mitochondrial isoform X3 [Zootermopsis nevadensis]	XR_002542465.1	PREDICTED: Zootermopsis nevadensis glutamyl-tR--(Gln) amidotransferase subunit B, mitochondrial (LOC110827725), transcript variant X4, misc_R--	sp|Q16UG2|GATB_AEDAE	Glutamyl-tR--(Gln) amidotransferase subunit B, mitochondrial OS=Aedes aegypti GN=AAEL009908 PE=3 SV=1
CL1127.Contig2_All	Zootermopsis nevadensis	136037	biota;Eucarya;Fungi/Metazoa group;Animalia;Eumetazoa;Bilateria;Protostomia;Ecdysozoa;Panarthropoda;Arthropoda;Mandibulata;Pancrustacea;Atelocerata;Insecta;Dicondylia;Pterygota;Neoptera;Orthopteroidea;Dictyoptera;Isoptera;Termopsidae;Termopsinae;Termopsini;Zootermopsis;Zootermopsis nevadensis	736	XP_021915333.1	glutamyl-tRNA(Gln) amidotransferase subunit B, mitochondrial isoform X3 [Zootermopsis nevadensis]	XR_002542465.1	PREDICTED: Zootermopsis nevadensis glutamyl-tR--(Gln) amidotransferase subunit B, mitochondrial (LOC110827725), transcript variant X4, misc_R--	sp|Q16UG2|GATB_AEDAE	Glutamyl-tR--(Gln) amidotransferase subunit B, mitochondrial OS=Aedes aegypti GN=AAEL009908 PE=3 SV=1
CL1129.Contig1_All	Tritrichomonas foetus	1144522	biota;Eucarya;Parabasalia;Trichomonadida Kirby, 1947, emend. Brugerolle and Patterson, 2001;Tritrichomonadidae;Tritrichomonas;Trichomonas foetus	483	OHT00392.1	Phosphofructokinase family protein [Tritrichomonas foetus]	--	--	sp|P90521|K6PF_DICDI	6-phosphofructokinase OS=Dictyostelium discoideum GN=pfkA PE=2 SV=2
CL1129.Contig2_All	Trichomonas vaginalis G3	412133	biota;Eucarya;Parabasalia;Trichomonadida;Trichomonadidae;Trichomonas;Trichomonas vaginalis;Trichomonas vaginalis G3	207	XP_001307577.1	Phosphofructokinase family protein [Trichomonas vaginalis G3] &gt;EAX94647.1 Phosphofructokinase family protein [Trichomonas vaginalis G3]	--	--	sp|P90521|K6PF_DICDI	6-phosphofructokinase OS=Dictyostelium discoideum GN=pfkA PE=2 SV=2
CL113.Contig2_All	Trichinella spiralis	6334	biota;Eucarya;Fungi/Metazoa group;Animalia;Eumetazoa;Bilateria;Protostomia;Ecdysozoa;Nemata;Enoplea;Dorylaimia;Trichocephalida;Trichinellidae;Trichinella;Trichinella spiralis	595	XP_003378800.1	ankyrin repeat-containing domain protein [Trichinella spiralis] >gi|316978599|gb|EFV61571.1| ankyrin repeat-containing domain protein [Trichinella spiralis]	--	--	--	--
CL113.Contig4_All	Strongylocentrotus purpuratus	7668	biota;Eucarya;Fungi/Metazoa group;Animalia;Eumetazoa;Bilateria;Deuterostomia;Echinodermata;Eleutherozoa;Echinozoa;Echinoidea;Euechinoidea;Echinacea;Echinoida;Strongylocentrotidae;Strongylocentrotus;Strongylocentrotus purpuratus	729	XP_001195153.2	PREDICTED: ankyrin repeat domain-containing protein 50-like [Strongylocentrotus purpuratus]	--	--	--	--
CL1130.Contig1_All	Tritrichomonas foetus	1144522	biota;Eucarya;Parabasalia;Trichomonadida Kirby, 1947, emend. Brugerolle and Patterson, 2001;Tritrichomonadidae;Tritrichomonas;Trichomonas foetus	282	OHT12593.1	Dynein heavy chain family protein [Tritrichomonas foetus]	--	--	sp|Q9P2D7|DYH1_HUMAN	Dynein heavy chain 1, axonemal OS=Homo sapiens GN=D--H1 PE=2 SV=4
CL1131.Contig1_All	Zootermopsis nevadensis	136037	biota;Eucarya;Fungi/Metazoa group;Animalia;Eumetazoa;Bilateria;Protostomia;Ecdysozoa;Panarthropoda;Arthropoda;Mandibulata;Pancrustacea;Atelocerata;Insecta;Dicondylia;Pterygota;Neoptera;Orthopteroidea;Dictyoptera;Isoptera;Termopsidae;Termopsinae;Termopsini;Zootermopsis;Zootermopsis nevadensis	1280	XP_021937415.1	NEDD8 ultimate buster 1-like isoform X1 [Zootermopsis nevadensis]	XM_022081723.1	PREDICTED: Zootermopsis nevadensis NEDD8 ultimate buster 1-like (LOC110838494), transcript variant X1, mR--	sp|Q9Y5A7|NUB1_HUMAN	NEDD8 ultimate buster 1 OS=Homo sapiens GN=NUB1 PE=1 SV=2
CL1131.Contig2_All	Zootermopsis nevadensis	136037	biota;Eucarya;Fungi/Metazoa group;Animalia;Eumetazoa;Bilateria;Protostomia;Ecdysozoa;Panarthropoda;Arthropoda;Mandibulata;Pancrustacea;Atelocerata;Insecta;Dicondylia;Pterygota;Neoptera;Orthopteroidea;Dictyoptera;Isoptera;Termopsidae;Termopsinae;Termopsini;Zootermopsis;Zootermopsis nevadensis	216	XP_021937417.1	NEDD8 ultimate buster 1-like isoform X2 [Zootermopsis nevadensis]	--	--	sp|Q9Y5A7|NUB1_HUMAN	NEDD8 ultimate buster 1 OS=Homo sapiens GN=NUB1 PE=1 SV=2
CL1132.Contig1_All	Zootermopsis nevadensis	136037	biota;Eucarya;Fungi/Metazoa group;Animalia;Eumetazoa;Bilateria;Protostomia;Ecdysozoa;Panarthropoda;Arthropoda;Mandibulata;Pancrustacea;Atelocerata;Insecta;Dicondylia;Pterygota;Neoptera;Orthopteroidea;Dictyoptera;Isoptera;Termopsidae;Termopsinae;Termopsini;Zootermopsis;Zootermopsis nevadensis	361	XP_021925355.1	uncharacterized protein LOC110832555 [Zootermopsis nevadensis] &gt;XP_021925356.1 uncharacterized protein LOC110832555 [Zootermopsis nevadensis] &gt;XP_021925357.1 uncharacterized protein LOC110832555 [Zootermopsis nevadensis]	XM_022069665.1	PREDICTED: Zootermopsis nevadensis uncharacterized LOC110832555 (LOC110832555), transcript variant X3, mR--	--	--
CL1132.Contig2_All	Zootermopsis nevadensis	136037	biota;Eucarya;Fungi/Metazoa group;Animalia;Eumetazoa;Bilateria;Protostomia;Ecdysozoa;Panarthropoda;Arthropoda;Mandibulata;Pancrustacea;Atelocerata;Insecta;Dicondylia;Pterygota;Neoptera;Orthopteroidea;Dictyoptera;Isoptera;Termopsidae;Termopsinae;Termopsini;Zootermopsis;Zootermopsis nevadensis	257	XP_021925355.1	uncharacterized protein LOC110832555 [Zootermopsis nevadensis] &gt;XP_021925356.1 uncharacterized protein LOC110832555 [Zootermopsis nevadensis] &gt;XP_021925357.1 uncharacterized protein LOC110832555 [Zootermopsis nevadensis]	XM_022069665.1	PREDICTED: Zootermopsis nevadensis uncharacterized LOC110832555 (LOC110832555), transcript variant X3, mR--	--	--
CL1133.Contig1_All	Zootermopsis nevadensis	136037	biota;Eucarya;Fungi/Metazoa group;Animalia;Eumetazoa;Bilateria;Protostomia;Ecdysozoa;Panarthropoda;Arthropoda;Mandibulata;Pancrustacea;Atelocerata;Insecta;Dicondylia;Pterygota;Neoptera;Orthopteroidea;Dictyoptera;Isoptera;Termopsidae;Termopsinae;Termopsini;Zootermopsis;Zootermopsis nevadensis	869	XP_021916079.1	G patch domain-containing protein 4 [Zootermopsis nevadensis] &gt;KDR21406.1 G patch domain-containing protein 4 [Zootermopsis nevadensis]	XM_022060387.1	PREDICTED: Zootermopsis nevadensis G patch domain-containing protein 4 (LOC110828066), mR--	sp|Q4V842|GPTC4_XENLA	G patch domain-containing protein 4 OS=Xenopus laevis GN=gpatch4 PE=2 SV=1
CL1133.Contig2_All	Zootermopsis nevadensis	136037	biota;Eucarya;Fungi/Metazoa group;Animalia;Eumetazoa;Bilateria;Protostomia;Ecdysozoa;Panarthropoda;Arthropoda;Mandibulata;Pancrustacea;Atelocerata;Insecta;Dicondylia;Pterygota;Neoptera;Orthopteroidea;Dictyoptera;Isoptera;Termopsidae;Termopsinae;Termopsini;Zootermopsis;Zootermopsis nevadensis	735	XP_021916079.1	G patch domain-containing protein 4 [Zootermopsis nevadensis] &gt;KDR21406.1 G patch domain-containing protein 4 [Zootermopsis nevadensis]	XM_022060387.1	PREDICTED: Zootermopsis nevadensis G patch domain-containing protein 4 (LOC110828066), mR--	sp|Q4V842|GPTC4_XENLA	G patch domain-containing protein 4 OS=Xenopus laevis GN=gpatch4 PE=2 SV=1
CL1134.Contig1_All	Trichomonas gallinae	56777	biota;Eucarya;Parabasalia;Trichomonadida;Trichomonadidae;Trichomonas;Trichomonas gallinae	441	CCH03783.1	Clan CA, family C1, cathepsin L-like cysteine peptidase, partial [Trichomonas gallinae]	--	--	sp|Q54TR1|CFAD_DICDI	Counting factor associated protein D OS=Dictyostelium discoideum GN=cfaD PE=1 SV=1
CL1134.Contig2_All	Trichomonas gallinae	56777	biota;Eucarya;Parabasalia;Trichomonadida;Trichomonadidae;Trichomonas;Trichomonas gallinae	238	CCH03783.1	Clan CA, family C1, cathepsin L-like cysteine peptidase, partial [Trichomonas gallinae]	--	--	sp|P25775|LMCPA_LEIME	Cysteine proteinase A OS=Leishmania mexicana GN=LMCPA PE=2 SV=1
CL1135.Contig1_All	Zootermopsis nevadensis	136037	biota;Eucarya;Fungi/Metazoa group;Animalia;Eumetazoa;Bilateria;Protostomia;Ecdysozoa;Panarthropoda;Arthropoda;Mandibulata;Pancrustacea;Atelocerata;Insecta;Dicondylia;Pterygota;Neoptera;Orthopteroidea;Dictyoptera;Isoptera;Termopsidae;Termopsinae;Termopsini;Zootermopsis;Zootermopsis nevadensis	2291	XP_021914463.1	6-phosphofructo-2-kinase/fructose-2,6-bisphosphatase-like [Zootermopsis nevadensis] &gt;KDR22105.1 6PF-2-K/Fru-2,6-P2ASE liver/muscle isozymes [Zootermopsis nevadensis]/	XM_022058771.1	PREDICTED: Zootermopsis nevadensis 6-phosphofructo-2-kinase/fructose-2,6-bisphosphatase-like (LOC110827275), mR--/	sp|Q91309|F26_LITCT	6-phosphofructo-2-kinase/fructose-2,6-bisphosphatase OS=Lithobates catesbeiana PE=2 SV=1/
CL1135.Contig2_All	Zootermopsis nevadensis	136037	biota;Eucarya;Fungi/Metazoa group;Animalia;Eumetazoa;Bilateria;Protostomia;Ecdysozoa;Panarthropoda;Arthropoda;Mandibulata;Pancrustacea;Atelocerata;Insecta;Dicondylia;Pterygota;Neoptera;Orthopteroidea;Dictyoptera;Isoptera;Termopsidae;Termopsinae;Termopsini;Zootermopsis;Zootermopsis nevadensis	203	XP_021914463.1	6-phosphofructo-2-kinase/fructose-2,6-bisphosphatase-like [Zootermopsis nevadensis] &gt;KDR22105.1 6PF-2-K/Fru-2,6-P2ASE liver/muscle isozymes [Zootermopsis nevadensis]/	--	--	--	--
CL1136.Contig1_All	Zootermopsis nevadensis	136037	biota;Eucarya;Fungi/Metazoa group;Animalia;Eumetazoa;Bilateria;Protostomia;Ecdysozoa;Panarthropoda;Arthropoda;Mandibulata;Pancrustacea;Atelocerata;Insecta;Dicondylia;Pterygota;Neoptera;Orthopteroidea;Dictyoptera;Isoptera;Termopsidae;Termopsinae;Termopsini;Zootermopsis;Zootermopsis nevadensis	635	XP_021925640.1	transcription factor cwo isoform X2 [Zootermopsis nevadensis]	--	--	sp|Q9UBP5|HEY2_HUMAN	Hairy/enhancer-of-split related with YRPW motif protein 2 OS=Homo sapiens GN=HEY2 PE=1 SV=1/
CL1136.Contig2_All	Zootermopsis nevadensis	136037	biota;Eucarya;Fungi/Metazoa group;Animalia;Eumetazoa;Bilateria;Protostomia;Ecdysozoa;Panarthropoda;Arthropoda;Mandibulata;Pancrustacea;Atelocerata;Insecta;Dicondylia;Pterygota;Neoptera;Orthopteroidea;Dictyoptera;Isoptera;Termopsidae;Termopsinae;Termopsini;Zootermopsis;Zootermopsis nevadensis	600	XP_021925640.1	transcription factor cwo isoform X2 [Zootermopsis nevadensis]	--	--	sp|Q7KM13|HEY_DROME	Hairy/enhancer-of-split related with YRPW motif protein OS=Drosophila melanogaster GN=Hey PE=2 SV=1/
CL1136.Contig3_All	Zootermopsis nevadensis	136037	biota;Eucarya;Fungi/Metazoa group;Animalia;Eumetazoa;Bilateria;Protostomia;Ecdysozoa;Panarthropoda;Arthropoda;Mandibulata;Pancrustacea;Atelocerata;Insecta;Dicondylia;Pterygota;Neoptera;Orthopteroidea;Dictyoptera;Isoptera;Termopsidae;Termopsinae;Termopsini;Zootermopsis;Zootermopsis nevadensis	2279	XP_021925640.1	transcription factor cwo isoform X2 [Zootermopsis nevadensis]	XM_022069951.1	PREDICTED: Zootermopsis nevadensis transcription factor cwo (LOC110832705), transcript variant X4, mR--	sp|Q7KM13|HEY_DROME	Hairy/enhancer-of-split related with YRPW motif protein OS=Drosophila melanogaster GN=Hey PE=2 SV=1/
CL1136.Contig4_All	Zootermopsis nevadensis	136037	biota;Eucarya;Fungi/Metazoa group;Animalia;Eumetazoa;Bilateria;Protostomia;Ecdysozoa;Panarthropoda;Arthropoda;Mandibulata;Pancrustacea;Atelocerata;Insecta;Dicondylia;Pterygota;Neoptera;Orthopteroidea;Dictyoptera;Isoptera;Termopsidae;Termopsinae;Termopsini;Zootermopsis;Zootermopsis nevadensis	784	XP_021925640.1	transcription factor cwo isoform X2 [Zootermopsis nevadensis]	--	--	sp|Q9UBP5|HEY2_HUMAN	Hairy/enhancer-of-split related with YRPW motif protein 2 OS=Homo sapiens GN=HEY2 PE=1 SV=1/
CL1137.Contig1_All	Zootermopsis nevadensis	136037	biota;Eucarya;Fungi/Metazoa group;Animalia;Eumetazoa;Bilateria;Protostomia;Ecdysozoa;Panarthropoda;Arthropoda;Mandibulata;Pancrustacea;Atelocerata;Insecta;Dicondylia;Pterygota;Neoptera;Orthopteroidea;Dictyoptera;Isoptera;Termopsidae;Termopsinae;Termopsini;Zootermopsis;Zootermopsis nevadensis	4268	XP_021932305.1	histone-lysine N-methyltransferase 2D-like isoform X4 [Zootermopsis nevadensis]	XM_022066857.1	PREDICTED: Zootermopsis nevadensis protein PRRC2C-like (LOC110831168), mR--	--	--
CL1137.Contig2_All	Zootermopsis nevadensis	136037	biota;Eucarya;Fungi/Metazoa group;Animalia;Eumetazoa;Bilateria;Protostomia;Ecdysozoa;Panarthropoda;Arthropoda;Mandibulata;Pancrustacea;Atelocerata;Insecta;Dicondylia;Pterygota;Neoptera;Orthopteroidea;Dictyoptera;Isoptera;Termopsidae;Termopsinae;Termopsini;Zootermopsis;Zootermopsis nevadensis	4327	XP_021932303.1	histone-lysine N-methyltransferase 2D-like isoform X2 [Zootermopsis nevadensis]	XM_022066857.1	PREDICTED: Zootermopsis nevadensis protein PRRC2C-like (LOC110831168), mR--	--	--
CL1137.Contig3_All	Zootermopsis nevadensis	136037	biota;Eucarya;Fungi/Metazoa group;Animalia;Eumetazoa;Bilateria;Protostomia;Ecdysozoa;Panarthropoda;Arthropoda;Mandibulata;Pancrustacea;Atelocerata;Insecta;Dicondylia;Pterygota;Neoptera;Orthopteroidea;Dictyoptera;Isoptera;Termopsidae;Termopsinae;Termopsini;Zootermopsis;Zootermopsis nevadensis	2978	XP_021932303.1	histone-lysine N-methyltransferase 2D-like isoform X2 [Zootermopsis nevadensis]	XM_022066857.1	PREDICTED: Zootermopsis nevadensis protein PRRC2C-like (LOC110831168), mR--	--	--
CL1138.Contig1_All	Zootermopsis nevadensis	136037	biota;Eucarya;Fungi/Metazoa group;Animalia;Eumetazoa;Bilateria;Protostomia;Ecdysozoa;Panarthropoda;Arthropoda;Mandibulata;Pancrustacea;Atelocerata;Insecta;Dicondylia;Pterygota;Neoptera;Orthopteroidea;Dictyoptera;Isoptera;Termopsidae;Termopsinae;Termopsini;Zootermopsis;Zootermopsis nevadensis	318	XP_021937199.1	uncharacterized protein LOC110838372 isoform X1 [Zootermopsis nevadensis] &gt;XP_021937201.1 uncharacterized protein LOC110838372 isoform X2 [Zootermopsis nevadensis] &gt;KDR09953.1 hypothetical protein L798_15787 [Zootermopsis nevadensis]	--	--	--	--
CL1138.Contig2_All	Zootermopsis nevadensis	136037	biota;Eucarya;Fungi/Metazoa group;Animalia;Eumetazoa;Bilateria;Protostomia;Ecdysozoa;Panarthropoda;Arthropoda;Mandibulata;Pancrustacea;Atelocerata;Insecta;Dicondylia;Pterygota;Neoptera;Orthopteroidea;Dictyoptera;Isoptera;Termopsidae;Termopsinae;Termopsini;Zootermopsis;Zootermopsis nevadensis	2175	XP_021937199.1	uncharacterized protein LOC110838372 isoform X1 [Zootermopsis nevadensis] &gt;XP_021937201.1 uncharacterized protein LOC110838372 isoform X2 [Zootermopsis nevadensis] &gt;KDR09953.1 hypothetical protein L798_15787 [Zootermopsis nevadensis]	XM_022081509.1	PREDICTED: Zootermopsis nevadensis uncharacterized LOC110838372 (LOC110838372), transcript variant X2, mR--	sp|Q32KT5|CF136_BOVIN	Uncharacterized protein C6orf136 homolog OS=Bos taurus PE=2 SV=1
CL1139.Contig1_All	Zootermopsis nevadensis	136037	biota;Eucarya;Fungi/Metazoa group;Animalia;Eumetazoa;Bilateria;Protostomia;Ecdysozoa;Panarthropoda;Arthropoda;Mandibulata;Pancrustacea;Atelocerata;Insecta;Dicondylia;Pterygota;Neoptera;Orthopteroidea;Dictyoptera;Isoptera;Termopsidae;Termopsinae;Termopsini;Zootermopsis;Zootermopsis nevadensis	5728	XP_021929250.1	uncharacterized protein LOC110834423 [Zootermopsis nevadensis]	XM_022073558.1	PREDICTED: Zootermopsis nevadensis uncharacterized LOC110834423 (LOC110834423), mR--	--	--
CL1139.Contig2_All	Zootermopsis nevadensis	136037	biota;Eucarya;Fungi/Metazoa group;Animalia;Eumetazoa;Bilateria;Protostomia;Ecdysozoa;Panarthropoda;Arthropoda;Mandibulata;Pancrustacea;Atelocerata;Insecta;Dicondylia;Pterygota;Neoptera;Orthopteroidea;Dictyoptera;Isoptera;Termopsidae;Termopsinae;Termopsini;Zootermopsis;Zootermopsis nevadensis	221	XP_021929250.1	uncharacterized protein LOC110834423 [Zootermopsis nevadensis]	--	--	--	--
CL114.Contig1_All	Zootermopsis nevadensis	136037	biota;Eucarya;Fungi/Metazoa group;Animalia;Eumetazoa;Bilateria;Protostomia;Ecdysozoa;Panarthropoda;Arthropoda;Mandibulata;Pancrustacea;Atelocerata;Insecta;Dicondylia;Pterygota;Neoptera;Orthopteroidea;Dictyoptera;Isoptera;Termopsidae;Termopsinae;Termopsini;Zootermopsis;Zootermopsis nevadensis	3465	XP_021928432.1	uncharacterized protein LOC110834013 isoform X3 [Zootermopsis nevadensis] &gt;XP_021928442.1 uncharacterized protein LOC110834013 isoform X3 [Zootermopsis nevadensis] &gt;XP_021928452.1 uncharacterized protein LOC110834013 isoform X3 [Zootermopsis nevaden	XM_022072787.1	PREDICTED: Zootermopsis nevadensis uncharacterized LOC110834013 (LOC110834013), transcript variant X8, mR--	--	--
CL114.Contig2_All	Zootermopsis nevadensis	136037	biota;Eucarya;Fungi/Metazoa group;Animalia;Eumetazoa;Bilateria;Protostomia;Ecdysozoa;Panarthropoda;Arthropoda;Mandibulata;Pancrustacea;Atelocerata;Insecta;Dicondylia;Pterygota;Neoptera;Orthopteroidea;Dictyoptera;Isoptera;Termopsidae;Termopsinae;Termopsini;Zootermopsis;Zootermopsis nevadensis	3363	XP_021928515.1	uncharacterized protein LOC110834013 isoform X10 [Zootermopsis nevadensis]	XM_022072787.1	PREDICTED: Zootermopsis nevadensis uncharacterized LOC110834013 (LOC110834013), transcript variant X8, mR--	--	--
CL114.Contig3_All	Zootermopsis nevadensis	136037	biota;Eucarya;Fungi/Metazoa group;Animalia;Eumetazoa;Bilateria;Protostomia;Ecdysozoa;Panarthropoda;Arthropoda;Mandibulata;Pancrustacea;Atelocerata;Insecta;Dicondylia;Pterygota;Neoptera;Orthopteroidea;Dictyoptera;Isoptera;Termopsidae;Termopsinae;Termopsini;Zootermopsis;Zootermopsis nevadensis	1572	KDR23716.1	hypothetical protein L798_13876 [Zootermopsis nevadensis]	XM_019351792.1	PREDICTED: Oreochromis niloticus clock circadian regulator (clock), mR--	--	--
CL114.Contig4_All	Zootermopsis nevadensis	136037	biota;Eucarya;Fungi/Metazoa group;Animalia;Eumetazoa;Bilateria;Protostomia;Ecdysozoa;Panarthropoda;Arthropoda;Mandibulata;Pancrustacea;Atelocerata;Insecta;Dicondylia;Pterygota;Neoptera;Orthopteroidea;Dictyoptera;Isoptera;Termopsidae;Termopsinae;Termopsini;Zootermopsis;Zootermopsis nevadensis	3218	XP_021928508.1	uncharacterized protein LOC110834013 isoform X9 [Zootermopsis nevadensis]	XM_022072895.1	PREDICTED: Zootermopsis nevadensis uncharacterized LOC110834013 (LOC110834013), transcript variant X21, mR--	--	--
CL1140.Contig1_All	Trichomonas vaginalis G3	412133	biota;Eucarya;Parabasalia;Trichomonadida;Trichomonadidae;Trichomonas;Trichomonas vaginalis;Trichomonas vaginalis G3	895	XP_001582485.1	ribosomal protein L13e [Trichomonas vaginalis G3] &gt;EAY21499.1 ribosomal protein L13e, putative [Trichomonas vaginalis G3]	--	--	sp|Q962U1|RL13_SPOFR	60S ribosomal protein L13 OS=Spodoptera frugiperda GN=RpL13 PE=2 SV=1
CL1140.Contig2_All	Trichomonas vaginalis G3	412133	biota;Eucarya;Parabasalia;Trichomonadida;Trichomonadidae;Trichomonas;Trichomonas vaginalis;Trichomonas vaginalis G3	491	XP_001582485.1	ribosomal protein L13e [Trichomonas vaginalis G3] &gt;EAY21499.1 ribosomal protein L13e, putative [Trichomonas vaginalis G3]	--	--	sp|Q90YV5|RL13_ICTPU	60S ribosomal protein L13 OS=Ictalurus punctatus GN=rpl13 PE=2 SV=3
CL1141.Contig1_All	Zootermopsis nevadensis	136037	biota;Eucarya;Fungi/Metazoa group;Animalia;Eumetazoa;Bilateria;Protostomia;Ecdysozoa;Panarthropoda;Arthropoda;Mandibulata;Pancrustacea;Atelocerata;Insecta;Dicondylia;Pterygota;Neoptera;Orthopteroidea;Dictyoptera;Isoptera;Termopsidae;Termopsinae;Termopsini;Zootermopsis;Zootermopsis nevadensis	694	XP_021922013.1	uncharacterized protein LOC110830905 isoform X2 [Zootermopsis nevadensis]	--	--	--	--
CL1141.Contig2_All	Zootermopsis nevadensis	136037	biota;Eucarya;Fungi/Metazoa group;Animalia;Eumetazoa;Bilateria;Protostomia;Ecdysozoa;Panarthropoda;Arthropoda;Mandibulata;Pancrustacea;Atelocerata;Insecta;Dicondylia;Pterygota;Neoptera;Orthopteroidea;Dictyoptera;Isoptera;Termopsidae;Termopsinae;Termopsini;Zootermopsis;Zootermopsis nevadensis	783	XP_021922013.1	uncharacterized protein LOC110830905 isoform X2 [Zootermopsis nevadensis]	--	--	--	--
CL1142.Contig1_All	Tritrichomonas foetus	1144522	biota;Eucarya;Parabasalia;Trichomonadida Kirby, 1947, emend. Brugerolle and Patterson, 2001;Tritrichomonadidae;Tritrichomonas;Trichomonas foetus	565	OHS93847.1	Hydrogenosomal oxygen reductase [Tritrichomonas foetus] &gt;ARM19761.1 hydrogenosomal oxygen reductase [Tritrichomonas foetus]	--	--	--	--
CL1143.Contig1_All	Zootermopsis nevadensis	136037	biota;Eucarya;Fungi/Metazoa group;Animalia;Eumetazoa;Bilateria;Protostomia;Ecdysozoa;Panarthropoda;Arthropoda;Mandibulata;Pancrustacea;Atelocerata;Insecta;Dicondylia;Pterygota;Neoptera;Orthopteroidea;Dictyoptera;Isoptera;Termopsidae;Termopsinae;Termopsini;Zootermopsis;Zootermopsis nevadensis	339	XP_021933692.1	14 kDa phosphohistidine phosphatase-like isoform X1 [Zootermopsis nevadensis]	--	--	sp|Q32PA4|PHP14_BOVIN	14 kDa phosphohistidine phosphatase OS=Bos taurus GN=PHPT1 PE=2 SV=1
CL1143.Contig2_All	Zootermopsis nevadensis	136037	biota;Eucarya;Fungi/Metazoa group;Animalia;Eumetazoa;Bilateria;Protostomia;Ecdysozoa;Panarthropoda;Arthropoda;Mandibulata;Pancrustacea;Atelocerata;Insecta;Dicondylia;Pterygota;Neoptera;Orthopteroidea;Dictyoptera;Isoptera;Termopsidae;Termopsinae;Termopsini;Zootermopsis;Zootermopsis nevadensis	649	XP_021933692.1	14 kDa phosphohistidine phosphatase-like isoform X1 [Zootermopsis nevadensis]	--	--	sp|Q32PA4|PHP14_BOVIN	14 kDa phosphohistidine phosphatase OS=Bos taurus GN=PHPT1 PE=2 SV=1
CL1144.Contig1_All	Zootermopsis nevadensis	136037	biota;Eucarya;Fungi/Metazoa group;Animalia;Eumetazoa;Bilateria;Protostomia;Ecdysozoa;Panarthropoda;Arthropoda;Mandibulata;Pancrustacea;Atelocerata;Insecta;Dicondylia;Pterygota;Neoptera;Orthopteroidea;Dictyoptera;Isoptera;Termopsidae;Termopsinae;Termopsini;Zootermopsis;Zootermopsis nevadensis	1108	XP_021919040.1	transcription factor CP2-like isoform X1 [Zootermopsis nevadensis] &gt;KDR19874.1 Transcription factor CP2 [Zootermopsis nevadensis]	XM_022063348.1	PREDICTED: Zootermopsis nevadensis transcription factor CP2-like (LOC110829541), transcript variant X1, mR--	sp|Q4V860|TFCP2_XENLA	Transcription factor CP2 OS=Xenopus laevis GN=tfcp2 PE=2 SV=1
CL1144.Contig2_All	Zootermopsis nevadensis	136037	biota;Eucarya;Fungi/Metazoa group;Animalia;Eumetazoa;Bilateria;Protostomia;Ecdysozoa;Panarthropoda;Arthropoda;Mandibulata;Pancrustacea;Atelocerata;Insecta;Dicondylia;Pterygota;Neoptera;Orthopteroidea;Dictyoptera;Isoptera;Termopsidae;Termopsinae;Termopsini;Zootermopsis;Zootermopsis nevadensis	2439	XP_021916078.1	grainyhead-like protein 3 homolog isoform X3 [Zootermopsis nevadensis]	XM_022060386.1	PREDICTED: Zootermopsis nevadensis grainyhead-like protein 3 homolog (LOC110828065), transcript variant X8, mR--	sp|Q6NZH6|TFCP2_XENTR	Transcription factor CP2 OS=Xenopus tropicalis GN=tfcp2 PE=2 SV=1
CL1144.Contig3_All	Zootermopsis nevadensis	136037	biota;Eucarya;Fungi/Metazoa group;Animalia;Eumetazoa;Bilateria;Protostomia;Ecdysozoa;Panarthropoda;Arthropoda;Mandibulata;Pancrustacea;Atelocerata;Insecta;Dicondylia;Pterygota;Neoptera;Orthopteroidea;Dictyoptera;Isoptera;Termopsidae;Termopsinae;Termopsini;Zootermopsis;Zootermopsis nevadensis	3170	XP_021916070.1	uncharacterized protein LOC110828065 isoform X1 [Zootermopsis nevadensis] &gt;XP_021916071.1 uncharacterized protein LOC110828065 isoform X1 [Zootermopsis nevadensis] &gt;XP_021916072.1 uncharacterized protein LOC110828065 isoform X1 [Zootermopsis nevaden	XM_022060383.1	PREDICTED: Zootermopsis nevadensis grainyhead-like protein 3 homolog (LOC110828065), transcript variant X6, mR--	sp|Q6NZH6|TFCP2_XENTR	Transcription factor CP2 OS=Xenopus tropicalis GN=tfcp2 PE=2 SV=1
CL1145.Contig1_All	Zootermopsis nevadensis	136037	biota;Eucarya;Fungi/Metazoa group;Animalia;Eumetazoa;Bilateria;Protostomia;Ecdysozoa;Panarthropoda;Arthropoda;Mandibulata;Pancrustacea;Atelocerata;Insecta;Dicondylia;Pterygota;Neoptera;Orthopteroidea;Dictyoptera;Isoptera;Termopsidae;Termopsinae;Termopsini;Zootermopsis;Zootermopsis nevadensis	415	XP_021923555.1	transmembrane protein 42 [Zootermopsis nevadensis] &gt;KDR17550.1 hypothetical protein L798_08460 [Zootermopsis nevadensis]	--	--	--	--
CL1145.Contig2_All	Zootermopsis nevadensis	136037	biota;Eucarya;Fungi/Metazoa group;Animalia;Eumetazoa;Bilateria;Protostomia;Ecdysozoa;Panarthropoda;Arthropoda;Mandibulata;Pancrustacea;Atelocerata;Insecta;Dicondylia;Pterygota;Neoptera;Orthopteroidea;Dictyoptera;Isoptera;Termopsidae;Termopsinae;Termopsini;Zootermopsis;Zootermopsis nevadensis	511	XP_021923555.1	transmembrane protein 42 [Zootermopsis nevadensis] &gt;KDR17550.1 hypothetical protein L798_08460 [Zootermopsis nevadensis]	--	--	--	--
CL1146.Contig1_All	Zootermopsis nevadensis	136037	biota;Eucarya;Fungi/Metazoa group;Animalia;Eumetazoa;Bilateria;Protostomia;Ecdysozoa;Panarthropoda;Arthropoda;Mandibulata;Pancrustacea;Atelocerata;Insecta;Dicondylia;Pterygota;Neoptera;Orthopteroidea;Dictyoptera;Isoptera;Termopsidae;Termopsinae;Termopsini;Zootermopsis;Zootermopsis nevadensis	1011	KDR22743.1	Vasorin [Zootermopsis nevadensis]	CP020795.1	Oryzias latipes strain HNI chromosome 17	--	--
CL1147.Contig1_All	Tritrichomonas foetus	1144522	biota;Eucarya;Parabasalia;Trichomonadida Kirby, 1947, emend. Brugerolle and Patterson, 2001;Tritrichomonadidae;Tritrichomonas;Trichomonas foetus	212	OHT08254.1	membrane protein [Tritrichomonas foetus]	--	--	--	--
CL1147.Contig2_All	Tritrichomonas foetus	1144522	biota;Eucarya;Parabasalia;Trichomonadida Kirby, 1947, emend. Brugerolle and Patterson, 2001;Tritrichomonadidae;Tritrichomonas;Trichomonas foetus	322	OHT14242.1	membrane protein [Tritrichomonas foetus]	--	--	--	--
CL1148.Contig1_All	Zootermopsis nevadensis	136037	biota;Eucarya;Fungi/Metazoa group;Animalia;Eumetazoa;Bilateria;Protostomia;Ecdysozoa;Panarthropoda;Arthropoda;Mandibulata;Pancrustacea;Atelocerata;Insecta;Dicondylia;Pterygota;Neoptera;Orthopteroidea;Dictyoptera;Isoptera;Termopsidae;Termopsinae;Termopsini;Zootermopsis;Zootermopsis nevadensis	478	XP_021924420.1	probable 39S ribosomal protein L23, mitochondrial [Zootermopsis nevadensis]	XM_022068728.1	PREDICTED: Zootermopsis nevadensis probable 39S ribosomal protein L23, mitochondrial (LOC110832077), mR--	sp|Q9W021|RM23_DROME	39S ribosomal protein L23, mitochondrial OS=Drosophila melanogaster GN=mRpL23 PE=2 SV=1
CL1148.Contig2_All	Zootermopsis nevadensis	136037	biota;Eucarya;Fungi/Metazoa group;Animalia;Eumetazoa;Bilateria;Protostomia;Ecdysozoa;Panarthropoda;Arthropoda;Mandibulata;Pancrustacea;Atelocerata;Insecta;Dicondylia;Pterygota;Neoptera;Orthopteroidea;Dictyoptera;Isoptera;Termopsidae;Termopsinae;Termopsini;Zootermopsis;Zootermopsis nevadensis	300	XP_021924420.1	probable 39S ribosomal protein L23, mitochondrial [Zootermopsis nevadensis]	--	--	sp|Q5TUE9|RM23_ANOGA	Probable 39S ribosomal protein L23, mitochondrial OS=Anopheles gambiae GN=mRpL23 PE=3 SV=1
CL1148.Contig3_All	Zootermopsis nevadensis	136037	biota;Eucarya;Fungi/Metazoa group;Animalia;Eumetazoa;Bilateria;Protostomia;Ecdysozoa;Panarthropoda;Arthropoda;Mandibulata;Pancrustacea;Atelocerata;Insecta;Dicondylia;Pterygota;Neoptera;Orthopteroidea;Dictyoptera;Isoptera;Termopsidae;Termopsinae;Termopsini;Zootermopsis;Zootermopsis nevadensis	862	XP_021924420.1	probable 39S ribosomal protein L23, mitochondrial [Zootermopsis nevadensis]	XM_022068728.1	PREDICTED: Zootermopsis nevadensis probable 39S ribosomal protein L23, mitochondrial (LOC110832077), mR--	sp|Q5TUE9|RM23_ANOGA	Probable 39S ribosomal protein L23, mitochondrial OS=Anopheles gambiae GN=mRpL23 PE=3 SV=1
CL115.Contig1_All	Zootermopsis nevadensis	136037	biota;Eucarya;Fungi/Metazoa group;Animalia;Eumetazoa;Bilateria;Protostomia;Ecdysozoa;Panarthropoda;Arthropoda;Mandibulata;Pancrustacea;Atelocerata;Insecta;Dicondylia;Pterygota;Neoptera;Orthopteroidea;Dictyoptera;Isoptera;Termopsidae;Termopsinae;Termopsini;Zootermopsis;Zootermopsis nevadensis	1243	XP_021937115.1	chromobox protein homolog 1-like isoform X1 [Zootermopsis nevadensis] &gt;XP_021937116.1 chromobox protein homolog 1-like isoform X1 [Zootermopsis nevadensis] &gt;XP_021937117.1 chromobox protein homolog 1-like isoform X1 [Zootermopsis nevadensis] &gt;KDR	XM_014363240.1	PREDICTED: Copidosoma floridanum chromobox protein homolog 1-like (LOC106647001), mR--	sp|P23198|CBX3_MOUSE	Chromobox protein homolog 3 OS=Mus musculus GN=Cbx3 PE=1 SV=2
CL115.Contig2_All	Zootermopsis nevadensis	136037	biota;Eucarya;Fungi/Metazoa group;Animalia;Eumetazoa;Bilateria;Protostomia;Ecdysozoa;Panarthropoda;Arthropoda;Mandibulata;Pancrustacea;Atelocerata;Insecta;Dicondylia;Pterygota;Neoptera;Orthopteroidea;Dictyoptera;Isoptera;Termopsidae;Termopsinae;Termopsini;Zootermopsis;Zootermopsis nevadensis	1191	XP_021937115.1	chromobox protein homolog 1-like isoform X1 [Zootermopsis nevadensis] &gt;XP_021937116.1 chromobox protein homolog 1-like isoform X1 [Zootermopsis nevadensis] &gt;XP_021937117.1 chromobox protein homolog 1-like isoform X1 [Zootermopsis nevadensis] &gt;KDR	XM_014363240.1	PREDICTED: Copidosoma floridanum chromobox protein homolog 1-like (LOC106647001), mR--	sp|P23198|CBX3_MOUSE	Chromobox protein homolog 3 OS=Mus musculus GN=Cbx3 PE=1 SV=2
CL1154.Contig1_All	Zootermopsis nevadensis	136037	biota;Eucarya;Fungi/Metazoa group;Animalia;Eumetazoa;Bilateria;Protostomia;Ecdysozoa;Panarthropoda;Arthropoda;Mandibulata;Pancrustacea;Atelocerata;Insecta;Dicondylia;Pterygota;Neoptera;Orthopteroidea;Dictyoptera;Isoptera;Termopsidae;Termopsinae;Termopsini;Zootermopsis;Zootermopsis nevadensis	889	XP_021937757.1	ribosomal RNA-processing protein 7 homolog A isoform X1 [Zootermopsis nevadensis] &gt;KDR09508.1 Ribosomal RNA-processing protein 7-like protein A [Zootermopsis nevadensis]	XM_022082065.1	PREDICTED: Zootermopsis nevadensis ribosomal R---processing protein 7 homolog A (LOC110838664), transcript variant X1, mR--	sp|Q5RA17|RRP7A_PO--B	Ribosomal R---processing protein 7 homolog A OS=Pongo abelii GN=RRP7A PE=2 SV=1
CL1154.Contig2_All	Zootermopsis nevadensis	136037	biota;Eucarya;Fungi/Metazoa group;Animalia;Eumetazoa;Bilateria;Protostomia;Ecdysozoa;Panarthropoda;Arthropoda;Mandibulata;Pancrustacea;Atelocerata;Insecta;Dicondylia;Pterygota;Neoptera;Orthopteroidea;Dictyoptera;Isoptera;Termopsidae;Termopsinae;Termopsini;Zootermopsis;Zootermopsis nevadensis	298	XP_021937757.1	ribosomal RNA-processing protein 7 homolog A isoform X1 [Zootermopsis nevadensis] &gt;KDR09508.1 Ribosomal RNA-processing protein 7-like protein A [Zootermopsis nevadensis]	XM_022082065.1	PREDICTED: Zootermopsis nevadensis ribosomal R---processing protein 7 homolog A (LOC110838664), transcript variant X1, mR--	sp|Q5RA17|RRP7A_PO--B	Ribosomal R---processing protein 7 homolog A OS=Pongo abelii GN=RRP7A PE=2 SV=1
CL1155.Contig1_All	Tritrichomonas foetus	1144522	biota;Eucarya;Parabasalia;Trichomonadida Kirby, 1947, emend. Brugerolle and Patterson, 2001;Tritrichomonadidae;Tritrichomonas;Trichomonas foetus	235	OHS98540.1	putative NAD-dependent malic enzyme 4 [Tritrichomonas foetus]	--	--	--	--
CL1155.Contig2_All	Trichomonas vaginalis G3	412133	biota;Eucarya;Parabasalia;Trichomonadida;Trichomonadidae;Trichomonas;Trichomonas vaginalis;Trichomonas vaginalis G3	314	XP_001302610.1	malic enzyme [Trichomonas vaginalis G3] &gt;EAX89680.1 malic enzyme, putative [Trichomonas vaginalis G3]	--	--	--	--
CL1156.Contig1_All	Zootermopsis nevadensis	136037	biota;Eucarya;Fungi/Metazoa group;Animalia;Eumetazoa;Bilateria;Protostomia;Ecdysozoa;Panarthropoda;Arthropoda;Mandibulata;Pancrustacea;Atelocerata;Insecta;Dicondylia;Pterygota;Neoptera;Orthopteroidea;Dictyoptera;Isoptera;Termopsidae;Termopsinae;Termopsini;Zootermopsis;Zootermopsis nevadensis	805	XP_021932646.1	protein argonaute-2-like [Zootermopsis nevadensis]	--	--	sp|A3KPK0|AGO3_DANRE	Protein argonaute-3 OS=Danio rerio GN=ago3 PE=3 SV=1
CL1156.Contig2_All	Zootermopsis nevadensis	136037	biota;Eucarya;Fungi/Metazoa group;Animalia;Eumetazoa;Bilateria;Protostomia;Ecdysozoa;Panarthropoda;Arthropoda;Mandibulata;Pancrustacea;Atelocerata;Insecta;Dicondylia;Pterygota;Neoptera;Orthopteroidea;Dictyoptera;Isoptera;Termopsidae;Termopsinae;Termopsini;Zootermopsis;Zootermopsis nevadensis	3590	XP_021932646.1	protein argonaute-2-like [Zootermopsis nevadensis]	--	--	sp|Q9QZ81|AGO2_RAT	Protein argonaute-2 OS=Rattus norvegicus GN=Ago2 PE=2 SV=2
CL1156.Contig3_All	Zootermopsis nevadensis	136037	biota;Eucarya;Fungi/Metazoa group;Animalia;Eumetazoa;Bilateria;Protostomia;Ecdysozoa;Panarthropoda;Arthropoda;Mandibulata;Pancrustacea;Atelocerata;Insecta;Dicondylia;Pterygota;Neoptera;Orthopteroidea;Dictyoptera;Isoptera;Termopsidae;Termopsinae;Termopsini;Zootermopsis;Zootermopsis nevadensis	3284	XP_021934924.1	protein argonaute-2-like isoform X2 [Zootermopsis nevadensis]	--	--	sp|Q6DCX2|AGO2_XENLA	Protein argonaute-2 OS=Xenopus laevis GN=ago2 PE=2 SV=1
CL1157.Contig1_All	Zootermopsis nevadensis	136037	biota;Eucarya;Fungi/Metazoa group;Animalia;Eumetazoa;Bilateria;Protostomia;Ecdysozoa;Panarthropoda;Arthropoda;Mandibulata;Pancrustacea;Atelocerata;Insecta;Dicondylia;Pterygota;Neoptera;Orthopteroidea;Dictyoptera;Isoptera;Termopsidae;Termopsinae;Termopsini;Zootermopsis;Zootermopsis nevadensis	413	XP_021927562.1	BTB/POZ domain-containing adapter for CUL3-mediated RhoA degradation protein 3 [Zootermopsis nevadensis] &gt;KDR15475.1 BTB/POZ domain-containing protein KCTD10 [Zootermopsis nevadensis]	XM_022071870.1	PREDICTED: Zootermopsis nevadensis BTB/POZ domain-containing adapter for CUL3-mediated RhoA degradation protein 3 (LOC110833598), mR--/	sp|Q9H3F6|BACD3_HUMAN	BTB/POZ domain-containing adapter for CUL3-mediated RhoA degradation protein 3 OS=Homo sapiens GN=KCTD10 PE=1 SV=1/
CL1157.Contig2_All	Zootermopsis nevadensis	136037	biota;Eucarya;Fungi/Metazoa group;Animalia;Eumetazoa;Bilateria;Protostomia;Ecdysozoa;Panarthropoda;Arthropoda;Mandibulata;Pancrustacea;Atelocerata;Insecta;Dicondylia;Pterygota;Neoptera;Orthopteroidea;Dictyoptera;Isoptera;Termopsidae;Termopsinae;Termopsini;Zootermopsis;Zootermopsis nevadensis	516	XP_021927562.1	BTB/POZ domain-containing adapter for CUL3-mediated RhoA degradation protein 3 [Zootermopsis nevadensis] &gt;KDR15475.1 BTB/POZ domain-containing protein KCTD10 [Zootermopsis nevadensis]	XM_022071870.1	PREDICTED: Zootermopsis nevadensis BTB/POZ domain-containing adapter for CUL3-mediated RhoA degradation protein 3 (LOC110833598), mR--/	sp|Q9H3F6|BACD3_HUMAN	BTB/POZ domain-containing adapter for CUL3-mediated RhoA degradation protein 3 OS=Homo sapiens GN=KCTD10 PE=1 SV=1/
CL1158.Contig1_All	Zootermopsis nevadensis	136037	biota;Eucarya;Fungi/Metazoa group;Animalia;Eumetazoa;Bilateria;Protostomia;Ecdysozoa;Panarthropoda;Arthropoda;Mandibulata;Pancrustacea;Atelocerata;Insecta;Dicondylia;Pterygota;Neoptera;Orthopteroidea;Dictyoptera;Isoptera;Termopsidae;Termopsinae;Termopsini;Zootermopsis;Zootermopsis nevadensis	223	XP_021927759.1	pre-mRNA-splicing factor CWC25 homolog isoform X2 [Zootermopsis nevadensis]	XM_022072067.1	PREDICTED: Zootermopsis nevadensis pre-mR---splicing factor CWC25 homolog (LOC110833692), transcript variant X2, mR--	--	--
CL1158.Contig2_All	Zootermopsis nevadensis	136037	biota;Eucarya;Fungi/Metazoa group;Animalia;Eumetazoa;Bilateria;Protostomia;Ecdysozoa;Panarthropoda;Arthropoda;Mandibulata;Pancrustacea;Atelocerata;Insecta;Dicondylia;Pterygota;Neoptera;Orthopteroidea;Dictyoptera;Isoptera;Termopsidae;Termopsinae;Termopsini;Zootermopsis;Zootermopsis nevadensis	1585	XP_021927757.1	pre-mRNA-splicing factor CWC25 homolog isoform X1 [Zootermopsis nevadensis] &gt;KDR15356.1 Coiled-coil domain-containing protein 49 [Zootermopsis nevadensis]	XM_022072065.1	PREDICTED: Zootermopsis nevadensis pre-mR---splicing factor CWC25 homolog (LOC110833692), transcript variant X1, mR--	sp|Q9DBF7|CWC25_MOUSE	Pre-mR---splicing factor CWC25 homolog OS=Mus musculus GN=Cwc25 PE=2 SV=2
CL1159.Contig1_All	Zootermopsis nevadensis	136037	biota;Eucarya;Fungi/Metazoa group;Animalia;Eumetazoa;Bilateria;Protostomia;Ecdysozoa;Panarthropoda;Arthropoda;Mandibulata;Pancrustacea;Atelocerata;Insecta;Dicondylia;Pterygota;Neoptera;Orthopteroidea;Dictyoptera;Isoptera;Termopsidae;Termopsinae;Termopsini;Zootermopsis;Zootermopsis nevadensis	1602	XP_021915422.1	uncharacterized protein LOC110827764 isoform X7 [Zootermopsis nevadensis]	--	--	sp|Q5JR59|MTUS2_HUMAN	Microtubule-associated tumor suppressor candidate 2 OS=Homo sapiens GN=MTUS2 PE=1 SV=3
CL1159.Contig2_All	Zootermopsis nevadensis	136037	biota;Eucarya;Fungi/Metazoa group;Animalia;Eumetazoa;Bilateria;Protostomia;Ecdysozoa;Panarthropoda;Arthropoda;Mandibulata;Pancrustacea;Atelocerata;Insecta;Dicondylia;Pterygota;Neoptera;Orthopteroidea;Dictyoptera;Isoptera;Termopsidae;Termopsinae;Termopsini;Zootermopsis;Zootermopsis nevadensis	462	XP_021915422.1	uncharacterized protein LOC110827764 isoform X7 [Zootermopsis nevadensis]	--	--	--	--
CL116.Contig1_All	Hodotermopsis sjoestedti	377914	biota;Eucarya;Fungi/Metazoa group;Animalia;Eumetazoa;Bilateria;Protostomia;Ecdysozoa;Panarthropoda;Arthropoda;Mandibulata;Pancrustacea;Atelocerata;Insecta;Dicondylia;Pterygota;Neoptera;Orthopteroidea;Dictyoptera;Isoptera;Termopsidae;Termopsinae;Termopsini;Hodotermopsis;Hodotermopsis sjoestedti	334	BAD84176.1	cytochrome P450 [Hodotermopsis sjoestedti]	--	--	sp|Q964R0|CP6K1_BLAGE	Cytochrome P450 6k1 OS=Blattella germanica GN=CYP6K1 PE=2 SV=1
CL116.Contig2_All	Hodotermopsis sjoestedti	377914	biota;Eucarya;Fungi/Metazoa group;Animalia;Eumetazoa;Bilateria;Protostomia;Ecdysozoa;Panarthropoda;Arthropoda;Mandibulata;Pancrustacea;Atelocerata;Insecta;Dicondylia;Pterygota;Neoptera;Orthopteroidea;Dictyoptera;Isoptera;Termopsidae;Termopsinae;Termopsini;Hodotermopsis;Hodotermopsis sjoestedti	1053	BAD84176.1	cytochrome P450 [Hodotermopsis sjoestedti]	gi|57158230|dbj|AB194532.1|	Hodotermopsis sjoestedti CYP6AM1 mRNA for cytochrome P450, complete cds	sp|Q964R0|CP6K1_BLAGE	Cytochrome P450 6k1 OS=Blattella germanica GN=CYP6K1 PE=2 SV=1
CL116.Contig3_All	Zootermopsis nevadensis	136037	biota;Eucarya;Fungi/Metazoa group;Animalia;Eumetazoa;Bilateria;Protostomia;Ecdysozoa;Panarthropoda;Arthropoda;Mandibulata;Pancrustacea;Atelocerata;Insecta;Dicondylia;Pterygota;Neoptera;Orthopteroidea;Dictyoptera;Isoptera;Termopsidae;Termopsinae;Termopsini;Zootermopsis;Zootermopsis nevadensis	1373	XP_021934435.1	cytochrome P450 6k1-like [Zootermopsis nevadensis]	KC740821.1	Coptotermes formosanus clone CFSNI2234 cytochrome P450 mR--, partial cds	sp|Q964R0|CP6K1_BLAGE	Cytochrome P450 6k1 OS=Blattella germanica GN=CYP6K1 PE=2 SV=1
CL1160.Contig2_All	Coptotermes formosanus	36987	biota;Eucarya;Fungi/Metazoa group;Animalia;Eumetazoa;Bilateria;Protostomia;Ecdysozoa;Panarthropoda;Arthropoda;Mandibulata;Pancrustacea;Atelocerata;Insecta;Dicondylia;Pterygota;Neoptera;Orthopteroidea;Dictyoptera;Isoptera;Rhinotermitidae;Coptotermitinae;Coptotermes;Coptotermes formosanus	306	AGM32142.1	hypothetical protein [Coptotermes formosanus]	--	--	--	--
CL1161.Contig2_All	Zootermopsis nevadensis	136037	biota;Eucarya;Fungi/Metazoa group;Animalia;Eumetazoa;Bilateria;Protostomia;Ecdysozoa;Panarthropoda;Arthropoda;Mandibulata;Pancrustacea;Atelocerata;Insecta;Dicondylia;Pterygota;Neoptera;Orthopteroidea;Dictyoptera;Isoptera;Termopsidae;Termopsinae;Termopsini;Zootermopsis;Zootermopsis nevadensis	951	XP_021938697.1	cytosolic Fe-S cluster assembly factor NUBP2 homolog [Zootermopsis nevadensis] &gt;KDR08947.1 Cytosolic Fe-S cluster assembly factor NUBP2-like protein [Zootermopsis nevadensis]	XM_022083005.1	PREDICTED: Zootermopsis nevadensis cytosolic Fe-S cluster assembly factor NUBP2 homolog (LOC110839123), mR--	sp|Q16H50|NUBP2_AEDAE	Cytosolic Fe-S cluster assembly factor NUBP2 homolog OS=Aedes aegypti GN=AAEL008143 PE=3 SV=1
CL1162.Contig1_All	Trichomonas vaginalis G3	412133	biota;Eucarya;Parabasalia;Trichomonadida;Trichomonadidae;Trichomonas;Trichomonas vaginalis;Trichomonas vaginalis G3	587	XP_001582141.1	hypothetical protein [Trichomonas vaginalis G3] &gt;EAY21155.1 conserved hypothetical protein [Trichomonas vaginalis G3]	--	--	--	--
CL1164.Contig1_All	Zootermopsis nevadensis	136037	biota;Eucarya;Fungi/Metazoa group;Animalia;Eumetazoa;Bilateria;Protostomia;Ecdysozoa;Panarthropoda;Arthropoda;Mandibulata;Pancrustacea;Atelocerata;Insecta;Dicondylia;Pterygota;Neoptera;Orthopteroidea;Dictyoptera;Isoptera;Termopsidae;Termopsinae;Termopsini;Zootermopsis;Zootermopsis nevadensis	1810	KDR20995.1	Acyl-CoA-binding protein-like protein, partial [Zootermopsis nevadensis]	--	--	sp|Q9PRL8|ACBP_CHICK	Acyl-CoA-binding protein OS=Gallus gallus GN=DBI PE=1 SV=1
CL1164.Contig2_All	Zootermopsis nevadensis	136037	biota;Eucarya;Fungi/Metazoa group;Animalia;Eumetazoa;Bilateria;Protostomia;Ecdysozoa;Panarthropoda;Arthropoda;Mandibulata;Pancrustacea;Atelocerata;Insecta;Dicondylia;Pterygota;Neoptera;Orthopteroidea;Dictyoptera;Isoptera;Termopsidae;Termopsinae;Termopsini;Zootermopsis;Zootermopsis nevadensis	2586	XP_021917062.1	acyl-CoA-binding protein homolog [Zootermopsis nevadensis]	--	--	sp|P82934|ACBP_CHAVI	Acyl-CoA-binding protein OS=Chaetophractus villosus GN=DBI PE=1 SV=2
CL1165.Contig1_All	Zootermopsis nevadensis	136037	biota;Eucarya;Fungi/Metazoa group;Animalia;Eumetazoa;Bilateria;Protostomia;Ecdysozoa;Panarthropoda;Arthropoda;Mandibulata;Pancrustacea;Atelocerata;Insecta;Dicondylia;Pterygota;Neoptera;Orthopteroidea;Dictyoptera;Isoptera;Termopsidae;Termopsinae;Termopsini;Zootermopsis;Zootermopsis nevadensis	660	XP_021916621.1	cytochrome b-c1 complex subunit 2, mitochondrial [Zootermopsis nevadensis] &gt;KDR21194.1 Cytochrome b-c1 complex subunit 2, mitochondrial [Zootermopsis nevadensis]	--	--	sp|P23004|QCR2_BOVIN	Cytochrome b-c1 complex subunit 2, mitochondrial OS=Bos taurus GN=UQCRC2 PE=1 SV=2
CL1165.Contig2_All	Zootermopsis nevadensis	136037	biota;Eucarya;Fungi/Metazoa group;Animalia;Eumetazoa;Bilateria;Protostomia;Ecdysozoa;Panarthropoda;Arthropoda;Mandibulata;Pancrustacea;Atelocerata;Insecta;Dicondylia;Pterygota;Neoptera;Orthopteroidea;Dictyoptera;Isoptera;Termopsidae;Termopsinae;Termopsini;Zootermopsis;Zootermopsis nevadensis	1294	XP_021916621.1	cytochrome b-c1 complex subunit 2, mitochondrial [Zootermopsis nevadensis] &gt;KDR21194.1 Cytochrome b-c1 complex subunit 2, mitochondrial [Zootermopsis nevadensis]	--	--	sp|P32551|QCR2_RAT	Cytochrome b-c1 complex subunit 2, mitochondrial OS=Rattus norvegicus GN=Uqcrc2 PE=1 SV=2
CL1165.Contig3_All	Zootermopsis nevadensis	136037	biota;Eucarya;Fungi/Metazoa group;Animalia;Eumetazoa;Bilateria;Protostomia;Ecdysozoa;Panarthropoda;Arthropoda;Mandibulata;Pancrustacea;Atelocerata;Insecta;Dicondylia;Pterygota;Neoptera;Orthopteroidea;Dictyoptera;Isoptera;Termopsidae;Termopsinae;Termopsini;Zootermopsis;Zootermopsis nevadensis	1026	XP_021916621.1	cytochrome b-c1 complex subunit 2, mitochondrial [Zootermopsis nevadensis] &gt;KDR21194.1 Cytochrome b-c1 complex subunit 2, mitochondrial [Zootermopsis nevadensis]	--	--	sp|P22695|QCR2_HUMAN	Cytochrome b-c1 complex subunit 2, mitochondrial OS=Homo sapiens GN=UQCRC2 PE=1 SV=3
CL1167.Contig1_All	Coptotermes formosanus	36987	biota;Eucarya;Fungi/Metazoa group;Animalia;Eumetazoa;Bilateria;Protostomia;Ecdysozoa;Panarthropoda;Arthropoda;Mandibulata;Pancrustacea;Atelocerata;Insecta;Dicondylia;Pterygota;Neoptera;Orthopteroidea;Dictyoptera;Isoptera;Rhinotermitidae;Coptotermitinae;Coptotermes;Coptotermes formosanus	456	AGM32176.1	hypothetical protein [Coptotermes formosanus]	--	--	--	--
CL1171.Contig1_All	Zootermopsis nevadensis	136037	biota;Eucarya;Fungi/Metazoa group;Animalia;Eumetazoa;Bilateria;Protostomia;Ecdysozoa;Panarthropoda;Arthropoda;Mandibulata;Pancrustacea;Atelocerata;Insecta;Dicondylia;Pterygota;Neoptera;Orthopteroidea;Dictyoptera;Isoptera;Termopsidae;Termopsinae;Termopsini;Zootermopsis;Zootermopsis nevadensis	229	XP_021913440.1	GPI ethanolamine phosphate transferase 1-like isoform X1 [Zootermopsis nevadensis] &gt;KDR22535.1 GPI ethanolamine phosphate transferase 1 [Zootermopsis nevadensis]	--	--	sp|Q9R1S3|PIGN_MOUSE	GPI ethanolamine phosphate transferase 1 OS=Mus musculus GN=Pign PE=2 SV=2
CL1171.Contig2_All	Zootermopsis nevadensis	136037	biota;Eucarya;Fungi/Metazoa group;Animalia;Eumetazoa;Bilateria;Protostomia;Ecdysozoa;Panarthropoda;Arthropoda;Mandibulata;Pancrustacea;Atelocerata;Insecta;Dicondylia;Pterygota;Neoptera;Orthopteroidea;Dictyoptera;Isoptera;Termopsidae;Termopsinae;Termopsini;Zootermopsis;Zootermopsis nevadensis	273	XP_021913440.1	GPI ethanolamine phosphate transferase 1-like isoform X1 [Zootermopsis nevadensis] &gt;KDR22535.1 GPI ethanolamine phosphate transferase 1 [Zootermopsis nevadensis]	--	--	sp|Q9R1S3|PIGN_MOUSE	GPI ethanolamine phosphate transferase 1 OS=Mus musculus GN=Pign PE=2 SV=2
CL1171.Contig3_All	Zootermopsis nevadensis	136037	biota;Eucarya;Fungi/Metazoa group;Animalia;Eumetazoa;Bilateria;Protostomia;Ecdysozoa;Panarthropoda;Arthropoda;Mandibulata;Pancrustacea;Atelocerata;Insecta;Dicondylia;Pterygota;Neoptera;Orthopteroidea;Dictyoptera;Isoptera;Termopsidae;Termopsinae;Termopsini;Zootermopsis;Zootermopsis nevadensis	399	XP_021913440.1	GPI ethanolamine phosphate transferase 1-like isoform X1 [Zootermopsis nevadensis] &gt;KDR22535.1 GPI ethanolamine phosphate transferase 1 [Zootermopsis nevadensis]	--	--	sp|O95427|PIGN_HUMAN	GPI ethanolamine phosphate transferase 1 OS=Homo sapiens GN=PIGN PE=1 SV=1
CL1172.Contig1_All	Zootermopsis nevadensis	136037	biota;Eucarya;Fungi/Metazoa group;Animalia;Eumetazoa;Bilateria;Protostomia;Ecdysozoa;Panarthropoda;Arthropoda;Mandibulata;Pancrustacea;Atelocerata;Insecta;Dicondylia;Pterygota;Neoptera;Orthopteroidea;Dictyoptera;Isoptera;Termopsidae;Termopsinae;Termopsini;Zootermopsis;Zootermopsis nevadensis	2234	XP_021915724.1	serine/threonine-protein kinase 3 isoform X2 [Zootermopsis nevadensis]/	XM_022060032.1	PREDICTED: Zootermopsis nevadensis serine/threonine-protein kinase 3 (LOC110827894), transcript variant X3, mR--/	sp|Q13188|STK3_HUMAN	Serine/threonine-protein kinase 3 OS=Homo sapiens GN=STK3 PE=1 SV=2/
CL1172.Contig2_All	Zootermopsis nevadensis	136037	biota;Eucarya;Fungi/Metazoa group;Animalia;Eumetazoa;Bilateria;Protostomia;Ecdysozoa;Panarthropoda;Arthropoda;Mandibulata;Pancrustacea;Atelocerata;Insecta;Dicondylia;Pterygota;Neoptera;Orthopteroidea;Dictyoptera;Isoptera;Termopsidae;Termopsinae;Termopsini;Zootermopsis;Zootermopsis nevadensis	2369	XP_021915724.1	serine/threonine-protein kinase 3 isoform X2 [Zootermopsis nevadensis]/	XM_022060032.1	PREDICTED: Zootermopsis nevadensis serine/threonine-protein kinase 3 (LOC110827894), transcript variant X3, mR--/	sp|Q8T0S6|HIPPO_DROME	Serine/threonine-protein kinase hippo OS=Drosophila melanogaster GN=hpo PE=1 SV=1/
CL1173.Contig1_All	Zootermopsis nevadensis	136037	biota;Eucarya;Fungi/Metazoa group;Animalia;Eumetazoa;Bilateria;Protostomia;Ecdysozoa;Panarthropoda;Arthropoda;Mandibulata;Pancrustacea;Atelocerata;Insecta;Dicondylia;Pterygota;Neoptera;Orthopteroidea;Dictyoptera;Isoptera;Termopsidae;Termopsinae;Termopsini;Zootermopsis;Zootermopsis nevadensis	1065	XP_021921385.1	adenylate cyclase type 6 [Zootermopsis nevadensis]	XM_022065693.1	PREDICTED: Zootermopsis nevadensis adenylate cyclase type 6 (LOC110830589), mR--	sp|Q01341|ADCY6_MOUSE	Adenylate cyclase type 6 OS=Mus musculus GN=Adcy6 PE=1 SV=1
CL1173.Contig2_All	Zootermopsis nevadensis	136037	biota;Eucarya;Fungi/Metazoa group;Animalia;Eumetazoa;Bilateria;Protostomia;Ecdysozoa;Panarthropoda;Arthropoda;Mandibulata;Pancrustacea;Atelocerata;Insecta;Dicondylia;Pterygota;Neoptera;Orthopteroidea;Dictyoptera;Isoptera;Termopsidae;Termopsinae;Termopsini;Zootermopsis;Zootermopsis nevadensis	805	XP_021921385.1	adenylate cyclase type 6 [Zootermopsis nevadensis]	XM_022065693.1	PREDICTED: Zootermopsis nevadensis adenylate cyclase type 6 (LOC110830589), mR--	sp|P30804|ADCY6_CANFA	Adenylate cyclase type 6 OS=Canis familiaris GN=ADCY6 PE=2 SV=1
CL1174.Contig1_All	Zootermopsis nevadensis	136037	biota;Eucarya;Fungi/Metazoa group;Animalia;Eumetazoa;Bilateria;Protostomia;Ecdysozoa;Panarthropoda;Arthropoda;Mandibulata;Pancrustacea;Atelocerata;Insecta;Dicondylia;Pterygota;Neoptera;Orthopteroidea;Dictyoptera;Isoptera;Termopsidae;Termopsinae;Termopsini;Zootermopsis;Zootermopsis nevadensis	539	XP_021941035.1	pentatricopeptide repeat-containing protein 2, mitochondrial-like [Zootermopsis nevadensis] &gt;KDR07029.1 Pentatricopeptide repeat-containing protein 2 [Zootermopsis nevadensis]	--	--	sp|Q3SZ55|PTCD2_BOVIN	Pentatricopeptide repeat-containing protein 2, mitochondrial OS=Bos taurus GN=PTCD2 PE=2 SV=1
CL1174.Contig2_All	Zootermopsis nevadensis	136037	biota;Eucarya;Fungi/Metazoa group;Animalia;Eumetazoa;Bilateria;Protostomia;Ecdysozoa;Panarthropoda;Arthropoda;Mandibulata;Pancrustacea;Atelocerata;Insecta;Dicondylia;Pterygota;Neoptera;Orthopteroidea;Dictyoptera;Isoptera;Termopsidae;Termopsinae;Termopsini;Zootermopsis;Zootermopsis nevadensis	1403	XP_021941035.1	pentatricopeptide repeat-containing protein 2, mitochondrial-like [Zootermopsis nevadensis] &gt;KDR07029.1 Pentatricopeptide repeat-containing protein 2 [Zootermopsis nevadensis]	XM_022085343.1	PREDICTED: Zootermopsis nevadensis pentatricopeptide repeat-containing protein 2, mitochondrial-like (LOC110840369), mR--	sp|Q3SZ55|PTCD2_BOVIN	Pentatricopeptide repeat-containing protein 2, mitochondrial OS=Bos taurus GN=PTCD2 PE=2 SV=1
CL1176.Contig1_All	Zootermopsis nevadensis	136037	biota;Eucarya;Fungi/Metazoa group;Animalia;Eumetazoa;Bilateria;Protostomia;Ecdysozoa;Panarthropoda;Arthropoda;Mandibulata;Pancrustacea;Atelocerata;Insecta;Dicondylia;Pterygota;Neoptera;Orthopteroidea;Dictyoptera;Isoptera;Termopsidae;Termopsinae;Termopsini;Zootermopsis;Zootermopsis nevadensis	1235	XP_021924301.1	bystin [Zootermopsis nevadensis] &gt;KDR17157.1 Bystin [Zootermopsis nevadensis]	XM_022068609.1	PREDICTED: Zootermopsis nevadensis bystin (LOC110832003), mR--	sp|Q5E9N0|BYST_BOVIN	Bystin OS=Bos taurus GN=BYSL PE=2 SV=1
CL1176.Contig2_All	Zootermopsis nevadensis	136037	biota;Eucarya;Fungi/Metazoa group;Animalia;Eumetazoa;Bilateria;Protostomia;Ecdysozoa;Panarthropoda;Arthropoda;Mandibulata;Pancrustacea;Atelocerata;Insecta;Dicondylia;Pterygota;Neoptera;Orthopteroidea;Dictyoptera;Isoptera;Termopsidae;Termopsinae;Termopsini;Zootermopsis;Zootermopsis nevadensis	1448	XP_021924301.1	bystin [Zootermopsis nevadensis] &gt;KDR17157.1 Bystin [Zootermopsis nevadensis]	XM_022068609.1	PREDICTED: Zootermopsis nevadensis bystin (LOC110832003), mR--	sp|Q5E9N0|BYST_BOVIN	Bystin OS=Bos taurus GN=BYSL PE=2 SV=1
CL1177.Contig1_All	Zootermopsis nevadensis	136037	biota;Eucarya;Fungi/Metazoa group;Animalia;Eumetazoa;Bilateria;Protostomia;Ecdysozoa;Panarthropoda;Arthropoda;Mandibulata;Pancrustacea;Atelocerata;Insecta;Dicondylia;Pterygota;Neoptera;Orthopteroidea;Dictyoptera;Isoptera;Termopsidae;Termopsinae;Termopsini;Zootermopsis;Zootermopsis nevadensis	768	XP_021936922.1	tail-anchored protein insertion receptor WRB-like [Zootermopsis nevadensis]	--	--	sp|Q5R6K7|WRB_PO--B	Tail-anchored protein insertion receptor WRB OS=Pongo abelii GN=WRB PE=2 SV=1
CL1177.Contig3_All	Zootermopsis nevadensis	136037	biota;Eucarya;Fungi/Metazoa group;Animalia;Eumetazoa;Bilateria;Protostomia;Ecdysozoa;Panarthropoda;Arthropoda;Mandibulata;Pancrustacea;Atelocerata;Insecta;Dicondylia;Pterygota;Neoptera;Orthopteroidea;Dictyoptera;Isoptera;Termopsidae;Termopsinae;Termopsini;Zootermopsis;Zootermopsis nevadensis	626	XP_021936922.1	tail-anchored protein insertion receptor WRB-like [Zootermopsis nevadensis]	--	--	sp|Q5R6K7|WRB_PO--B	Tail-anchored protein insertion receptor WRB OS=Pongo abelii GN=WRB PE=2 SV=1
CL1178.Contig2_All	Zootermopsis nevadensis	136037	biota;Eucarya;Fungi/Metazoa group;Animalia;Eumetazoa;Bilateria;Protostomia;Ecdysozoa;Panarthropoda;Arthropoda;Mandibulata;Pancrustacea;Atelocerata;Insecta;Dicondylia;Pterygota;Neoptera;Orthopteroidea;Dictyoptera;Isoptera;Termopsidae;Termopsinae;Termopsini;Zootermopsis;Zootermopsis nevadensis	476	XP_021932723.1	KICSTOR complex protein kaptin-like isoform X2 [Zootermopsis nevadensis] &gt;XP_021932724.1 KICSTOR complex protein kaptin-like isoform X2 [Zootermopsis nevadensis] &gt;KDR12519.1 Kaptin [Zootermopsis nevadensis]	XM_022077031.1	PREDICTED: Zootermopsis nevadensis KICSTOR complex protein kaptin-like (LOC110836156), transcript variant X2, mR--	--	--
CL1179.Contig2_All	Camponotus floridanus	104421	biota;Eucarya;Fungi/Metazoa group;Animalia;Eumetazoa;Bilateria;Protostomia;Ecdysozoa;Panarthropoda;Arthropoda;Mandibulata;Pancrustacea;Atelocerata;Insecta;Dicondylia;Pterygota;Neoptera;Endopterygota;Hymenoptera;Apocrita;Aculeata;Pompiloidea;Formicidae;Formicinae;Camponotini;Camponotus;Camponotus floridana	844	EFN61614.1	Mediator of RNA polymerase II transcription subunit 15 [Camponotus floridanus]	--	--	sp|Q17BA4|MED15_AEDAE	Mediator of R-- polymerase II transcription subunit 15 OS=Aedes aegypti GN=MED15 PE=3 SV=1
CL118.Contig1_All	Eucomonympha sp. HsEA1	570469	biota;Eucarya;Parabasalia;Trichonymphida;Teranymphidae;Eucomonympha;Eucomonympha sp. HsEA1	236	BAM14393.1	actin, partial [Eucomonympha sp. HsEA1]	--	--	sp|P53461|ACTC_HALRO	Actin, nonmuscle OS=Halocynthia roretzi GN=CA1 PE=3 SV=1
CL118.Contig2_All	Pseudotrichonympha grassii	104083	biota;Eucarya;Parabasalia;Trichonymphida;Teranymphidae;Pseudotrichonympha;Pseudotrichonympha grassii	1244	BAM14392.1	actin [Pseudotrichonympha grassii]	gi|385861580|dbj|AB468099.1|	Pseudotrichonympha grassii mRNA for actin, complete cds, clone: 02B32	sp|P17126|ACT_HYDVU	Actin, non-muscle 6.2 OS=Hydra vulgaris PE=3 SV=1
CL118.Contig3_All	Pseudotrichonympha grassii	104083	biota;Eucarya;Parabasalia;Trichonymphida;Teranymphidae;Pseudotrichonympha;Pseudotrichonympha grassii	340	BAM14392.1	actin [Pseudotrichonympha grassii]	gi|385861580|dbj|AB468099.1|	Pseudotrichonympha grassii mR-- for actin, complete cds, clone: 02B32	sp|P17304|ACTM_APLCA	Actin, muscle OS=Aplysia californica PE=2 SV=1
CL1180.Contig1_All	Zootermopsis nevadensis	136037	biota;Eucarya;Fungi/Metazoa group;Animalia;Eumetazoa;Bilateria;Protostomia;Ecdysozoa;Panarthropoda;Arthropoda;Mandibulata;Pancrustacea;Atelocerata;Insecta;Dicondylia;Pterygota;Neoptera;Orthopteroidea;Dictyoptera;Isoptera;Termopsidae;Termopsinae;Termopsini;Zootermopsis;Zootermopsis nevadensis	325	XP_021914723.1	selenide, water dikinase-like [Zootermopsis nevadensis]	XM_022059031.1	PREDICTED: Zootermopsis nevadensis selenide, water dikinase-like (LOC110827404), mR--	sp|O18373|SPS1_DROME	Selenide, water dikinase OS=Drosophila melanogaster GN=SelD PE=1 SV=1
CL1180.Contig2_All	Zootermopsis nevadensis	136037	biota;Eucarya;Fungi/Metazoa group;Animalia;Eumetazoa;Bilateria;Protostomia;Ecdysozoa;Panarthropoda;Arthropoda;Mandibulata;Pancrustacea;Atelocerata;Insecta;Dicondylia;Pterygota;Neoptera;Orthopteroidea;Dictyoptera;Isoptera;Termopsidae;Termopsinae;Termopsini;Zootermopsis;Zootermopsis nevadensis	892	XP_021926267.1	selenide, water dikinase-like [Zootermopsis nevadensis]	XM_022070575.1	PREDICTED: Zootermopsis nevadensis selenide, water dikinase-like (LOC110833011), mR--	sp|O18373|SPS1_DROME	Selenide, water dikinase OS=Drosophila melanogaster GN=SelD PE=1 SV=1
CL1181.Contig1_All	Zootermopsis nevadensis	136037	biota;Eucarya;Fungi/Metazoa group;Animalia;Eumetazoa;Bilateria;Protostomia;Ecdysozoa;Panarthropoda;Arthropoda;Mandibulata;Pancrustacea;Atelocerata;Insecta;Dicondylia;Pterygota;Neoptera;Orthopteroidea;Dictyoptera;Isoptera;Termopsidae;Termopsinae;Termopsini;Zootermopsis;Zootermopsis nevadensis	290	XP_021913817.1	LIM/homeobox protein Lhx3-like isoform X1 [Zootermopsis nevadensis] &gt;XP_021913826.1 LIM/homeobox protein Lhx3-like isoform X1 [Zootermopsis nevadensis] &gt;XP_021913835.1 LIM/homeobox protein Lhx3-like isoform X1 [Zootermopsis nevadensis] &gt;XP_021913	XM_022058181.1	PREDICTED: Zootermopsis nevadensis LIM domain only protein 3-like (LOC110826973), transcript variant X7, mR--	sp|Q9YH16|LMO3_XENLA	LIM domain only protein 3 OS=Xenopus laevis GN=lmo3 PE=2 SV=1
CL1181.Contig2_All	Nilaparvata lugens	108931	biota;Eucarya;Fungi/Metazoa group;Animalia;Eumetazoa;Bilateria;Protostomia;Ecdysozoa;Panarthropoda;Arthropoda;Mandibulata;Pancrustacea;Atelocerata;Insecta;Dicondylia;Pterygota;Neoptera;Hemipteroidea;Hemiptera;Euhemiptera;Neohemiptera;Archaeorrhyncha;Fulgoroidea;Delphacidae;Delphacinae;Nilaparvata;Nalaparvata lugens	271	XP_022191654.1	rhombotin-1-like, partial [Nilaparvata lugens]	XM_022058189.1	PREDICTED: Zootermopsis nevadensis LIM domain only protein 3-like (LOC110826973), transcript variant X8, mR--	sp|Q5RBW7|LMO3_PO--B	LIM domain only protein 3 OS=Pongo abelii GN=LMO3 PE=2 SV=1
CL1181.Contig3_All	Zootermopsis nevadensis	136037	biota;Eucarya;Fungi/Metazoa group;Animalia;Eumetazoa;Bilateria;Protostomia;Ecdysozoa;Panarthropoda;Arthropoda;Mandibulata;Pancrustacea;Atelocerata;Insecta;Dicondylia;Pterygota;Neoptera;Orthopteroidea;Dictyoptera;Isoptera;Termopsidae;Termopsinae;Termopsini;Zootermopsis;Zootermopsis nevadensis	210	KDR24335.1	hypothetical protein L798_04823 [Zootermopsis nevadensis]	XM_022058181.1	PREDICTED: Zootermopsis nevadensis LIM domain only protein 3-like (LOC110826973), transcript variant X7, mR--	sp|Q9YH16|LMO3_XENLA	LIM domain only protein 3 OS=Xenopus laevis GN=lmo3 PE=2 SV=1
CL1182.Contig1_All	Trichomonas vaginalis G3	412133	biota;Eucarya;Parabasalia;Trichomonadida;Trichomonadidae;Trichomonas;Trichomonas vaginalis;Trichomonas vaginalis G3	1782	XP_001328746.1	glycogen phosphorylase [Trichomonas vaginalis G3] &gt;EAY16523.1 glycogen phosphorylase [Trichomonas vaginalis G3]	--	--	sp|P34114|PHS2_DICDI	Glycogen phosphorylase 2 OS=Dictyostelium discoideum GN=glpD PE=1 SV=2
CL1182.Contig2_All	Trichomonas tenax	43075	biota;Eucarya;Parabasalia;Trichomonadida;Trichomonadidae;Trichomonas;Trichomonas tenax	1726	AEG19549.1	glycogen phosphorylase [Trichomonas tenax]	--	--	sp|P34114|PHS2_DICDI	Glycogen phosphorylase 2 OS=Dictyostelium discoideum GN=glpD PE=1 SV=2
CL1183.Contig1_All	Zootermopsis nevadensis	136037	biota;Eucarya;Fungi/Metazoa group;Animalia;Eumetazoa;Bilateria;Protostomia;Ecdysozoa;Panarthropoda;Arthropoda;Mandibulata;Pancrustacea;Atelocerata;Insecta;Dicondylia;Pterygota;Neoptera;Orthopteroidea;Dictyoptera;Isoptera;Termopsidae;Termopsinae;Termopsini;Zootermopsis;Zootermopsis nevadensis	369	XP_021937603.1	uncharacterized protein LOC110838598 [Zootermopsis nevadensis] &gt;KDR09603.1 Poly(A) RNA polymerase, mitochondrial [Zootermopsis nevadensis]	--	--	sp|Q9D0D3|PAPD1_MOUSE	Poly(A) R-- polymerase, mitochondrial OS=Mus musculus GN=Mtpap PE=2 SV=1
CL1183.Contig2_All	Zootermopsis nevadensis	136037	biota;Eucarya;Fungi/Metazoa group;Animalia;Eumetazoa;Bilateria;Protostomia;Ecdysozoa;Panarthropoda;Arthropoda;Mandibulata;Pancrustacea;Atelocerata;Insecta;Dicondylia;Pterygota;Neoptera;Orthopteroidea;Dictyoptera;Isoptera;Termopsidae;Termopsinae;Termopsini;Zootermopsis;Zootermopsis nevadensis	835	XP_021937603.1	uncharacterized protein LOC110838598 [Zootermopsis nevadensis] &gt;KDR09603.1 Poly(A) RNA polymerase, mitochondrial [Zootermopsis nevadensis]	--	--	sp|Q4KMD7|STPAP_DANRE	Speckle targeted PIP5K1A-regulated poly(A) polymerase OS=Danio rerio GN=tut1 PE=2 SV=1
CL1184.Contig1_All	Zootermopsis nevadensis	136037	biota;Eucarya;Fungi/Metazoa group;Animalia;Eumetazoa;Bilateria;Protostomia;Ecdysozoa;Panarthropoda;Arthropoda;Mandibulata;Pancrustacea;Atelocerata;Insecta;Dicondylia;Pterygota;Neoptera;Orthopteroidea;Dictyoptera;Isoptera;Termopsidae;Termopsinae;Termopsini;Zootermopsis;Zootermopsis nevadensis	1763	XP_021919361.1	transient receptor potential cation channel protein painless-like [Zootermopsis nevadensis] &gt;KDR19690.1 Transient receptor potential cation channel protein painless [Zootermopsis nevadensis]	--	--	sp|Q9W0T5|PYX_DROME	Transient receptor potential channel pyrexia OS=Drosophila melanogaster GN=pyx PE=2 SV=2
CL1184.Contig2_All	Zootermopsis nevadensis	136037	biota;Eucarya;Fungi/Metazoa group;Animalia;Eumetazoa;Bilateria;Protostomia;Ecdysozoa;Panarthropoda;Arthropoda;Mandibulata;Pancrustacea;Atelocerata;Insecta;Dicondylia;Pterygota;Neoptera;Orthopteroidea;Dictyoptera;Isoptera;Termopsidae;Termopsinae;Termopsini;Zootermopsis;Zootermopsis nevadensis	1144	XP_021919361.1	transient receptor potential cation channel protein painless-like [Zootermopsis nevadensis] &gt;KDR19690.1 Transient receptor potential cation channel protein painless [Zootermopsis nevadensis]	--	--	sp|Q6DCL5|HACE1_XENLA	E3 ubiquitin-protein ligase HACE1 OS=Xenopus laevis GN=hace1 PE=2 SV=1
CL1184.Contig3_All	Zootermopsis nevadensis	136037	biota;Eucarya;Fungi/Metazoa group;Animalia;Eumetazoa;Bilateria;Protostomia;Ecdysozoa;Panarthropoda;Arthropoda;Mandibulata;Pancrustacea;Atelocerata;Insecta;Dicondylia;Pterygota;Neoptera;Orthopteroidea;Dictyoptera;Isoptera;Termopsidae;Termopsinae;Termopsini;Zootermopsis;Zootermopsis nevadensis	466	XP_021919361.1	transient receptor potential cation channel protein painless-like [Zootermopsis nevadensis] &gt;KDR19690.1 Transient receptor potential cation channel protein painless [Zootermopsis nevadensis]	--	--	--	--
CL1184.Contig4_All	Zootermopsis nevadensis	136037	biota;Eucarya;Fungi/Metazoa group;Animalia;Eumetazoa;Bilateria;Protostomia;Ecdysozoa;Panarthropoda;Arthropoda;Mandibulata;Pancrustacea;Atelocerata;Insecta;Dicondylia;Pterygota;Neoptera;Orthopteroidea;Dictyoptera;Isoptera;Termopsidae;Termopsinae;Termopsini;Zootermopsis;Zootermopsis nevadensis	447	XP_021919361.1	transient receptor potential cation channel protein painless-like [Zootermopsis nevadensis] &gt;KDR19690.1 Transient receptor potential cation channel protein painless [Zootermopsis nevadensis]	--	--	--	--
CL1185.Contig1_All	Polysphondylium pallidum PN500	670386	biota;Eucarya;Amoebozoa;Mycetozoa;Dictyostelia;Polysphondylium;Polysphondylium pallidum;Polysphondylium pallidum PN500	713	EFA86365.1	chitinase [Polysphondylium pallidum PN500]	--	--	sp|Q6ZQP7|YV021_HUMAN	Uncharacterized protein LOC284861 OS=Homo sapiens PE=2 SV=1
CL1185.Contig2_All	Polysphondylium pallidum PN500	670386	biota;Eucarya;Amoebozoa;Mycetozoa;Dictyostelia;Polysphondylium;Polysphondylium pallidum;Polysphondylium pallidum PN500	319	XP_020433483.1	chitinase [Polysphondylium pallidum PN500] &gt;EFA81365.1 chitinase [Polysphondylium pallidum PN500]	--	--	--	--
CL1186.Contig1_All	Zootermopsis nevadensis	136037	biota;Eucarya;Fungi/Metazoa group;Animalia;Eumetazoa;Bilateria;Protostomia;Ecdysozoa;Panarthropoda;Arthropoda;Mandibulata;Pancrustacea;Atelocerata;Insecta;Dicondylia;Pterygota;Neoptera;Orthopteroidea;Dictyoptera;Isoptera;Termopsidae;Termopsinae;Termopsini;Zootermopsis;Zootermopsis nevadensis	541	XP_021938821.1	tumor protein D54 isoform X5 [Zootermopsis nevadensis]	XM_022083129.1	PREDICTED: Zootermopsis nevadensis tumor protein D54 (LOC110839197), transcript variant X5, mR--	sp|Q62393|TPD52_MOUSE	Tumor protein D52 OS=Mus musculus GN=Tpd52 PE=1 SV=2
CL1186.Contig2_All	Zootermopsis nevadensis	136037	biota;Eucarya;Fungi/Metazoa group;Animalia;Eumetazoa;Bilateria;Protostomia;Ecdysozoa;Panarthropoda;Arthropoda;Mandibulata;Pancrustacea;Atelocerata;Insecta;Dicondylia;Pterygota;Neoptera;Orthopteroidea;Dictyoptera;Isoptera;Termopsidae;Termopsinae;Termopsini;Zootermopsis;Zootermopsis nevadensis	915	XP_021938821.1	tumor protein D54 isoform X5 [Zootermopsis nevadensis]	XM_022083126.1	PREDICTED: Zootermopsis nevadensis tumor protein D54 (LOC110839197), transcript variant X2, mR--	sp|Q62393|TPD52_MOUSE	Tumor protein D52 OS=Mus musculus GN=Tpd52 PE=1 SV=2
CL1187.Contig1_All	Zootermopsis nevadensis	136037	biota;Eucarya;Fungi/Metazoa group;Animalia;Eumetazoa;Bilateria;Protostomia;Ecdysozoa;Panarthropoda;Arthropoda;Mandibulata;Pancrustacea;Atelocerata;Insecta;Dicondylia;Pterygota;Neoptera;Orthopteroidea;Dictyoptera;Isoptera;Termopsidae;Termopsinae;Termopsini;Zootermopsis;Zootermopsis nevadensis	1440	XP_021925911.1	sodium/hydrogen exchanger 7 isoform X6 [Zootermopsis nevadensis]/	XM_022070219.1	PREDICTED: Zootermopsis nevadensis sodium/hydrogen exchanger 7 (LOC110832840), transcript variant X6, mR--/	sp|Q92581|SL9A6_HUMAN	Sodium/hydrogen exchanger 6 OS=Homo sapiens GN=SLC9A6 PE=1 SV=2/
CL1187.Contig2_All	Zootermopsis nevadensis	136037	biota;Eucarya;Fungi/Metazoa group;Animalia;Eumetazoa;Bilateria;Protostomia;Ecdysozoa;Panarthropoda;Arthropoda;Mandibulata;Pancrustacea;Atelocerata;Insecta;Dicondylia;Pterygota;Neoptera;Orthopteroidea;Dictyoptera;Isoptera;Termopsidae;Termopsinae;Termopsini;Zootermopsis;Zootermopsis nevadensis	515	XP_021925908.1	sodium/hydrogen exchanger 7 isoform X3 [Zootermopsis nevadensis]/	XM_022070216.1	PREDICTED: Zootermopsis nevadensis sodium/hydrogen exchanger 7 (LOC110832840), transcript variant X3, mR--/	sp|Q92581|SL9A6_HUMAN	Sodium/hydrogen exchanger 6 OS=Homo sapiens GN=SLC9A6 PE=1 SV=2/
CL1188.Contig1_All	Zootermopsis nevadensis	136037	biota;Eucarya;Fungi/Metazoa group;Animalia;Eumetazoa;Bilateria;Protostomia;Ecdysozoa;Panarthropoda;Arthropoda;Mandibulata;Pancrustacea;Atelocerata;Insecta;Dicondylia;Pterygota;Neoptera;Orthopteroidea;Dictyoptera;Isoptera;Termopsidae;Termopsinae;Termopsini;Zootermopsis;Zootermopsis nevadensis	1369	XP_021928404.1	trafficking protein particle complex subunit 12 isoform X1 [Zootermopsis nevadensis] &gt;XP_021928405.1 trafficking protein particle complex subunit 12 isoform X1 [Zootermopsis nevadensis] &gt;XP_021928406.1 trafficking protein particle complex subunit 12	XM_022072716.1	PREDICTED: Zootermopsis nevadensis trafficking protein particle complex subunit 12 (LOC110834012), transcript variant X5, mR--	--	--
CL1188.Contig2_All	Zootermopsis nevadensis	136037	biota;Eucarya;Fungi/Metazoa group;Animalia;Eumetazoa;Bilateria;Protostomia;Ecdysozoa;Panarthropoda;Arthropoda;Mandibulata;Pancrustacea;Atelocerata;Insecta;Dicondylia;Pterygota;Neoptera;Orthopteroidea;Dictyoptera;Isoptera;Termopsidae;Termopsinae;Termopsini;Zootermopsis;Zootermopsis nevadensis	1670	XP_021928404.1	trafficking protein particle complex subunit 12 isoform X1 [Zootermopsis nevadensis] &gt;XP_021928405.1 trafficking protein particle complex subunit 12 isoform X1 [Zootermopsis nevadensis] &gt;XP_021928406.1 trafficking protein particle complex subunit 12	XM_022072716.1	PREDICTED: Zootermopsis nevadensis trafficking protein particle complex subunit 12 (LOC110834012), transcript variant X5, mR--	sp|Q8K2L8|TPC12_MOUSE	Trafficking protein particle complex subunit 12 OS=Mus musculus GN=Trappc12 PE=1 SV=2
CL1189.Contig1_All	Zootermopsis nevadensis	136037	biota;Eucarya;Fungi/Metazoa group;Animalia;Eumetazoa;Bilateria;Protostomia;Ecdysozoa;Panarthropoda;Arthropoda;Mandibulata;Pancrustacea;Atelocerata;Insecta;Dicondylia;Pterygota;Neoptera;Orthopteroidea;Dictyoptera;Isoptera;Termopsidae;Termopsinae;Termopsini;Zootermopsis;Zootermopsis nevadensis	339	KDR24048.1	Disks large-like protein 5 [Zootermopsis nevadensis]	XR_002543241.1	PREDICTED: Zootermopsis nevadensis uncharacterized LOC110830428 (LOC110830428), ncR--	sp|Q8TDM6|DLG5_HUMAN	Disks large homolog 5 OS=Homo sapiens GN=DLG5 PE=1 SV=4
CL1189.Contig2_All	Zootermopsis nevadensis	136037	biota;Eucarya;Fungi/Metazoa group;Animalia;Eumetazoa;Bilateria;Protostomia;Ecdysozoa;Panarthropoda;Arthropoda;Mandibulata;Pancrustacea;Atelocerata;Insecta;Dicondylia;Pterygota;Neoptera;Orthopteroidea;Dictyoptera;Isoptera;Termopsidae;Termopsinae;Termopsini;Zootermopsis;Zootermopsis nevadensis	684	XP_021920336.1	disks large homolog 5 isoform X2 [Zootermopsis nevadensis]	XM_022064644.1	PREDICTED: Zootermopsis nevadensis disks large homolog 5 (LOC110830116), transcript variant X4, mR--	sp|Q8TDM6|DLG5_HUMAN	Disks large homolog 5 OS=Homo sapiens GN=DLG5 PE=1 SV=4
CL1190.Contig1_All	Zootermopsis nevadensis	136037	biota;Eucarya;Fungi/Metazoa group;Animalia;Eumetazoa;Bilateria;Protostomia;Ecdysozoa;Panarthropoda;Arthropoda;Mandibulata;Pancrustacea;Atelocerata;Insecta;Dicondylia;Pterygota;Neoptera;Orthopteroidea;Dictyoptera;Isoptera;Termopsidae;Termopsinae;Termopsini;Zootermopsis;Zootermopsis nevadensis	2024	XP_021939743.1	dual specificity protein kinase CLK2 isoform X2 [Zootermopsis nevadensis] &gt;KDR08240.1 Serine/threonine-protein kinase Doa [Zootermopsis nevadensis]/	XM_022084051.1	PREDICTED: Zootermopsis nevadensis serine/threonine-protein kinase Doa (LOC110839659), transcript variant X2, mR--/	sp|P49762|DOA_DROME	Serine/threonine-protein kinase Doa OS=Drosophila melanogaster GN=Doa PE=1 SV=2/
CL1190.Contig2_All	Zootermopsis nevadensis	136037	biota;Eucarya;Fungi/Metazoa group;Animalia;Eumetazoa;Bilateria;Protostomia;Ecdysozoa;Panarthropoda;Arthropoda;Mandibulata;Pancrustacea;Atelocerata;Insecta;Dicondylia;Pterygota;Neoptera;Orthopteroidea;Dictyoptera;Isoptera;Termopsidae;Termopsinae;Termopsini;Zootermopsis;Zootermopsis nevadensis	1864	XP_021939743.1	dual specificity protein kinase CLK2 isoform X2 [Zootermopsis nevadensis] &gt;KDR08240.1 Serine/threonine-protein kinase Doa [Zootermopsis nevadensis]/	XM_022084051.1	PREDICTED: Zootermopsis nevadensis serine/threonine-protein kinase Doa (LOC110839659), transcript variant X2, mR--/	sp|P49762|DOA_DROME	Serine/threonine-protein kinase Doa OS=Drosophila melanogaster GN=Doa PE=1 SV=2/
CL1190.Contig3_All	Zootermopsis nevadensis	136037	biota;Eucarya;Fungi/Metazoa group;Animalia;Eumetazoa;Bilateria;Protostomia;Ecdysozoa;Panarthropoda;Arthropoda;Mandibulata;Pancrustacea;Atelocerata;Insecta;Dicondylia;Pterygota;Neoptera;Orthopteroidea;Dictyoptera;Isoptera;Termopsidae;Termopsinae;Termopsini;Zootermopsis;Zootermopsis nevadensis	1956	XP_021939746.1	dual specificity protein kinase CLK2 isoform X5 [Zootermopsis nevadensis]	XM_022084054.1	PREDICTED: Zootermopsis nevadensis serine/threonine-protein kinase Doa (LOC110839659), transcript variant X5, mR--/	sp|P49762|DOA_DROME	Serine/threonine-protein kinase Doa OS=Drosophila melanogaster GN=Doa PE=1 SV=2/
CL1190.Contig4_All	Zootermopsis nevadensis	136037	biota;Eucarya;Fungi/Metazoa group;Animalia;Eumetazoa;Bilateria;Protostomia;Ecdysozoa;Panarthropoda;Arthropoda;Mandibulata;Pancrustacea;Atelocerata;Insecta;Dicondylia;Pterygota;Neoptera;Orthopteroidea;Dictyoptera;Isoptera;Termopsidae;Termopsinae;Termopsini;Zootermopsis;Zootermopsis nevadensis	2388	XP_021939743.1	dual specificity protein kinase CLK2 isoform X2 [Zootermopsis nevadensis] &gt;KDR08240.1 Serine/threonine-protein kinase Doa [Zootermopsis nevadensis]/	XM_022084051.1	PREDICTED: Zootermopsis nevadensis serine/threonine-protein kinase Doa (LOC110839659), transcript variant X2, mR--/	sp|P49762|DOA_DROME	Serine/threonine-protein kinase Doa OS=Drosophila melanogaster GN=Doa PE=1 SV=2/
CL1190.Contig5_All	Zootermopsis nevadensis	136037	biota;Eucarya;Fungi/Metazoa group;Animalia;Eumetazoa;Bilateria;Protostomia;Ecdysozoa;Panarthropoda;Arthropoda;Mandibulata;Pancrustacea;Atelocerata;Insecta;Dicondylia;Pterygota;Neoptera;Orthopteroidea;Dictyoptera;Isoptera;Termopsidae;Termopsinae;Termopsini;Zootermopsis;Zootermopsis nevadensis	405	XP_021939747.1	serine/threonine-protein kinase Doa isoform X6 [Zootermopsis nevadensis]/	XM_022084055.1	PREDICTED: Zootermopsis nevadensis serine/threonine-protein kinase Doa (LOC110839659), transcript variant X6, mR--/	--	--
CL1191.Contig1_All	Zootermopsis nevadensis	136037	biota;Eucarya;Fungi/Metazoa group;Animalia;Eumetazoa;Bilateria;Protostomia;Ecdysozoa;Panarthropoda;Arthropoda;Mandibulata;Pancrustacea;Atelocerata;Insecta;Dicondylia;Pterygota;Neoptera;Orthopteroidea;Dictyoptera;Isoptera;Termopsidae;Termopsinae;Termopsini;Zootermopsis;Zootermopsis nevadensis	4890	XP_021940539.1	dentin sialophosphoprotein-like [Zootermopsis nevadensis] &gt;KDR07598.1 Periaxin [Zootermopsis nevadensis]	XM_022084847.1	PREDICTED: Zootermopsis nevadensis dentin sialophosphoprotein-like (LOC110840074), mR--	sp|O55103|PRAX_MOUSE	Periaxin OS=Mus musculus GN=Prx PE=2 SV=1
CL1191.Contig2_All	Zootermopsis nevadensis	136037	biota;Eucarya;Fungi/Metazoa group;Animalia;Eumetazoa;Bilateria;Protostomia;Ecdysozoa;Panarthropoda;Arthropoda;Mandibulata;Pancrustacea;Atelocerata;Insecta;Dicondylia;Pterygota;Neoptera;Orthopteroidea;Dictyoptera;Isoptera;Termopsidae;Termopsinae;Termopsini;Zootermopsis;Zootermopsis nevadensis	5993	XP_021940539.1	dentin sialophosphoprotein-like [Zootermopsis nevadensis] &gt;KDR07598.1 Periaxin [Zootermopsis nevadensis]	XM_022084847.1	PREDICTED: Zootermopsis nevadensis dentin sialophosphoprotein-like (LOC110840074), mR--	sp|O55103|PRAX_MOUSE	Periaxin OS=Mus musculus GN=Prx PE=2 SV=1
CL1192.Contig1_All	Portunus pelagicus	80836	biota;Eucarya;Fungi/Metazoa group;Animalia;Eumetazoa;Bilateria;Protostomia;Ecdysozoa;Panarthropoda;Arthropoda;Mandibulata;Pancrustacea;Crustacea;Malacostraca;Eumalacostraca;Eucarida;Decapoda;Pleocyemata;Brachyura;Eubrachyura;Brachyrhyncha;Portunoidea;Portunidae;Portunus;Portunus pelagicus	1414	CAP20051.1	transposase [Portunus pelagicus]	--	--	sp|Q7JQ07|MOS1T_DROMA	Mariner Mos1 transposase OS=Drosophila mauritiana GN=mariner\T PE=1 SV=1
CL1192.Contig2_All	Zootermopsis nevadensis	136037	biota;Eucarya;Fungi/Metazoa group;Animalia;Eumetazoa;Bilateria;Protostomia;Ecdysozoa;Panarthropoda;Arthropoda;Mandibulata;Pancrustacea;Atelocerata;Insecta;Dicondylia;Pterygota;Neoptera;Orthopteroidea;Dictyoptera;Isoptera;Termopsidae;Termopsinae;Termopsini;Zootermopsis;Zootermopsis nevadensis	764	KDR17168.1	hypothetical protein L798_08429, partial [Zootermopsis nevadensis]	--	--	sp|Q53H47|SETMR_HUMAN	Histone-lysine N-methyltransferase SETMAR OS=Homo sapiens GN=SETMAR PE=1 SV=2
CL1194.Contig1_All	Zootermopsis nevadensis	136037	biota;Eucarya;Fungi/Metazoa group;Animalia;Eumetazoa;Bilateria;Protostomia;Ecdysozoa;Panarthropoda;Arthropoda;Mandibulata;Pancrustacea;Atelocerata;Insecta;Dicondylia;Pterygota;Neoptera;Orthopteroidea;Dictyoptera;Isoptera;Termopsidae;Termopsinae;Termopsini;Zootermopsis;Zootermopsis nevadensis	1281	XP_021927201.1	DDB1- and CUL4-associated factor 7 isoform X1 [Zootermopsis nevadensis]	XM_022071509.1	PREDICTED: Zootermopsis nevadensis DDB1- and CUL4-associated factor 7 (LOC110833446), transcript variant X1, mR--	sp|P61963|DCAF7_MOUSE	DDB1- and CUL4-associated factor 7 OS=Mus musculus GN=Dcaf7 PE=2 SV=1
CL1194.Contig2_All	Zootermopsis nevadensis	136037	biota;Eucarya;Fungi/Metazoa group;Animalia;Eumetazoa;Bilateria;Protostomia;Ecdysozoa;Panarthropoda;Arthropoda;Mandibulata;Pancrustacea;Atelocerata;Insecta;Dicondylia;Pterygota;Neoptera;Orthopteroidea;Dictyoptera;Isoptera;Termopsidae;Termopsinae;Termopsini;Zootermopsis;Zootermopsis nevadensis	1386	XP_021927201.1	DDB1- and CUL4-associated factor 7 isoform X1 [Zootermopsis nevadensis]	XM_022071511.1	PREDICTED: Zootermopsis nevadensis DDB1- and CUL4-associated factor 7 (LOC110833446), transcript variant X3, mR--	sp|P61963|DCAF7_MOUSE	DDB1- and CUL4-associated factor 7 OS=Mus musculus GN=Dcaf7 PE=2 SV=1
CL1195.Contig1_All	Zootermopsis nevadensis	136037	biota;Eucarya;Fungi/Metazoa group;Animalia;Eumetazoa;Bilateria;Protostomia;Ecdysozoa;Panarthropoda;Arthropoda;Mandibulata;Pancrustacea;Atelocerata;Insecta;Dicondylia;Pterygota;Neoptera;Orthopteroidea;Dictyoptera;Isoptera;Termopsidae;Termopsinae;Termopsini;Zootermopsis;Zootermopsis nevadensis	767	XP_021932444.1	zinc finger protein rotund-like isoform X4 [Zootermopsis nevadensis]	XM_022076752.1	PREDICTED: Zootermopsis nevadensis zinc finger protein rotund-like (LOC110835993), transcript variant X5, mR--	sp|Q9VI93|RN_DROME	Zinc finger protein rotund OS=Drosophila melanogaster GN=rn PE=1 SV=2
CL1195.Contig2_All	Zootermopsis nevadensis	136037	biota;Eucarya;Fungi/Metazoa group;Animalia;Eumetazoa;Bilateria;Protostomia;Ecdysozoa;Panarthropoda;Arthropoda;Mandibulata;Pancrustacea;Atelocerata;Insecta;Dicondylia;Pterygota;Neoptera;Orthopteroidea;Dictyoptera;Isoptera;Termopsidae;Termopsinae;Termopsini;Zootermopsis;Zootermopsis nevadensis	345	XP_021932442.1	zinc finger protein rotund-like isoform X2 [Zootermopsis nevadensis]	XM_022076751.1	PREDICTED: Zootermopsis nevadensis zinc finger protein rotund-like (LOC110835993), transcript variant X4, mR--	--	--
CL1196.Contig1_All	Zootermopsis nevadensis	136037	biota;Eucarya;Fungi/Metazoa group;Animalia;Eumetazoa;Bilateria;Protostomia;Ecdysozoa;Panarthropoda;Arthropoda;Mandibulata;Pancrustacea;Atelocerata;Insecta;Dicondylia;Pterygota;Neoptera;Orthopteroidea;Dictyoptera;Isoptera;Termopsidae;Termopsinae;Termopsini;Zootermopsis;Zootermopsis nevadensis	371	XP_021939563.1	LOW QUALITY PROTEIN: myosin-IIIb-like [Zootermopsis nevadensis]	--	--	sp|Q8NEV4|MYO3A_HUMAN	Myosin-IIIa OS=Homo sapiens GN=MYO3A PE=2 SV=2
CL1196.Contig2_All	Zootermopsis nevadensis	136037	biota;Eucarya;Fungi/Metazoa group;Animalia;Eumetazoa;Bilateria;Protostomia;Ecdysozoa;Panarthropoda;Arthropoda;Mandibulata;Pancrustacea;Atelocerata;Insecta;Dicondylia;Pterygota;Neoptera;Orthopteroidea;Dictyoptera;Isoptera;Termopsidae;Termopsinae;Termopsini;Zootermopsis;Zootermopsis nevadensis	346	XP_021939563.1	LOW QUALITY PROTEIN: myosin-IIIb-like [Zootermopsis nevadensis]	--	--	--	--
CL1197.Contig1_All	Zootermopsis nevadensis	136037	biota;Eucarya;Fungi/Metazoa group;Animalia;Eumetazoa;Bilateria;Protostomia;Ecdysozoa;Panarthropoda;Arthropoda;Mandibulata;Pancrustacea;Atelocerata;Insecta;Dicondylia;Pterygota;Neoptera;Orthopteroidea;Dictyoptera;Isoptera;Termopsidae;Termopsinae;Termopsini;Zootermopsis;Zootermopsis nevadensis	1808	XP_021923030.1	PDZ and LIM domain protein 3 isoform X1 [Zootermopsis nevadensis] &gt;XP_021923031.1 PDZ and LIM domain protein 3 isoform X1 [Zootermopsis nevadensis]	XM_022067339.1	PREDICTED: Zootermopsis nevadensis PDZ and LIM domain protein 3 (LOC110831401), transcript variant X2, mR--	sp|A1ZA47|ZASP_DROME	PDZ and LIM domain protein Zasp OS=Drosophila melanogaster GN=Zasp52 PE=1 SV=2
CL1197.Contig2_All	Zootermopsis nevadensis	136037	biota;Eucarya;Fungi/Metazoa group;Animalia;Eumetazoa;Bilateria;Protostomia;Ecdysozoa;Panarthropoda;Arthropoda;Mandibulata;Pancrustacea;Atelocerata;Insecta;Dicondylia;Pterygota;Neoptera;Orthopteroidea;Dictyoptera;Isoptera;Termopsidae;Termopsinae;Termopsini;Zootermopsis;Zootermopsis nevadensis	1751	XP_021923033.1	PDZ and LIM domain protein 3 isoform X3 [Zootermopsis nevadensis]	XM_022067341.1	PREDICTED: Zootermopsis nevadensis PDZ and LIM domain protein 3 (LOC110831401), transcript variant X4, mR--	sp|A1ZA47|ZASP_DROME	PDZ and LIM domain protein Zasp OS=Drosophila melanogaster GN=Zasp52 PE=1 SV=2
CL1197.Contig3_All	Zootermopsis nevadensis	136037	biota;Eucarya;Fungi/Metazoa group;Animalia;Eumetazoa;Bilateria;Protostomia;Ecdysozoa;Panarthropoda;Arthropoda;Mandibulata;Pancrustacea;Atelocerata;Insecta;Dicondylia;Pterygota;Neoptera;Orthopteroidea;Dictyoptera;Isoptera;Termopsidae;Termopsinae;Termopsini;Zootermopsis;Zootermopsis nevadensis	1530	XP_021923033.1	PDZ and LIM domain protein 3 isoform X3 [Zootermopsis nevadensis]	XM_022067341.1	PREDICTED: Zootermopsis nevadensis PDZ and LIM domain protein 3 (LOC110831401), transcript variant X4, mR--	sp|A1ZA47|ZASP_DROME	PDZ and LIM domain protein Zasp OS=Drosophila melanogaster GN=Zasp52 PE=1 SV=2
CL1197.Contig4_All	Zootermopsis nevadensis	136037	biota;Eucarya;Fungi/Metazoa group;Animalia;Eumetazoa;Bilateria;Protostomia;Ecdysozoa;Panarthropoda;Arthropoda;Mandibulata;Pancrustacea;Atelocerata;Insecta;Dicondylia;Pterygota;Neoptera;Orthopteroidea;Dictyoptera;Isoptera;Termopsidae;Termopsinae;Termopsini;Zootermopsis;Zootermopsis nevadensis	1473	XP_021923036.1	PDZ and LIM domain protein 3 isoform X6 [Zootermopsis nevadensis]	XM_022067344.1	PREDICTED: Zootermopsis nevadensis PDZ and LIM domain protein 3 (LOC110831401), transcript variant X7, mR--	sp|A1ZA47|ZASP_DROME	PDZ and LIM domain protein Zasp OS=Drosophila melanogaster GN=Zasp52 PE=1 SV=2
CL1197.Contig5_All	Zootermopsis nevadensis	136037	biota;Eucarya;Fungi/Metazoa group;Animalia;Eumetazoa;Bilateria;Protostomia;Ecdysozoa;Panarthropoda;Arthropoda;Mandibulata;Pancrustacea;Atelocerata;Insecta;Dicondylia;Pterygota;Neoptera;Orthopteroidea;Dictyoptera;Isoptera;Termopsidae;Termopsinae;Termopsini;Zootermopsis;Zootermopsis nevadensis	1339	XP_021923036.1	PDZ and LIM domain protein 3 isoform X6 [Zootermopsis nevadensis]	XM_022067344.1	PREDICTED: Zootermopsis nevadensis PDZ and LIM domain protein 3 (LOC110831401), transcript variant X7, mR--	sp|A1ZA47|ZASP_DROME	PDZ and LIM domain protein Zasp OS=Drosophila melanogaster GN=Zasp52 PE=1 SV=2
CL1198.Contig1_All	Zootermopsis nevadensis	136037	biota;Eucarya;Fungi/Metazoa group;Animalia;Eumetazoa;Bilateria;Protostomia;Ecdysozoa;Panarthropoda;Arthropoda;Mandibulata;Pancrustacea;Atelocerata;Insecta;Dicondylia;Pterygota;Neoptera;Orthopteroidea;Dictyoptera;Isoptera;Termopsidae;Termopsinae;Termopsini;Zootermopsis;Zootermopsis nevadensis	2529	XP_021942323.1	long-chain-fatty-acid--CoA ligase ACSBG2-like [Zootermopsis nevadensis]	--	--	sp|Q7ZYC4|ACBG2_XENLA	Long-chain-fatty-acid--CoA ligase ACSBG2 OS=Xenopus laevis GN=acsbg2 PE=2 SV=1
CL1198.Contig2_All	Zootermopsis nevadensis	136037	biota;Eucarya;Fungi/Metazoa group;Animalia;Eumetazoa;Bilateria;Protostomia;Ecdysozoa;Panarthropoda;Arthropoda;Mandibulata;Pancrustacea;Atelocerata;Insecta;Dicondylia;Pterygota;Neoptera;Orthopteroidea;Dictyoptera;Isoptera;Termopsidae;Termopsinae;Termopsini;Zootermopsis;Zootermopsis nevadensis	2710	XP_021942323.1	long-chain-fatty-acid--CoA ligase ACSBG2-like [Zootermopsis nevadensis]	--	--	sp|Q7ZYC4|ACBG2_XENLA	Long-chain-fatty-acid--CoA ligase ACSBG2 OS=Xenopus laevis GN=acsbg2 PE=2 SV=1
CL1199.Contig1_All	Zootermopsis nevadensis	136037	biota;Eucarya;Fungi/Metazoa group;Animalia;Eumetazoa;Bilateria;Protostomia;Ecdysozoa;Panarthropoda;Arthropoda;Mandibulata;Pancrustacea;Atelocerata;Insecta;Dicondylia;Pterygota;Neoptera;Orthopteroidea;Dictyoptera;Isoptera;Termopsidae;Termopsinae;Termopsini;Zootermopsis;Zootermopsis nevadensis	395	XP_021941402.1	uncharacterized protein LOC110840581 isoform X1 [Zootermopsis nevadensis] &gt;KDR06508.1 hypothetical protein L798_04186 [Zootermopsis nevadensis]	--	--	--	--
CL12.Contig2_All	Zootermopsis nevadensis	136037	biota;Eucarya;Fungi/Metazoa group;Animalia;Eumetazoa;Bilateria;Protostomia;Ecdysozoa;Panarthropoda;Arthropoda;Mandibulata;Pancrustacea;Atelocerata;Insecta;Dicondylia;Pterygota;Neoptera;Orthopteroidea;Dictyoptera;Isoptera;Termopsidae;Termopsinae;Termopsini;Zootermopsis;Zootermopsis nevadensis	873	KDR21663.1	hypothetical protein L798_03788 [Zootermopsis nevadensis]	--	--	--	--
CL120.Contig1_All	Trichomonas vaginalis G3	412133	biota;Eucarya;Parabasalia;Trichomonadida;Trichomonadidae;Trichomonas;Trichomonas vaginalis;Trichomonas vaginalis G3	298	XP_001308995.1	transcription factor BTF3 [Trichomonas vaginalis G3] &gt;EAX96065.1 transcription factor BTF3, putative [Trichomonas vaginalis G3]	--	--	--	--
CL120.Contig2_All	Trichomonas vaginalis G3	412133	biota;Eucarya;Parabasalia;Trichomonadida;Trichomonadidae;Trichomonas;Trichomonas vaginalis;Trichomonas vaginalis G3	481	XP_001584537.1	transcription factor BTF3 [Trichomonas vaginalis G3] &gt;EAY23551.1 transcription factor BTF3, putative [Trichomonas vaginalis G3]	--	--	--	--
CL1200.Contig1_All	Zootermopsis nevadensis	136037	biota;Eucarya;Fungi/Metazoa group;Animalia;Eumetazoa;Bilateria;Protostomia;Ecdysozoa;Panarthropoda;Arthropoda;Mandibulata;Pancrustacea;Atelocerata;Insecta;Dicondylia;Pterygota;Neoptera;Orthopteroidea;Dictyoptera;Isoptera;Termopsidae;Termopsinae;Termopsini;Zootermopsis;Zootermopsis nevadensis	1055	XP_021942876.1	EF-hand calcium-binding domain-containing protein 4A-like [Zootermopsis nevadensis] &gt;XP_021942877.1 EF-hand calcium-binding domain-containing protein 4A-like [Zootermopsis nevadensis] &gt;XP_021942878.1 EF-hand calcium-binding domain-containing protein	--	--	sp|A1A600|EFC4A_DANRE	EF-hand calcium-binding domain-containing protein 4A OS=Danio rerio GN=efcab4a PE=2 SV=2
CL1200.Contig2_All	Zootermopsis nevadensis	136037	biota;Eucarya;Fungi/Metazoa group;Animalia;Eumetazoa;Bilateria;Protostomia;Ecdysozoa;Panarthropoda;Arthropoda;Mandibulata;Pancrustacea;Atelocerata;Insecta;Dicondylia;Pterygota;Neoptera;Orthopteroidea;Dictyoptera;Isoptera;Termopsidae;Termopsinae;Termopsini;Zootermopsis;Zootermopsis nevadensis	1244	XP_021942876.1	EF-hand calcium-binding domain-containing protein 4A-like [Zootermopsis nevadensis] &gt;XP_021942877.1 EF-hand calcium-binding domain-containing protein 4A-like [Zootermopsis nevadensis] &gt;XP_021942878.1 EF-hand calcium-binding domain-containing protein	--	--	sp|A1A600|EFC4A_DANRE	EF-hand calcium-binding domain-containing protein 4A OS=Danio rerio GN=efcab4a PE=2 SV=2
CL1201.Contig1_All	Holomastigotoides mirabile	104086	biota;Eucarya;Parabasalia;Spirotrichonymphida;Holomastigotidae;Holomastigotoides;Holomastigotoides mirabile	781	BAH56524.1	endo-beta-1,4-xylanase [Holomastigotoides mirabile]	KC741146.1	Coptotermes formosanus clone CFSNI2527 endo-beta-1,4-xylanase mR--, complete cds	sp|O97402|XYN_PHACE	Endo-1,4-beta-xylanase OS=Phaedon cochleariae PE=2 SV=1
CL1201.Contig2_All	Holomastigotoides mirabile	104086	biota;Eucarya;Parabasalia;Spirotrichonymphida;Holomastigotidae;Holomastigotoides;Holomastigotoides mirabile	601	BAH56524.1	endo-beta-1,4-xylanase [Holomastigotoides mirabile]	AB469376.1	Holomastigotoides mirabile CfXyn3-1 mR-- for endo-beta-1,4-xylanase, complete cds	sp|O97402|XYN_PHACE	Endo-1,4-beta-xylanase OS=Phaedon cochleariae PE=2 SV=1
CL1201.Contig3_All	Holomastigotoides mirabile	104086	biota;Eucarya;Parabasalia;Spirotrichonymphida;Holomastigotidae;Holomastigotoides;Holomastigotoides mirabile	599	BAH56524.1	endo-beta-1,4-xylanase [Holomastigotoides mirabile]	AB469374.1	Holomastigotoides mirabile CfXyn2-1 mR-- for endo-beta-1,4-xylanase, complete cds	sp|O97402|XYN_PHACE	Endo-1,4-beta-xylanase OS=Phaedon cochleariae PE=2 SV=1
CL1202.Contig1_All	Zootermopsis nevadensis	136037	biota;Eucarya;Fungi/Metazoa group;Animalia;Eumetazoa;Bilateria;Protostomia;Ecdysozoa;Panarthropoda;Arthropoda;Mandibulata;Pancrustacea;Atelocerata;Insecta;Dicondylia;Pterygota;Neoptera;Orthopteroidea;Dictyoptera;Isoptera;Termopsidae;Termopsinae;Termopsini;Zootermopsis;Zootermopsis nevadensis	345	XP_021932257.1	nuclear transcription factor Y subunit beta isoform X1 [Zootermopsis nevadensis] &gt;KDR12853.1 Nuclear transcription factor Y subunit beta [Zootermopsis nevadensis]	XM_022076567.1	PREDICTED: Zootermopsis nevadensis nuclear transcription factor Y subunit beta (LOC110835874), transcript variant X2, mR--	sp|P25208|NFYB_HUMAN	Nuclear transcription factor Y subunit beta OS=Homo sapiens GN=NFYB PE=1 SV=2
CL1202.Contig2_All	Zootermopsis nevadensis	136037	biota;Eucarya;Fungi/Metazoa group;Animalia;Eumetazoa;Bilateria;Protostomia;Ecdysozoa;Panarthropoda;Arthropoda;Mandibulata;Pancrustacea;Atelocerata;Insecta;Dicondylia;Pterygota;Neoptera;Orthopteroidea;Dictyoptera;Isoptera;Termopsidae;Termopsinae;Termopsini;Zootermopsis;Zootermopsis nevadensis	692	XP_021932257.1	nuclear transcription factor Y subunit beta isoform X1 [Zootermopsis nevadensis] &gt;KDR12853.1 Nuclear transcription factor Y subunit beta [Zootermopsis nevadensis]	XM_022076565.1	PREDICTED: Zootermopsis nevadensis nuclear transcription factor Y subunit beta (LOC110835874), transcript variant X1, mR--	sp|P25208|NFYB_HUMAN	Nuclear transcription factor Y subunit beta OS=Homo sapiens GN=NFYB PE=1 SV=2
CL1203.Contig1_All	Tritrichomonas foetus	1144522	biota;Eucarya;Parabasalia;Trichomonadida Kirby, 1947, emend. Brugerolle and Patterson, 2001;Tritrichomonadidae;Tritrichomonas;Trichomonas foetus	1500	OHT05866.1	hypothetical protein TRFO_26209 [Tritrichomonas foetus]	--	--	sp|Q9D9T8|EFHC1_MOUSE	EF-hand domain-containing protein 1 OS=Mus musculus GN=Efhc1 PE=1 SV=1
CL1203.Contig2_All	Tritrichomonas foetus	1144522	biota;Eucarya;Parabasalia;Trichomonadida Kirby, 1947, emend. Brugerolle and Patterson, 2001;Tritrichomonadidae;Tritrichomonas;Trichomonas foetus	400	OHT05866.1	hypothetical protein TRFO_26209 [Tritrichomonas foetus]	--	--	sp|Q9D9T8|EFHC1_MOUSE	EF-hand domain-containing protein 1 OS=Mus musculus GN=Efhc1 PE=1 SV=1
CL1203.Contig3_All	Tritrichomonas foetus	1144522	biota;Eucarya;Parabasalia;Trichomonadida Kirby, 1947, emend. Brugerolle and Patterson, 2001;Tritrichomonadidae;Tritrichomonas;Trichomonas foetus	1622	OHT05866.1	hypothetical protein TRFO_26209 [Tritrichomonas foetus]	--	--	sp|Q9D9T8|EFHC1_MOUSE	EF-hand domain-containing protein 1 OS=Mus musculus GN=Efhc1 PE=1 SV=1
CL1204.Contig1_All	Zootermopsis nevadensis	136037	biota;Eucarya;Fungi/Metazoa group;Animalia;Eumetazoa;Bilateria;Protostomia;Ecdysozoa;Panarthropoda;Arthropoda;Mandibulata;Pancrustacea;Atelocerata;Insecta;Dicondylia;Pterygota;Neoptera;Orthopteroidea;Dictyoptera;Isoptera;Termopsidae;Termopsinae;Termopsini;Zootermopsis;Zootermopsis nevadensis	622	XP_021938454.1	myrosinase 1-like isoform X2 [Zootermopsis nevadensis]	--	--	sp|Q8K1F9|LCTL_MOUSE	Lactase-like protein OS=Mus musculus GN=Lctl PE=2 SV=1
CL1204.Contig2_All	Zootermopsis nevadensis	136037	biota;Eucarya;Fungi/Metazoa group;Animalia;Eumetazoa;Bilateria;Protostomia;Ecdysozoa;Panarthropoda;Arthropoda;Mandibulata;Pancrustacea;Atelocerata;Insecta;Dicondylia;Pterygota;Neoptera;Orthopteroidea;Dictyoptera;Isoptera;Termopsidae;Termopsinae;Termopsini;Zootermopsis;Zootermopsis nevadensis	295	XP_021937620.1	myrosinase 1-like isoform X1 [Zootermopsis nevadensis]	--	--	sp|P97265|GBA3_CAVPO	Cytosolic beta-glucosidase OS=Cavia porcellus GN=Gba3 PE=1 SV=1
CL1205.Contig1_All	Zootermopsis nevadensis	136037	biota;Eucarya;Fungi/Metazoa group;Animalia;Eumetazoa;Bilateria;Protostomia;Ecdysozoa;Panarthropoda;Arthropoda;Mandibulata;Pancrustacea;Atelocerata;Insecta;Dicondylia;Pterygota;Neoptera;Orthopteroidea;Dictyoptera;Isoptera;Termopsidae;Termopsinae;Termopsini;Zootermopsis;Zootermopsis nevadensis	1192	XP_021923108.1	helicase SKI2W isoform X2 [Zootermopsis nevadensis]	XM_022067416.1	PREDICTED: Zootermopsis nevadensis helicase SKI2W (LOC110831430), transcript variant X2, mR--	sp|Q15477|SKIV2_HUMAN	Helicase SKI2W OS=Homo sapiens GN=SKIV2L PE=1 SV=3
CL1205.Contig2_All	Zootermopsis nevadensis	136037	biota;Eucarya;Fungi/Metazoa group;Animalia;Eumetazoa;Bilateria;Protostomia;Ecdysozoa;Panarthropoda;Arthropoda;Mandibulata;Pancrustacea;Atelocerata;Insecta;Dicondylia;Pterygota;Neoptera;Orthopteroidea;Dictyoptera;Isoptera;Termopsidae;Termopsinae;Termopsini;Zootermopsis;Zootermopsis nevadensis	243	XP_021923108.1	helicase SKI2W isoform X2 [Zootermopsis nevadensis]	XM_022067416.1	PREDICTED: Zootermopsis nevadensis helicase SKI2W (LOC110831430), transcript variant X2, mR--	--	--
CL1206.Contig1_All	Trichomonas vaginalis G3	412133	biota;Eucarya;Parabasalia;Trichomonadida;Trichomonadidae;Trichomonas;Trichomonas vaginalis;Trichomonas vaginalis G3	323	XP_001311583.1	hypothetical protein [Trichomonas vaginalis G3] &gt;EAX98653.1 hypothetical protein TVAG_403350 [Trichomonas vaginalis G3]	--	--	--	--
CL1206.Contig2_All	Trichomonas vaginalis G3	412133	biota;Eucarya;Parabasalia;Trichomonadida;Trichomonadidae;Trichomonas;Trichomonas vaginalis;Trichomonas vaginalis G3	358	XP_001311583.1	hypothetical protein [Trichomonas vaginalis G3] &gt;EAX98653.1 hypothetical protein TVAG_403350 [Trichomonas vaginalis G3]	--	--	--	--
CL1207.Contig1_All	Tritrichomonas foetus	1144522	biota;Eucarya;Parabasalia;Trichomonadida Kirby, 1947, emend. Brugerolle and Patterson, 2001;Tritrichomonadidae;Tritrichomonas;Trichomonas foetus	1153	OHT01815.1	hypothetical protein TRFO_07371 [Tritrichomonas foetus]	--	--	--	--
CL1207.Contig2_All	Tritrichomonas foetus	1144522	biota;Eucarya;Parabasalia;Trichomonadida Kirby, 1947, emend. Brugerolle and Patterson, 2001;Tritrichomonadidae;Tritrichomonas;Trichomonas foetus	447	OHT01815.1	hypothetical protein TRFO_07371 [Tritrichomonas foetus]	--	--	--	--
CL1207.Contig3_All	Tritrichomonas foetus	1144522	biota;Eucarya;Parabasalia;Trichomonadida Kirby, 1947, emend. Brugerolle and Patterson, 2001;Tritrichomonadidae;Tritrichomonas;Trichomonas foetus	258	OHT01815.1	hypothetical protein TRFO_07371 [Tritrichomonas foetus]	--	--	--	--
CL121.Contig1_All	Zootermopsis nevadensis	136037	biota;Eucarya;Fungi/Metazoa group;Animalia;Eumetazoa;Bilateria;Protostomia;Ecdysozoa;Panarthropoda;Arthropoda;Mandibulata;Pancrustacea;Atelocerata;Insecta;Dicondylia;Pterygota;Neoptera;Orthopteroidea;Dictyoptera;Isoptera;Termopsidae;Termopsinae;Termopsini;Zootermopsis;Zootermopsis nevadensis	330	XP_021938171.1	sorting nexin-4-like [Zootermopsis nevadensis]	--	--	sp|O95219|SNX4_HUMAN	Sorting nexin-4 OS=Homo sapiens GN=SNX4 PE=1 SV=1
CL121.Contig2_All	Zootermopsis nevadensis	136037	biota;Eucarya;Fungi/Metazoa group;Animalia;Eumetazoa;Bilateria;Protostomia;Ecdysozoa;Panarthropoda;Arthropoda;Mandibulata;Pancrustacea;Atelocerata;Insecta;Dicondylia;Pterygota;Neoptera;Orthopteroidea;Dictyoptera;Isoptera;Termopsidae;Termopsinae;Termopsini;Zootermopsis;Zootermopsis nevadensis	267	XP_021938171.1	sorting nexin-4-like [Zootermopsis nevadensis]	--	--	sp|A1A4L0|SNX4_BOVIN	Sorting nexin-4 OS=Bos taurus GN=SNX4 PE=2 SV=1
CL1210.Contig1_All	Drosophila melanogaster	7227	biota;Eucarya;Fungi/Metazoa group;Animalia;Eumetazoa;Bilateria;Protostomia;Ecdysozoa;Panarthropoda;Arthropoda;Mandibulata;Pancrustacea;Atelocerata;Insecta;Dicondylia;Pterygota;Neoptera;Endopterygota;Diptera;Brachycera;Asilomorpha;Eremoneura;Cyclorrhapha;Schizophora;Acalyptratae;Ephydroidea;Drosophilidae;Drosophilinae;Drosophilini;Drosophilina;Drosophiliti;Drosophila;Sophophora;melanogaster group;…	1087	NP_001097534.1	ankyrin 2, isoform E [Drosophila melanogaster] >gi|77403879|gb|ABA81818.1| RE55168p [Drosophila melanogaster] >gi|158028466|gb|ABW08484.1| ankyrin 2, isoform E [Drosophila melanogaster]	gi|347967522|ref|XM_307908.4|	Anopheles gambiae str. PEST AGAP002272-PA (AgaP_AGAP002272) mR--, complete cds	sp|Q01484|ANK2_HUMAN	Ankyrin-2 OS=Homo sapiens GN=ANK2 PE=1 SV=4
CL1210.Contig2_All	Zootermopsis nevadensis	136037	biota;Eucarya;Fungi/Metazoa group;Animalia;Eumetazoa;Bilateria;Protostomia;Ecdysozoa;Panarthropoda;Arthropoda;Mandibulata;Pancrustacea;Atelocerata;Insecta;Dicondylia;Pterygota;Neoptera;Orthopteroidea;Dictyoptera;Isoptera;Termopsidae;Termopsinae;Termopsini;Zootermopsis;Zootermopsis nevadensis	6567	XP_021936520.1	ankyrin-3-like isoform X6 [Zootermopsis nevadensis]	XM_022080828.1	PREDICTED: Zootermopsis nevadensis ankyrin-2-like (LOC110838043), transcript variant X12, mR--	sp|G5E8K5|ANK3_MOUSE	Ankyrin-3 OS=Mus musculus GN=Ank3 PE=1 SV=1
CL1210.Contig3_All	Zootermopsis nevadensis	136037	biota;Eucarya;Fungi/Metazoa group;Animalia;Eumetazoa;Bilateria;Protostomia;Ecdysozoa;Panarthropoda;Arthropoda;Mandibulata;Pancrustacea;Atelocerata;Insecta;Dicondylia;Pterygota;Neoptera;Orthopteroidea;Dictyoptera;Isoptera;Termopsidae;Termopsinae;Termopsini;Zootermopsis;Zootermopsis nevadensis	6465	XP_021936521.1	ankyrin-3-like isoform X7 [Zootermopsis nevadensis]	XM_022080829.1	PREDICTED: Zootermopsis nevadensis ankyrin-2-like (LOC110838043), transcript variant X13, mR--	sp|Q8C8R3|ANK2_MOUSE	Ankyrin-2 OS=Mus musculus GN=Ank2 PE=1 SV=2
CL1210.Contig4_All	Zootermopsis nevadensis	136037	biota;Eucarya;Fungi/Metazoa group;Animalia;Eumetazoa;Bilateria;Protostomia;Ecdysozoa;Panarthropoda;Arthropoda;Mandibulata;Pancrustacea;Atelocerata;Insecta;Dicondylia;Pterygota;Neoptera;Orthopteroidea;Dictyoptera;Isoptera;Termopsidae;Termopsinae;Termopsini;Zootermopsis;Zootermopsis nevadensis	8160	XP_021936521.1	ankyrin-3-like isoform X7 [Zootermopsis nevadensis]	XR_002545944.1	PREDICTED: Zootermopsis nevadensis ankyrin-2-like (LOC110838043), transcript variant X9, misc_R--	sp|Q8C8R3|ANK2_MOUSE	Ankyrin-2 OS=Mus musculus GN=Ank2 PE=1 SV=2
CL1210.Contig5_All	Zootermopsis nevadensis	136037	biota;Eucarya;Fungi/Metazoa group;Animalia;Eumetazoa;Bilateria;Protostomia;Ecdysozoa;Panarthropoda;Arthropoda;Mandibulata;Pancrustacea;Atelocerata;Insecta;Dicondylia;Pterygota;Neoptera;Orthopteroidea;Dictyoptera;Isoptera;Termopsidae;Termopsinae;Termopsini;Zootermopsis;Zootermopsis nevadensis	8084	XP_021936519.1	ankyrin-3-like isoform X5 [Zootermopsis nevadensis]	XM_022080827.1	PREDICTED: Zootermopsis nevadensis ankyrin-2-like (LOC110838043), transcript variant X11, mR--	sp|G5E8K5|ANK3_MOUSE	Ankyrin-3 OS=Mus musculus GN=Ank3 PE=1 SV=1
CL1210.Contig6_All	Zootermopsis nevadensis	136037	biota;Eucarya;Fungi/Metazoa group;Animalia;Eumetazoa;Bilateria;Protostomia;Ecdysozoa;Panarthropoda;Arthropoda;Mandibulata;Pancrustacea;Atelocerata;Insecta;Dicondylia;Pterygota;Neoptera;Orthopteroidea;Dictyoptera;Isoptera;Termopsidae;Termopsinae;Termopsini;Zootermopsis;Zootermopsis nevadensis	7982	XP_021936521.1	ankyrin-3-like isoform X7 [Zootermopsis nevadensis]	XM_022080827.1	PREDICTED: Zootermopsis nevadensis ankyrin-2-like (LOC110838043), transcript variant X11, mR--	sp|Q8C8R3|ANK2_MOUSE	Ankyrin-2 OS=Mus musculus GN=Ank2 PE=1 SV=2
CL1210.Contig7_All	Zootermopsis nevadensis	136037	biota;Eucarya;Fungi/Metazoa group;Animalia;Eumetazoa;Bilateria;Protostomia;Ecdysozoa;Panarthropoda;Arthropoda;Mandibulata;Pancrustacea;Atelocerata;Insecta;Dicondylia;Pterygota;Neoptera;Orthopteroidea;Dictyoptera;Isoptera;Termopsidae;Termopsinae;Termopsini;Zootermopsis;Zootermopsis nevadensis	8896	XP_021936519.1	ankyrin-3-like isoform X5 [Zootermopsis nevadensis]	XM_022080827.1	PREDICTED: Zootermopsis nevadensis ankyrin-2-like (LOC110838043), transcript variant X11, mR--	sp|G5E8K5|ANK3_MOUSE	Ankyrin-3 OS=Mus musculus GN=Ank3 PE=1 SV=1
CL1210.Contig8_All	Zootermopsis nevadensis	136037	biota;Eucarya;Fungi/Metazoa group;Animalia;Eumetazoa;Bilateria;Protostomia;Ecdysozoa;Panarthropoda;Arthropoda;Mandibulata;Pancrustacea;Atelocerata;Insecta;Dicondylia;Pterygota;Neoptera;Orthopteroidea;Dictyoptera;Isoptera;Termopsidae;Termopsinae;Termopsini;Zootermopsis;Zootermopsis nevadensis	1423	XP_021931818.1	LOW QUALITY PROTEIN: ankyrin-3-like [Zootermopsis nevadensis]	XM_022076126.1	PREDICTED: Zootermopsis nevadensis ankyrin-3-like (LOC110835660), mR--	sp|Q01484|ANK2_HUMAN	Ankyrin-2 OS=Homo sapiens GN=ANK2 PE=1 SV=4
CL1211.Contig1_All	Tritrichomonas foetus	1144522	biota;Eucarya;Parabasalia;Trichomonadida Kirby, 1947, emend. Brugerolle and Patterson, 2001;Tritrichomonadidae;Tritrichomonas;Trichomonas foetus	1214	OHT10500.1	40S ribosomal protein S4, X isoform [Tritrichomonas foetus] &gt;ARM19865.1 40S ribosomal protein S4, X isoform [Tritrichomonas foetus]	--	--	sp|P79103|RS4_BOVIN	40S ribosomal protein S4 OS=Bos taurus GN=RPS4 PE=2 SV=3
CL1211.Contig2_All	Tritrichomonas foetus	1144522	biota;Eucarya;Parabasalia;Trichomonadida Kirby, 1947, emend. Brugerolle and Patterson, 2001;Tritrichomonadidae;Tritrichomonas;Trichomonas foetus	827	OHT10500.1	40S ribosomal protein S4, X isoform [Tritrichomonas foetus] &gt;ARM19865.1 40S ribosomal protein S4, X isoform [Tritrichomonas foetus]	--	--	sp|P79103|RS4_BOVIN	40S ribosomal protein S4 OS=Bos taurus GN=RPS4 PE=2 SV=3
CL1212.Contig1_All	Zootermopsis nevadensis	136037	biota;Eucarya;Fungi/Metazoa group;Animalia;Eumetazoa;Bilateria;Protostomia;Ecdysozoa;Panarthropoda;Arthropoda;Mandibulata;Pancrustacea;Atelocerata;Insecta;Dicondylia;Pterygota;Neoptera;Orthopteroidea;Dictyoptera;Isoptera;Termopsidae;Termopsinae;Termopsini;Zootermopsis;Zootermopsis nevadensis	495	XP_021942708.1	organic cation transporter protein-like isoform X1 [Zootermopsis nevadensis] &gt;XP_021942709.1 organic cation transporter protein-like isoform X1 [Zootermopsis nevadensis]	--	--	--	--
CL1212.Contig2_All	Zootermopsis nevadensis	136037	biota;Eucarya;Fungi/Metazoa group;Animalia;Eumetazoa;Bilateria;Protostomia;Ecdysozoa;Panarthropoda;Arthropoda;Mandibulata;Pancrustacea;Atelocerata;Insecta;Dicondylia;Pterygota;Neoptera;Orthopteroidea;Dictyoptera;Isoptera;Termopsidae;Termopsinae;Termopsini;Zootermopsis;Zootermopsis nevadensis	978	XP_021942708.1	organic cation transporter protein-like isoform X1 [Zootermopsis nevadensis] &gt;XP_021942709.1 organic cation transporter protein-like isoform X1 [Zootermopsis nevadensis]	XM_022087016.1	PREDICTED: Zootermopsis nevadensis organic cation transporter protein-like (LOC110841451), transcript variant X1, mR--	sp|Q9VCA2|ORCT_DROME	Organic cation transporter protein OS=Drosophila melanogaster GN=Orct PE=1 SV=1
CL1213.Contig1_All	Ascaris suum	6253	biota;Eucarya;Fungi/Metazoa group;Animalia;Eumetazoa;Bilateria;Protostomia;Ecdysozoa;Nemata;Adenophorea;Ascaridida;Ascaridoidea;Ascarididae;Ascaris;Ascaris suum	457	ADY45389.1	UV excision repair protein RAD23 A [Ascaris suum]	--	--	sp|P54728|RD23B_MOUSE	UV excision repair protein RAD23 homolog B OS=Mus musculus GN=Rad23b PE=1 SV=2
CL1213.Contig2_All	Saccoglossus kowalevskii	10224	biota;Eucarya;Fungi/Metazoa group;Animalia;Eumetazoa;Bilateria;Deuterostomia;Hemichordata;Enteropneusta;Harrimaniidae;Saccoglossus;Saccoglossus kowalesvskii	377	XP_002731773.1	PREDICTED: protein RAD23 repair 23 (2L942)-like [Saccoglossus kowalevskii]	--	--	sp|P54728|RD23B_MOUSE	UV excision repair protein RAD23 homolog B OS=Mus musculus GN=Rad23b PE=1 SV=2
CL1215.Contig1_All	Zootermopsis nevadensis	136037	biota;Eucarya;Fungi/Metazoa group;Animalia;Eumetazoa;Bilateria;Protostomia;Ecdysozoa;Panarthropoda;Arthropoda;Mandibulata;Pancrustacea;Atelocerata;Insecta;Dicondylia;Pterygota;Neoptera;Orthopteroidea;Dictyoptera;Isoptera;Termopsidae;Termopsinae;Termopsini;Zootermopsis;Zootermopsis nevadensis	1273	XP_021917038.1	uncharacterized protein LOC110828540 [Zootermopsis nevadensis]	--	--	--	--
CL1215.Contig2_All	Zootermopsis nevadensis	136037	biota;Eucarya;Fungi/Metazoa group;Animalia;Eumetazoa;Bilateria;Protostomia;Ecdysozoa;Panarthropoda;Arthropoda;Mandibulata;Pancrustacea;Atelocerata;Insecta;Dicondylia;Pterygota;Neoptera;Orthopteroidea;Dictyoptera;Isoptera;Termopsidae;Termopsinae;Termopsini;Zootermopsis;Zootermopsis nevadensis	3515	XP_021917038.1	uncharacterized protein LOC110828540 [Zootermopsis nevadensis]	XM_022061346.1	PREDICTED: Zootermopsis nevadensis uncharacterized LOC110828540 (LOC110828540), mR--	sp|A2RUV4|RHG21_XENTR	Rho GTPase-activating protein 21 OS=Xenopus tropicalis GN=arhgap21 PE=2 SV=1
CL1216.Contig1_All	Zootermopsis nevadensis	136037	biota;Eucarya;Fungi/Metazoa group;Animalia;Eumetazoa;Bilateria;Protostomia;Ecdysozoa;Panarthropoda;Arthropoda;Mandibulata;Pancrustacea;Atelocerata;Insecta;Dicondylia;Pterygota;Neoptera;Orthopteroidea;Dictyoptera;Isoptera;Termopsidae;Termopsinae;Termopsini;Zootermopsis;Zootermopsis nevadensis	1470	XP_021932997.1	transformer-2 protein homolog alpha-like isoform X4 [Zootermopsis nevadensis]	XM_022077305.1	PREDICTED: Zootermopsis nevadensis transformer-2 protein homolog beta-like (LOC110836267), transcript variant X4, mR--	sp|P62997|TRA2B_RAT	Transformer-2 protein homolog beta OS=Rattus norvegicus GN=Tra2b PE=1 SV=1
CL1216.Contig2_All	Zootermopsis nevadensis	136037	biota;Eucarya;Fungi/Metazoa group;Animalia;Eumetazoa;Bilateria;Protostomia;Ecdysozoa;Panarthropoda;Arthropoda;Mandibulata;Pancrustacea;Atelocerata;Insecta;Dicondylia;Pterygota;Neoptera;Orthopteroidea;Dictyoptera;Isoptera;Termopsidae;Termopsinae;Termopsini;Zootermopsis;Zootermopsis nevadensis	1552	XP_021932997.1	transformer-2 protein homolog alpha-like isoform X4 [Zootermopsis nevadensis]	XM_022077305.1	PREDICTED: Zootermopsis nevadensis transformer-2 protein homolog beta-like (LOC110836267), transcript variant X4, mR--	sp|P62997|TRA2B_RAT	Transformer-2 protein homolog beta OS=Rattus norvegicus GN=Tra2b PE=1 SV=1
CL1216.Contig3_All	Zootermopsis nevadensis	136037	biota;Eucarya;Fungi/Metazoa group;Animalia;Eumetazoa;Bilateria;Protostomia;Ecdysozoa;Panarthropoda;Arthropoda;Mandibulata;Pancrustacea;Atelocerata;Insecta;Dicondylia;Pterygota;Neoptera;Orthopteroidea;Dictyoptera;Isoptera;Termopsidae;Termopsinae;Termopsini;Zootermopsis;Zootermopsis nevadensis	1243	XP_021932997.1	transformer-2 protein homolog alpha-like isoform X4 [Zootermopsis nevadensis]	XM_022077305.1	PREDICTED: Zootermopsis nevadensis transformer-2 protein homolog beta-like (LOC110836267), transcript variant X4, mR--	sp|P62997|TRA2B_RAT	Transformer-2 protein homolog beta OS=Rattus norvegicus GN=Tra2b PE=1 SV=1
CL1216.Contig4_All	Zootermopsis nevadensis	136037	biota;Eucarya;Fungi/Metazoa group;Animalia;Eumetazoa;Bilateria;Protostomia;Ecdysozoa;Panarthropoda;Arthropoda;Mandibulata;Pancrustacea;Atelocerata;Insecta;Dicondylia;Pterygota;Neoptera;Orthopteroidea;Dictyoptera;Isoptera;Termopsidae;Termopsinae;Termopsini;Zootermopsis;Zootermopsis nevadensis	1349	XP_021932997.1	transformer-2 protein homolog alpha-like isoform X4 [Zootermopsis nevadensis]	XM_022077304.1	PREDICTED: Zootermopsis nevadensis transformer-2 protein homolog beta-like (LOC110836267), transcript variant X3, mR--	sp|P62997|TRA2B_RAT	Transformer-2 protein homolog beta OS=Rattus norvegicus GN=Tra2b PE=1 SV=1
CL1217.Contig1_All	Zootermopsis nevadensis	136037	biota;Eucarya;Fungi/Metazoa group;Animalia;Eumetazoa;Bilateria;Protostomia;Ecdysozoa;Panarthropoda;Arthropoda;Mandibulata;Pancrustacea;Atelocerata;Insecta;Dicondylia;Pterygota;Neoptera;Orthopteroidea;Dictyoptera;Isoptera;Termopsidae;Termopsinae;Termopsini;Zootermopsis;Zootermopsis nevadensis	298	KDR21666.1	Fibroblast growth factor receptor substrate 2 [Zootermopsis nevadensis]	XM_022059708.1	PREDICTED: Zootermopsis nevadensis fibroblast growth factor receptor substrate 2 (LOC110827756), mR--	--	--
CL1218.Contig1_All	Diaphorina citri	121845	biota;Eucarya;Fungi/Metazoa group;Animalia;Eumetazoa;Bilateria;Protostomia;Ecdysozoa;Panarthropoda;Arthropoda;Mandibulata;Pancrustacea;Atelocerata;Insecta;Dicondylia;Pterygota;Neoptera;Hemipteroidea;Hemiptera;Sternorrhyncha;Psyllidiformes;Psylloidea;Psyllidae;Diaphorina;Asian citrus psyllid	349	XP_008486674.1	PREDICTED: uncharacterized protein LOC103523403 [Diaphorina citri]	--	--	--	--
CL1219.Contig1_All	Taeniopygia guttata	59729	biota;Eucarya;Fungi/Metazoa group;Animalia;Eumetazoa;Bilateria;Deuterostomia;Chordata;Craniata;Vertebrata;Gnathostomata;Teleostomi;Euteleostomi;Sarcopterygii;Dipnotetrapodomorpha;Tetrapoda;Amniota;Sauropsida;Diapsida;Archosauria-Testudines;Archosauria;Dinosauria;Saurischia;Theropoda;Coelurosauria;Aves;Neognathae;Passeriformes;Passeroidea;Estrildidae;Estrildinae;Taeniopygia;Poephila guttata	503	XP_002192729.1	PREDICTED: similar to DNA-binding protein hu homolog, partial [Taeniopygia guttata]	--	--	--	--
CL1220.Contig1_All	Tritrichomonas foetus	1144522	biota;Eucarya;Parabasalia;Trichomonadida Kirby, 1947, emend. Brugerolle and Patterson, 2001;Tritrichomonadidae;Tritrichomonas;Trichomonas foetus	517	OHS94956.1	Dynein heavy chain family protein [Tritrichomonas foetus]	--	--	sp|Q69Z23|DYH17_MOUSE	Dynein heavy chain 17, axonemal OS=Mus musculus GN=Dnah17 PE=2 SV=2
CL1220.Contig2_All	Tritrichomonas foetus	1144522	biota;Eucarya;Parabasalia;Trichomonadida Kirby, 1947, emend. Brugerolle and Patterson, 2001;Tritrichomonadidae;Tritrichomonas;Trichomonas foetus	245	OHS94956.1	Dynein heavy chain family protein [Tritrichomonas foetus]	--	--	sp|Q9UFH2|DYH17_HUMAN	Dynein heavy chain 17, axonemal OS=Homo sapiens GN=D--H17 PE=1 SV=2
CL1222.Contig1_All	Zootermopsis nevadensis	136037	biota;Eucarya;Fungi/Metazoa group;Animalia;Eumetazoa;Bilateria;Protostomia;Ecdysozoa;Panarthropoda;Arthropoda;Mandibulata;Pancrustacea;Atelocerata;Insecta;Dicondylia;Pterygota;Neoptera;Orthopteroidea;Dictyoptera;Isoptera;Termopsidae;Termopsinae;Termopsini;Zootermopsis;Zootermopsis nevadensis	513	XP_021916595.1	uncharacterized protein LOC110828303 [Zootermopsis nevadensis]	XM_022060903.1	PREDICTED: Zootermopsis nevadensis uncharacterized LOC110828303 (LOC110828303), mR--	--	--
CL1222.Contig2_All	Zootermopsis nevadensis	136037	biota;Eucarya;Fungi/Metazoa group;Animalia;Eumetazoa;Bilateria;Protostomia;Ecdysozoa;Panarthropoda;Arthropoda;Mandibulata;Pancrustacea;Atelocerata;Insecta;Dicondylia;Pterygota;Neoptera;Orthopteroidea;Dictyoptera;Isoptera;Termopsidae;Termopsinae;Termopsini;Zootermopsis;Zootermopsis nevadensis	345	XP_021916595.1	uncharacterized protein LOC110828303 [Zootermopsis nevadensis]	XM_022060903.1	PREDICTED: Zootermopsis nevadensis uncharacterized LOC110828303 (LOC110828303), mR--	--	--
CL1223.Contig1_All	Zootermopsis nevadensis	136037	biota;Eucarya;Fungi/Metazoa group;Animalia;Eumetazoa;Bilateria;Protostomia;Ecdysozoa;Panarthropoda;Arthropoda;Mandibulata;Pancrustacea;Atelocerata;Insecta;Dicondylia;Pterygota;Neoptera;Orthopteroidea;Dictyoptera;Isoptera;Termopsidae;Termopsinae;Termopsini;Zootermopsis;Zootermopsis nevadensis	866	XP_021936541.1	NAD-dependent protein deacetylase sirtuin-1 isoform X1 [Zootermopsis nevadensis] &gt;KDR10345.1 NAD-dependent deacetylase sirtuin-1 [Zootermopsis nevadensis]	XM_022080849.1	PREDICTED: Zootermopsis nevadensis --D-dependent protein deacetylase sirtuin-1 (LOC110838057), transcript variant X1, mR--	sp|Q96EB6|SIR1_HUMAN	--D-dependent protein deacetylase sirtuin-1 OS=Homo sapiens GN=SIRT1 PE=1 SV=2
CL1223.Contig2_All	Zootermopsis nevadensis	136037	biota;Eucarya;Fungi/Metazoa group;Animalia;Eumetazoa;Bilateria;Protostomia;Ecdysozoa;Panarthropoda;Arthropoda;Mandibulata;Pancrustacea;Atelocerata;Insecta;Dicondylia;Pterygota;Neoptera;Orthopteroidea;Dictyoptera;Isoptera;Termopsidae;Termopsinae;Termopsini;Zootermopsis;Zootermopsis nevadensis	589	XP_021936542.1	NAD-dependent protein deacetylase sirtuin-1 isoform X2 [Zootermopsis nevadensis]	XM_022080850.1	PREDICTED: Zootermopsis nevadensis --D-dependent protein deacetylase sirtuin-1 (LOC110838057), transcript variant X2, mR--	sp|Q96EB6|SIR1_HUMAN	--D-dependent protein deacetylase sirtuin-1 OS=Homo sapiens GN=SIRT1 PE=1 SV=2
CL1224.Contig1_All	Daphnia pulex	6669	biota;Eucarya;Fungi/Metazoa group;Animalia;Eumetazoa;Bilateria;Protostomia;Ecdysozoa;Panarthropoda;Arthropoda;Mandibulata;Pancrustacea;Crustacea;Branchiopoda;Phyllopoda;Diplostraca;Cladocera;Anomopoda;Daphniidae;Daphnia;Daphnia pulex	1159	EFX85204.1	hypothetical protein DAPPUDRAFT_300228 [Daphnia pulex]	--	--	--	--
CL1225.Contig1_All	Zootermopsis nevadensis	136037	biota;Eucarya;Fungi/Metazoa group;Animalia;Eumetazoa;Bilateria;Protostomia;Ecdysozoa;Panarthropoda;Arthropoda;Mandibulata;Pancrustacea;Atelocerata;Insecta;Dicondylia;Pterygota;Neoptera;Orthopteroidea;Dictyoptera;Isoptera;Termopsidae;Termopsinae;Termopsini;Zootermopsis;Zootermopsis nevadensis	1437	XP_021921048.1	mannose-1-phosphate guanyltransferase beta [Zootermopsis nevadensis] &gt;XP_021921049.1 mannose-1-phosphate guanyltransferase beta [Zootermopsis nevadensis] &gt;XP_021921050.1 mannose-1-phosphate guanyltransferase beta [Zootermopsis nevadensis] &gt;XP_021	XM_022065357.1	PREDICTED: Zootermopsis nevadensis mannose-1-phosphate guanyltransferase beta (LOC110830433), transcript variant X2, mR--	sp|Q7JZB4|GMPPB_DROME	Mannose-1-phosphate guanyltransferase beta OS=Drosophila melanogaster GN=CG1129 PE=2 SV=1
CL1225.Contig2_All	Zootermopsis nevadensis	136037	biota;Eucarya;Fungi/Metazoa group;Animalia;Eumetazoa;Bilateria;Protostomia;Ecdysozoa;Panarthropoda;Arthropoda;Mandibulata;Pancrustacea;Atelocerata;Insecta;Dicondylia;Pterygota;Neoptera;Orthopteroidea;Dictyoptera;Isoptera;Termopsidae;Termopsinae;Termopsini;Zootermopsis;Zootermopsis nevadensis	1333	XP_021921048.1	mannose-1-phosphate guanyltransferase beta [Zootermopsis nevadensis] &gt;XP_021921049.1 mannose-1-phosphate guanyltransferase beta [Zootermopsis nevadensis] &gt;XP_021921050.1 mannose-1-phosphate guanyltransferase beta [Zootermopsis nevadensis] &gt;XP_021	XM_022065362.1	PREDICTED: Zootermopsis nevadensis mannose-1-phosphate guanyltransferase beta (LOC110830433), transcript variant X6, mR--	sp|Q7JZB4|GMPPB_DROME	Mannose-1-phosphate guanyltransferase beta OS=Drosophila melanogaster GN=CG1129 PE=2 SV=1
CL1226.Contig1_All	Solenopsis invicta	13686	biota;Eucarya;Fungi/Metazoa group;Animalia;Eumetazoa;Bilateria;Protostomia;Ecdysozoa;Panarthropoda;Arthropoda;Mandibulata;Pancrustacea;Atelocerata;Insecta;Dicondylia;Pterygota;Neoptera;Endopterygota;Hymenoptera;Apocrita;Aculeata;Pompiloidea;Formicidae;Myrmicinae;Solenopsidini;Solenopsis;Solenopsis invicta	2158	EFZ15546.1	hypothetical protein SINV_12532 [Solenopsis invicta]	gi|310769818|gb|HM590398.1|	Antheraea yamamai ribosomal protein S15A (RpS15a) mR--, complete cds	sp|Q6XIM8|RS15A_DROYA	40S ribosomal protein S15a OS=Drosophila yakuba GN=RpS15Aa PE=2 SV=3
CL1226.Contig2_All	Zootermopsis nevadensis	136037	biota;Eucarya;Fungi/Metazoa group;Animalia;Eumetazoa;Bilateria;Protostomia;Ecdysozoa;Panarthropoda;Arthropoda;Mandibulata;Pancrustacea;Atelocerata;Insecta;Dicondylia;Pterygota;Neoptera;Orthopteroidea;Dictyoptera;Isoptera;Termopsidae;Termopsinae;Termopsini;Zootermopsis;Zootermopsis nevadensis	1935	XP_021931388.1	uncharacterized protein LOC110835463 isoform X2 [Zootermopsis nevadensis]	XM_022075694.1	PREDICTED: Zootermopsis nevadensis uncharacterized LOC110835463 (LOC110835463), transcript variant X1, mR--	--	--
CL1228.Contig1_All	Tritrichomonas foetus	1144522	biota;Eucarya;Parabasalia;Trichomonadida Kirby, 1947, emend. Brugerolle and Patterson, 2001;Tritrichomonadidae;Tritrichomonas;Trichomonas foetus	472	OHT08569.1	Profilin A [Tritrichomonas foetus] &gt;OHT08570.1 Profilin A [Tritrichomonas foetus]	--	--	sp|P22271|PROF1_PHYPO	Profilin-A OS=Physarum polycephalum GN=PROA PE=3 SV=2
CL1228.Contig2_All	Tritrichomonas foetus	1144522	biota;Eucarya;Parabasalia;Trichomonadida Kirby, 1947, emend. Brugerolle and Patterson, 2001;Tritrichomonadidae;Tritrichomonas;Trichomonas foetus	265	OHT08569.1	Profilin A [Tritrichomonas foetus] &gt;OHT08570.1 Profilin A [Tritrichomonas foetus]	--	--	--	--
CL1229.Contig2_All	Coptotermes formosanus	36987	biota;Eucarya;Fungi/Metazoa group;Animalia;Eumetazoa;Bilateria;Protostomia;Ecdysozoa;Panarthropoda;Arthropoda;Mandibulata;Pancrustacea;Atelocerata;Insecta;Dicondylia;Pterygota;Neoptera;Orthopteroidea;Dictyoptera;Isoptera;Rhinotermitidae;Coptotermitinae;Coptotermes;Coptotermes formosanus	415	AGM32132.1	hypothetical protein [Coptotermes formosanus]	KC632318.1	Coptotermes formosanus clone CFSNI2826 hypothetical protein mR--, complete cds	--	--
CL123.Contig1_All	Zootermopsis nevadensis	136037	biota;Eucarya;Fungi/Metazoa group;Animalia;Eumetazoa;Bilateria;Protostomia;Ecdysozoa;Panarthropoda;Arthropoda;Mandibulata;Pancrustacea;Atelocerata;Insecta;Dicondylia;Pterygota;Neoptera;Orthopteroidea;Dictyoptera;Isoptera;Termopsidae;Termopsinae;Termopsini;Zootermopsis;Zootermopsis nevadensis	866	XP_021926206.1	uncharacterized protein KIAA1109 [Zootermopsis nevadensis]	XM_022070514.1	PREDICTED: Zootermopsis nevadensis uncharacterized protein KIAA1109 (LOC110832988), mR--	sp|Q2LD37|K1109_HUMAN	Uncharacterized protein KIAA1109 OS=Homo sapiens GN=KIAA1109 PE=1 SV=2
CL1230.Contig1_All	Zootermopsis nevadensis	136037	biota;Eucarya;Fungi/Metazoa group;Animalia;Eumetazoa;Bilateria;Protostomia;Ecdysozoa;Panarthropoda;Arthropoda;Mandibulata;Pancrustacea;Atelocerata;Insecta;Dicondylia;Pterygota;Neoptera;Orthopteroidea;Dictyoptera;Isoptera;Termopsidae;Termopsinae;Termopsini;Zootermopsis;Zootermopsis nevadensis	693	XP_021929149.1	rab3 GTPase-activating protein non-catalytic subunit-like [Zootermopsis nevadensis]	--	--	--	--
CL1230.Contig2_All	Zootermopsis nevadensis	136037	biota;Eucarya;Fungi/Metazoa group;Animalia;Eumetazoa;Bilateria;Protostomia;Ecdysozoa;Panarthropoda;Arthropoda;Mandibulata;Pancrustacea;Atelocerata;Insecta;Dicondylia;Pterygota;Neoptera;Orthopteroidea;Dictyoptera;Isoptera;Termopsidae;Termopsinae;Termopsini;Zootermopsis;Zootermopsis nevadensis	992	XP_021929149.1	rab3 GTPase-activating protein non-catalytic subunit-like [Zootermopsis nevadensis]	--	--	--	--
CL1231.Contig1_All	Zootermopsis nevadensis	136037	biota;Eucarya;Fungi/Metazoa group;Animalia;Eumetazoa;Bilateria;Protostomia;Ecdysozoa;Panarthropoda;Arthropoda;Mandibulata;Pancrustacea;Atelocerata;Insecta;Dicondylia;Pterygota;Neoptera;Orthopteroidea;Dictyoptera;Isoptera;Termopsidae;Termopsinae;Termopsini;Zootermopsis;Zootermopsis nevadensis	430	XP_021925245.1	AP-5 complex subunit mu-1-like isoform X2 [Zootermopsis nevadensis]	--	--	--	--
CL1231.Contig2_All	Zootermopsis nevadensis	136037	biota;Eucarya;Fungi/Metazoa group;Animalia;Eumetazoa;Bilateria;Protostomia;Ecdysozoa;Panarthropoda;Arthropoda;Mandibulata;Pancrustacea;Atelocerata;Insecta;Dicondylia;Pterygota;Neoptera;Orthopteroidea;Dictyoptera;Isoptera;Termopsidae;Termopsinae;Termopsini;Zootermopsis;Zootermopsis nevadensis	1165	XP_021925245.1	AP-5 complex subunit mu-1-like isoform X2 [Zootermopsis nevadensis]	XM_022069553.1	PREDICTED: Zootermopsis nevadensis AP-5 complex subunit mu-1-like (LOC110832489), transcript variant X2, mR--	sp|Q4R6Q7|AP5M1_MACFA	AP-5 complex subunit mu-1 OS=Macaca fascicularis GN=AP5M1 PE=2 SV=1
CL1232.Contig1_All	Zootermopsis nevadensis	136037	biota;Eucarya;Fungi/Metazoa group;Animalia;Eumetazoa;Bilateria;Protostomia;Ecdysozoa;Panarthropoda;Arthropoda;Mandibulata;Pancrustacea;Atelocerata;Insecta;Dicondylia;Pterygota;Neoptera;Orthopteroidea;Dictyoptera;Isoptera;Termopsidae;Termopsinae;Termopsini;Zootermopsis;Zootermopsis nevadensis	317	XP_021936412.1	glycoprotein-N-acetylgalactosamine 3-beta-galactosyltransferase 1 isoform X4 [Zootermopsis nevadensis]	--	--	--	--
CL1232.Contig2_All	Zootermopsis nevadensis	136037	biota;Eucarya;Fungi/Metazoa group;Animalia;Eumetazoa;Bilateria;Protostomia;Ecdysozoa;Panarthropoda;Arthropoda;Mandibulata;Pancrustacea;Atelocerata;Insecta;Dicondylia;Pterygota;Neoptera;Orthopteroidea;Dictyoptera;Isoptera;Termopsidae;Termopsinae;Termopsini;Zootermopsis;Zootermopsis nevadensis	1722	XP_021936414.1	glycoprotein-N-acetylgalactosamine 3-beta-galactosyltransferase 1 isoform X5 [Zootermopsis nevadensis]	XM_022080722.1	PREDICTED: Zootermopsis nevadensis glycoprotein-N-acetylgalactosamine 3-beta-galactosyltransferase 1 (LOC110837984), transcript variant X5, mR--	sp|Q7K237|C1GLT_DROME	Glycoprotein-N-acetylgalactosamine 3-beta-galactosyltransferase 1 OS=Drosophila melanogaster GN=C1GalTA PE=2 SV=1
CL1234.Contig1_All	Zootermopsis nevadensis	136037	biota;Eucarya;Fungi/Metazoa group;Animalia;Eumetazoa;Bilateria;Protostomia;Ecdysozoa;Panarthropoda;Arthropoda;Mandibulata;Pancrustacea;Atelocerata;Insecta;Dicondylia;Pterygota;Neoptera;Orthopteroidea;Dictyoptera;Isoptera;Termopsidae;Termopsinae;Termopsini;Zootermopsis;Zootermopsis nevadensis	264	KDQ71514.1	Transcription termination factor 2 [Zootermopsis nevadensis]	XM_022086333.1	PREDICTED: Zootermopsis nevadensis transcription termination factor 2 (LOC110841020), mR--	sp|P34739|TTF2_DROME	Transcription termination factor 2 OS=Drosophila melanogaster GN=lds PE=1 SV=2
CL1234.Contig2_All	Zootermopsis nevadensis	136037	biota;Eucarya;Fungi/Metazoa group;Animalia;Eumetazoa;Bilateria;Protostomia;Ecdysozoa;Panarthropoda;Arthropoda;Mandibulata;Pancrustacea;Atelocerata;Insecta;Dicondylia;Pterygota;Neoptera;Orthopteroidea;Dictyoptera;Isoptera;Termopsidae;Termopsinae;Termopsini;Zootermopsis;Zootermopsis nevadensis	1203	KDQ71514.1	Transcription termination factor 2 [Zootermopsis nevadensis]	XM_022086333.1	PREDICTED: Zootermopsis nevadensis transcription termination factor 2 (LOC110841020), mR--	sp|P34739|TTF2_DROME	Transcription termination factor 2 OS=Drosophila melanogaster GN=lds PE=1 SV=2
CL1235.Contig1_All	Zootermopsis nevadensis	136037	biota;Eucarya;Fungi/Metazoa group;Animalia;Eumetazoa;Bilateria;Protostomia;Ecdysozoa;Panarthropoda;Arthropoda;Mandibulata;Pancrustacea;Atelocerata;Insecta;Dicondylia;Pterygota;Neoptera;Orthopteroidea;Dictyoptera;Isoptera;Termopsidae;Termopsinae;Termopsini;Zootermopsis;Zootermopsis nevadensis	2038	XP_021941862.1	NADP-dependent malic enzyme-like [Zootermopsis nevadensis]	XM_022086170.1	PREDICTED: Zootermopsis nevadensis --DP-dependent malic enzyme-like (LOC110840877), mR--	sp|P28227|MAOX_A--PL	--DP-dependent malic enzyme OS=Anas platyrhynchos GN=ME1 PE=1 SV=1
CL1235.Contig2_All	Zootermopsis nevadensis	136037	biota;Eucarya;Fungi/Metazoa group;Animalia;Eumetazoa;Bilateria;Protostomia;Ecdysozoa;Panarthropoda;Arthropoda;Mandibulata;Pancrustacea;Atelocerata;Insecta;Dicondylia;Pterygota;Neoptera;Orthopteroidea;Dictyoptera;Isoptera;Termopsidae;Termopsinae;Termopsini;Zootermopsis;Zootermopsis nevadensis	1828	XP_021941862.1	NADP-dependent malic enzyme-like [Zootermopsis nevadensis]	XM_022086170.1	PREDICTED: Zootermopsis nevadensis --DP-dependent malic enzyme-like (LOC110840877), mR--	sp|P28227|MAOX_A--PL	--DP-dependent malic enzyme OS=Anas platyrhynchos GN=ME1 PE=1 SV=1
CL1235.Contig3_All	Zootermopsis nevadensis	136037	biota;Eucarya;Fungi/Metazoa group;Animalia;Eumetazoa;Bilateria;Protostomia;Ecdysozoa;Panarthropoda;Arthropoda;Mandibulata;Pancrustacea;Atelocerata;Insecta;Dicondylia;Pterygota;Neoptera;Orthopteroidea;Dictyoptera;Isoptera;Termopsidae;Termopsinae;Termopsini;Zootermopsis;Zootermopsis nevadensis	222	XP_021941862.1	NADP-dependent malic enzyme-like [Zootermopsis nevadensis]	--	--	--	--
CL1236.Contig1_All	Trichomonas vaginalis	5722	biota;Eucarya;Parabasalia;Trichomonadida;Trichomonadidae;Trichomonas;Trichomonas vaginalis	1177	AAV85504.1	pyruvate:ferredoxin oxidoreductase A-like protein, partial [Trichomonas vaginalis]	--	--	sp|Q968X7|PNO_CRYPV	Pyruvate dehydrogenase [--DP(+)] OS=Cryptosporidium parvum GN=PFOR PE=2 SV=1
CL1236.Contig2_All	Trichomonas vaginalis	5722	biota;Eucarya;Parabasalia;Trichomonadida;Trichomonadidae;Trichomonas;Trichomonas vaginalis	1167	AAV85504.1	pyruvate:ferredoxin oxidoreductase A-like protein, partial [Trichomonas vaginalis]	--	--	sp|Q968X7|PNO_CRYPV	Pyruvate dehydrogenase [--DP(+)] OS=Cryptosporidium parvum GN=PFOR PE=2 SV=1
CL1238.Contig1_All	Tritrichomonas foetus	1144522	biota;Eucarya;Parabasalia;Trichomonadida Kirby, 1947, emend. Brugerolle and Patterson, 2001;Tritrichomonadidae;Tritrichomonas;Trichomonas foetus	671	OHT12977.1	translation initiation factor eIF-5A family protein [Tritrichomonas foetus]	--	--	sp|P62925|IF5A_SPOFR	Eukaryotic translation initiation factor 5A OS=Spodoptera frugiperda GN=eIF-5A PE=2 SV=1
CL1238.Contig2_All	Tritrichomonas foetus	1144522	biota;Eucarya;Parabasalia;Trichomonadida Kirby, 1947, emend. Brugerolle and Patterson, 2001;Tritrichomonadidae;Tritrichomonas;Trichomonas foetus	510	OHT12977.1	translation initiation factor eIF-5A family protein [Tritrichomonas foetus]	--	--	sp|P62925|IF5A_SPOFR	Eukaryotic translation initiation factor 5A OS=Spodoptera frugiperda GN=eIF-5A PE=2 SV=1
CL1239.Contig1_All	Zootermopsis nevadensis	136037	biota;Eucarya;Fungi/Metazoa group;Animalia;Eumetazoa;Bilateria;Protostomia;Ecdysozoa;Panarthropoda;Arthropoda;Mandibulata;Pancrustacea;Atelocerata;Insecta;Dicondylia;Pterygota;Neoptera;Orthopteroidea;Dictyoptera;Isoptera;Termopsidae;Termopsinae;Termopsini;Zootermopsis;Zootermopsis nevadensis	250	XP_021927108.1	crossover junction endonuclease MUS81 [Zootermopsis nevadensis] &gt;XP_021927109.1 crossover junction endonuclease MUS81 [Zootermopsis nevadensis] &gt;KDR15724.1 Crossover junction endonuclease MUS81 [Zootermopsis nevadensis]	--	--	sp|Q640B4|MUS81_XENTR	Crossover junction endonuclease MUS81 OS=Xenopus tropicalis GN=mus81 PE=2 SV=1
CL1239.Contig2_All	Zootermopsis nevadensis	136037	biota;Eucarya;Fungi/Metazoa group;Animalia;Eumetazoa;Bilateria;Protostomia;Ecdysozoa;Panarthropoda;Arthropoda;Mandibulata;Pancrustacea;Atelocerata;Insecta;Dicondylia;Pterygota;Neoptera;Orthopteroidea;Dictyoptera;Isoptera;Termopsidae;Termopsinae;Termopsini;Zootermopsis;Zootermopsis nevadensis	372	XP_021927108.1	crossover junction endonuclease MUS81 [Zootermopsis nevadensis] &gt;XP_021927109.1 crossover junction endonuclease MUS81 [Zootermopsis nevadensis] &gt;KDR15724.1 Crossover junction endonuclease MUS81 [Zootermopsis nevadensis]	--	--	sp|Q91ZJ0|MUS81_MOUSE	Crossover junction endonuclease MUS81 OS=Mus musculus GN=Mus81 PE=1 SV=2
CL124.Contig1_All	Tritrichomonas foetus	1144522	biota;Eucarya;Parabasalia;Trichomonadida Kirby, 1947, emend. Brugerolle and Patterson, 2001;Tritrichomonadidae;Tritrichomonas;Trichomonas foetus	213	OHT02341.1	Dynein heavy chain family protein [Tritrichomonas foetus]	--	--	sp|Q8BW94|DYH3_MOUSE	Dynein heavy chain 3, axonemal OS=Mus musculus GN=Dnah3 PE=2 SV=2
CL124.Contig2_All	Tritrichomonas foetus	1144522	biota;Eucarya;Parabasalia;Trichomonadida Kirby, 1947, emend. Brugerolle and Patterson, 2001;Tritrichomonadidae;Tritrichomonas;Trichomonas foetus	426	OHT02341.1	Dynein heavy chain family protein [Tritrichomonas foetus]	--	--	sp|Q9P2D7|DYH1_HUMAN	Dynein heavy chain 1, axonemal OS=Homo sapiens GN=D--H1 PE=2 SV=4
CL1241.Contig1_All	Tritrichomonas foetus	1144522	biota;Eucarya;Parabasalia;Trichomonadida Kirby, 1947, emend. Brugerolle and Patterson, 2001;Tritrichomonadidae;Tritrichomonas;Trichomonas foetus	508	OHT12567.1	TPR Domain containing protein [Tritrichomonas foetus]	--	--	sp|Q8ILC1|STI1L_PLAF7	STI1-like protein OS=Plasmodium falciparum (isolate 3D7) GN=PF14_0324 PE=4 SV=1
CL1242.Contig1_All	Zootermopsis nevadensis	136037	biota;Eucarya;Fungi/Metazoa group;Animalia;Eumetazoa;Bilateria;Protostomia;Ecdysozoa;Panarthropoda;Arthropoda;Mandibulata;Pancrustacea;Atelocerata;Insecta;Dicondylia;Pterygota;Neoptera;Orthopteroidea;Dictyoptera;Isoptera;Termopsidae;Termopsinae;Termopsini;Zootermopsis;Zootermopsis nevadensis	974	XP_021925478.1	gamma-glutamylcyclotransferase-like [Zootermopsis nevadensis] &gt;XP_021925479.1 gamma-glutamylcyclotransferase-like [Zootermopsis nevadensis] &gt;XP_021925480.1 gamma-glutamylcyclotransferase-like [Zootermopsis nevadensis] &gt;XP_021925482.1 gamma-glutam	--	--	sp|Q32LE4|GGCT_BOVIN	Gamma-glutamylcyclotransferase OS=Bos taurus GN=GGCT PE=2 SV=1
CL1242.Contig2_All	Zootermopsis nevadensis	136037	biota;Eucarya;Fungi/Metazoa group;Animalia;Eumetazoa;Bilateria;Protostomia;Ecdysozoa;Panarthropoda;Arthropoda;Mandibulata;Pancrustacea;Atelocerata;Insecta;Dicondylia;Pterygota;Neoptera;Orthopteroidea;Dictyoptera;Isoptera;Termopsidae;Termopsinae;Termopsini;Zootermopsis;Zootermopsis nevadensis	585	XP_021925478.1	gamma-glutamylcyclotransferase-like [Zootermopsis nevadensis] &gt;XP_021925479.1 gamma-glutamylcyclotransferase-like [Zootermopsis nevadensis] &gt;XP_021925480.1 gamma-glutamylcyclotransferase-like [Zootermopsis nevadensis] &gt;XP_021925482.1 gamma-glutam	--	--	sp|Q32LE4|GGCT_BOVIN	Gamma-glutamylcyclotransferase OS=Bos taurus GN=GGCT PE=2 SV=1
CL1242.Contig3_All	Zootermopsis nevadensis	136037	biota;Eucarya;Fungi/Metazoa group;Animalia;Eumetazoa;Bilateria;Protostomia;Ecdysozoa;Panarthropoda;Arthropoda;Mandibulata;Pancrustacea;Atelocerata;Insecta;Dicondylia;Pterygota;Neoptera;Orthopteroidea;Dictyoptera;Isoptera;Termopsidae;Termopsinae;Termopsini;Zootermopsis;Zootermopsis nevadensis	722	XP_021925478.1	gamma-glutamylcyclotransferase-like [Zootermopsis nevadensis] &gt;XP_021925479.1 gamma-glutamylcyclotransferase-like [Zootermopsis nevadensis] &gt;XP_021925480.1 gamma-glutamylcyclotransferase-like [Zootermopsis nevadensis] &gt;XP_021925482.1 gamma-glutam	XM_022069793.1	PREDICTED: Zootermopsis nevadensis gamma-glutamylcyclotransferase-like (LOC110832632), transcript variant X7, mR--	sp|Q32LE4|GGCT_BOVIN	Gamma-glutamylcyclotransferase OS=Bos taurus GN=GGCT PE=2 SV=1
CL1242.Contig4_All	Zootermopsis nevadensis	136037	biota;Eucarya;Fungi/Metazoa group;Animalia;Eumetazoa;Bilateria;Protostomia;Ecdysozoa;Panarthropoda;Arthropoda;Mandibulata;Pancrustacea;Atelocerata;Insecta;Dicondylia;Pterygota;Neoptera;Orthopteroidea;Dictyoptera;Isoptera;Termopsidae;Termopsinae;Termopsini;Zootermopsis;Zootermopsis nevadensis	1111	XP_021925478.1	gamma-glutamylcyclotransferase-like [Zootermopsis nevadensis] &gt;XP_021925479.1 gamma-glutamylcyclotransferase-like [Zootermopsis nevadensis] &gt;XP_021925480.1 gamma-glutamylcyclotransferase-like [Zootermopsis nevadensis] &gt;XP_021925482.1 gamma-glutam	XM_022069793.1	PREDICTED: Zootermopsis nevadensis gamma-glutamylcyclotransferase-like (LOC110832632), transcript variant X7, mR--	sp|Q32LE4|GGCT_BOVIN	Gamma-glutamylcyclotransferase OS=Bos taurus GN=GGCT PE=2 SV=1
CL1242.Contig5_All	Zootermopsis nevadensis	136037	biota;Eucarya;Fungi/Metazoa group;Animalia;Eumetazoa;Bilateria;Protostomia;Ecdysozoa;Panarthropoda;Arthropoda;Mandibulata;Pancrustacea;Atelocerata;Insecta;Dicondylia;Pterygota;Neoptera;Orthopteroidea;Dictyoptera;Isoptera;Termopsidae;Termopsinae;Termopsini;Zootermopsis;Zootermopsis nevadensis	935	XP_021925478.1	gamma-glutamylcyclotransferase-like [Zootermopsis nevadensis] &gt;XP_021925479.1 gamma-glutamylcyclotransferase-like [Zootermopsis nevadensis] &gt;XP_021925480.1 gamma-glutamylcyclotransferase-like [Zootermopsis nevadensis] &gt;XP_021925482.1 gamma-glutam	--	--	sp|Q32LE4|GGCT_BOVIN	Gamma-glutamylcyclotransferase OS=Bos taurus GN=GGCT PE=2 SV=1
CL1242.Contig6_All	Zootermopsis nevadensis	136037	biota;Eucarya;Fungi/Metazoa group;Animalia;Eumetazoa;Bilateria;Protostomia;Ecdysozoa;Panarthropoda;Arthropoda;Mandibulata;Pancrustacea;Atelocerata;Insecta;Dicondylia;Pterygota;Neoptera;Orthopteroidea;Dictyoptera;Isoptera;Termopsidae;Termopsinae;Termopsini;Zootermopsis;Zootermopsis nevadensis	1030	XP_021925478.1	gamma-glutamylcyclotransferase-like [Zootermopsis nevadensis] &gt;XP_021925479.1 gamma-glutamylcyclotransferase-like [Zootermopsis nevadensis] &gt;XP_021925480.1 gamma-glutamylcyclotransferase-like [Zootermopsis nevadensis] &gt;XP_021925482.1 gamma-glutam	XM_022069793.1	PREDICTED: Zootermopsis nevadensis gamma-glutamylcyclotransferase-like (LOC110832632), transcript variant X7, mR--	sp|Q32LE4|GGCT_BOVIN	Gamma-glutamylcyclotransferase OS=Bos taurus GN=GGCT PE=2 SV=1
CL1243.Contig1_All	Zootermopsis nevadensis	136037	biota;Eucarya;Fungi/Metazoa group;Animalia;Eumetazoa;Bilateria;Protostomia;Ecdysozoa;Panarthropoda;Arthropoda;Mandibulata;Pancrustacea;Atelocerata;Insecta;Dicondylia;Pterygota;Neoptera;Orthopteroidea;Dictyoptera;Isoptera;Termopsidae;Termopsinae;Termopsini;Zootermopsis;Zootermopsis nevadensis	1942	XP_021927447.1	protein alan shepard isoform X5 [Zootermopsis nevadensis]	XM_022071758.1	PREDICTED: Zootermopsis nevadensis protein alan shepard (LOC110833549), transcript variant X8, mR--	sp|B4KX02|SHEP_DROMO	Protein alan shepard OS=Drosophila mojavensis GN=shep PE=3 SV=1
CL1243.Contig2_All	Zootermopsis nevadensis	136037	biota;Eucarya;Fungi/Metazoa group;Animalia;Eumetazoa;Bilateria;Protostomia;Ecdysozoa;Panarthropoda;Arthropoda;Mandibulata;Pancrustacea;Atelocerata;Insecta;Dicondylia;Pterygota;Neoptera;Orthopteroidea;Dictyoptera;Isoptera;Termopsidae;Termopsinae;Termopsini;Zootermopsis;Zootermopsis nevadensis	1945	XP_021927447.1	protein alan shepard isoform X5 [Zootermopsis nevadensis]	XM_022071754.1	PREDICTED: Zootermopsis nevadensis protein alan shepard (LOC110833549), transcript variant X5, mR--	sp|B4MM23|SHEP_DROWI	Protein alan shepard OS=Drosophila willistoni GN=shep PE=3 SV=2
CL1244.Contig1_All	Zootermopsis nevadensis	136037	biota;Eucarya;Fungi/Metazoa group;Animalia;Eumetazoa;Bilateria;Protostomia;Ecdysozoa;Panarthropoda;Arthropoda;Mandibulata;Pancrustacea;Atelocerata;Insecta;Dicondylia;Pterygota;Neoptera;Orthopteroidea;Dictyoptera;Isoptera;Termopsidae;Termopsinae;Termopsini;Zootermopsis;Zootermopsis nevadensis	2000	XP_021921569.1	laminin subunit gamma-1 isoform X2 [Zootermopsis nevadensis]	XM_022065877.1	PREDICTED: Zootermopsis nevadensis laminin subunit gamma-1 (LOC110830676), transcript variant X2, mR--	sp|P15215|LAMC1_DROME	Laminin subunit gamma-1 OS=Drosophila melanogaster GN=LanB2 PE=2 SV=2
CL1244.Contig2_All	Zootermopsis nevadensis	136037	biota;Eucarya;Fungi/Metazoa group;Animalia;Eumetazoa;Bilateria;Protostomia;Ecdysozoa;Panarthropoda;Arthropoda;Mandibulata;Pancrustacea;Atelocerata;Insecta;Dicondylia;Pterygota;Neoptera;Orthopteroidea;Dictyoptera;Isoptera;Termopsidae;Termopsinae;Termopsini;Zootermopsis;Zootermopsis nevadensis	336	XP_021921558.1	laminin subunit gamma-1 isoform X1 [Zootermopsis nevadensis]	--	--	sp|P15215|LAMC1_DROME	Laminin subunit gamma-1 OS=Drosophila melanogaster GN=LanB2 PE=2 SV=2
CL1245.Contig1_All	Coptotermes formosanus	36987	biota;Eucarya;Fungi/Metazoa group;Animalia;Eumetazoa;Bilateria;Protostomia;Ecdysozoa;Panarthropoda;Arthropoda;Mandibulata;Pancrustacea;Atelocerata;Insecta;Dicondylia;Pterygota;Neoptera;Orthopteroidea;Dictyoptera;Isoptera;Rhinotermitidae;Coptotermitinae;Coptotermes;Coptotermes formosanus	888	AFZ78859.1	serine protease [Coptotermes formosanus]	JX915893.1	Coptotermes formosanus clone CFSNI1479 serine protease mR--, complete cds	sp|P35035|TRY1_ANOGA	Trypsin-1 OS=Anopheles gambiae GN=TRYP1 PE=2 SV=3
CL1245.Contig2_All	Coptotermes formosanus	36987	biota;Eucarya;Fungi/Metazoa group;Animalia;Eumetazoa;Bilateria;Protostomia;Ecdysozoa;Panarthropoda;Arthropoda;Mandibulata;Pancrustacea;Atelocerata;Insecta;Dicondylia;Pterygota;Neoptera;Orthopteroidea;Dictyoptera;Isoptera;Rhinotermitidae;Coptotermitinae;Coptotermes;Coptotermes formosanus	251	AFZ78859.1	serine protease [Coptotermes formosanus]	JX915893.1	Coptotermes formosanus clone CFSNI1479 serine protease mR--, complete cds	sp|P42276|TRYDG_DROME	Trypsin delta/gamma OS=Drosophila melanogaster GN=deltaTry PE=2 SV=2/
CL1246.Contig2_All	Zootermopsis nevadensis	136037	biota;Eucarya;Fungi/Metazoa group;Animalia;Eumetazoa;Bilateria;Protostomia;Ecdysozoa;Panarthropoda;Arthropoda;Mandibulata;Pancrustacea;Atelocerata;Insecta;Dicondylia;Pterygota;Neoptera;Orthopteroidea;Dictyoptera;Isoptera;Termopsidae;Termopsinae;Termopsini;Zootermopsis;Zootermopsis nevadensis	5782	XP_021933537.1	protein transport protein Sec61 subunit alpha isoform X1 [Zootermopsis nevadensis] &gt;KDR12041.1 Protein transport protein Sec61 subunit alpha isoform 2 [Zootermopsis nevadensis]	XM_022077845.1	PREDICTED: Zootermopsis nevadensis protein transport protein Sec61 subunit alpha (LOC110836545), transcript variant X1, mR--	sp|Q9JLR1|S61A2_MOUSE	Protein transport protein Sec61 subunit alpha isoform 2 OS=Mus musculus GN=Sec61a2 PE=2 SV=3
CL1247.Contig1_All	Zootermopsis nevadensis	136037	biota;Eucarya;Fungi/Metazoa group;Animalia;Eumetazoa;Bilateria;Protostomia;Ecdysozoa;Panarthropoda;Arthropoda;Mandibulata;Pancrustacea;Atelocerata;Insecta;Dicondylia;Pterygota;Neoptera;Orthopteroidea;Dictyoptera;Isoptera;Termopsidae;Termopsinae;Termopsini;Zootermopsis;Zootermopsis nevadensis	1048	XP_021914447.1	trypsin beta-like [Zootermopsis nevadensis]	KC741132.1	Coptotermes formosanus clone CFSNI2216 serine protease mR--, complete cds	sp|P35041|TRY7_ANOGA	Trypsin-7 OS=Anopheles gambiae GN=TRYP7 PE=2 SV=2
CL1247.Contig2_All	Zootermopsis nevadensis	136037	biota;Eucarya;Fungi/Metazoa group;Animalia;Eumetazoa;Bilateria;Protostomia;Ecdysozoa;Panarthropoda;Arthropoda;Mandibulata;Pancrustacea;Atelocerata;Insecta;Dicondylia;Pterygota;Neoptera;Orthopteroidea;Dictyoptera;Isoptera;Termopsidae;Termopsinae;Termopsini;Zootermopsis;Zootermopsis nevadensis	1045	XP_021914447.1	trypsin beta-like [Zootermopsis nevadensis]	KC741132.1	Coptotermes formosanus clone CFSNI2216 serine protease mR--, complete cds	sp|P35036|TRY2_ANOGA	Trypsin-2 OS=Anopheles gambiae GN=TRYP2 PE=2 SV=2
CL1248.Contig1_All	Daphnia pulex	6669	biota;Eucarya;Fungi/Metazoa group;Animalia;Eumetazoa;Bilateria;Protostomia;Ecdysozoa;Panarthropoda;Arthropoda;Mandibulata;Pancrustacea;Crustacea;Branchiopoda;Phyllopoda;Diplostraca;Cladocera;Anomopoda;Daphniidae;Daphnia;Daphnia pulex	1288	EFX85636.1	hypothetical protein DAPPUDRAFT_127578 [Daphnia pulex]	--	--	--	--
CL1248.Contig2_All	Daphnia pulex	6669	biota;Eucarya;Fungi/Metazoa group;Animalia;Eumetazoa;Bilateria;Protostomia;Ecdysozoa;Panarthropoda;Arthropoda;Mandibulata;Pancrustacea;Crustacea;Branchiopoda;Phyllopoda;Diplostraca;Cladocera;Anomopoda;Daphniidae;Daphnia;Daphnia pulex	1452	EFX85636.1	hypothetical protein DAPPUDRAFT_127578 [Daphnia pulex]	--	--	--	--
CL1249.Contig1_All	Zootermopsis nevadensis	136037	biota;Eucarya;Fungi/Metazoa group;Animalia;Eumetazoa;Bilateria;Protostomia;Ecdysozoa;Panarthropoda;Arthropoda;Mandibulata;Pancrustacea;Atelocerata;Insecta;Dicondylia;Pterygota;Neoptera;Orthopteroidea;Dictyoptera;Isoptera;Termopsidae;Termopsinae;Termopsini;Zootermopsis;Zootermopsis nevadensis	453	XP_021933393.1	solute carrier family 15 member 4-like isoform X2 [Zootermopsis nevadensis]	XM_022077701.1	PREDICTED: Zootermopsis nevadensis solute carrier family 15 member 4-like (LOC110836485), transcript variant X3, mR--	sp|A6QQL0|S15A4_BOVIN	Solute carrier family 15 member 4 OS=Bos taurus GN=SLC15A4 PE=2 SV=2
CL1249.Contig2_All	Zootermopsis nevadensis	136037	biota;Eucarya;Fungi/Metazoa group;Animalia;Eumetazoa;Bilateria;Protostomia;Ecdysozoa;Panarthropoda;Arthropoda;Mandibulata;Pancrustacea;Atelocerata;Insecta;Dicondylia;Pterygota;Neoptera;Orthopteroidea;Dictyoptera;Isoptera;Termopsidae;Termopsinae;Termopsini;Zootermopsis;Zootermopsis nevadensis	349	XP_021933393.1	solute carrier family 15 member 4-like isoform X2 [Zootermopsis nevadensis]	XM_022077701.1	PREDICTED: Zootermopsis nevadensis solute carrier family 15 member 4-like (LOC110836485), transcript variant X3, mR--	--	--
CL125.Contig2_All	Zootermopsis nevadensis	136037	biota;Eucarya;Fungi/Metazoa group;Animalia;Eumetazoa;Bilateria;Protostomia;Ecdysozoa;Panarthropoda;Arthropoda;Mandibulata;Pancrustacea;Atelocerata;Insecta;Dicondylia;Pterygota;Neoptera;Orthopteroidea;Dictyoptera;Isoptera;Termopsidae;Termopsinae;Termopsini;Zootermopsis;Zootermopsis nevadensis	909	KDR16118.1	hypothetical protein L798_10008 [Zootermopsis nevadensis]	XM_022083595.1	PREDICTED: Zootermopsis nevadensis zinc finger protein 271-like (LOC110839419), transcript variant X6, mR--	sp|P15620|ZN271_MOUSE	Zinc finger protein 271 OS=Mus musculus GN=Znf271 PE=2 SV=1
CL1250.Contig1_All	Zootermopsis nevadensis	136037	biota;Eucarya;Fungi/Metazoa group;Animalia;Eumetazoa;Bilateria;Protostomia;Ecdysozoa;Panarthropoda;Arthropoda;Mandibulata;Pancrustacea;Atelocerata;Insecta;Dicondylia;Pterygota;Neoptera;Orthopteroidea;Dictyoptera;Isoptera;Termopsidae;Termopsinae;Termopsini;Zootermopsis;Zootermopsis nevadensis	226	XP_021929046.1	aromatic-L-amino-acid decarboxylase isoform X1 [Zootermopsis nevadensis] &gt;KDR23678.1 Aromatic-L-amino-acid decarboxylase [Zootermopsis nevadensis]	JQ785750.1	Cnethodonta grisescens voucher Cgris dopa decarboxylase mR--, partial cds	sp|O96567|DDC_DROSI	Aromatic-L-amino-acid decarboxylase OS=Drosophila simulans GN=Ddc PE=3 SV=2
CL1250.Contig2_All	Zootermopsis nevadensis	136037	biota;Eucarya;Fungi/Metazoa group;Animalia;Eumetazoa;Bilateria;Protostomia;Ecdysozoa;Panarthropoda;Arthropoda;Mandibulata;Pancrustacea;Atelocerata;Insecta;Dicondylia;Pterygota;Neoptera;Orthopteroidea;Dictyoptera;Isoptera;Termopsidae;Termopsinae;Termopsini;Zootermopsis;Zootermopsis nevadensis	344	XP_021929046.1	aromatic-L-amino-acid decarboxylase isoform X1 [Zootermopsis nevadensis] &gt;KDR23678.1 Aromatic-L-amino-acid decarboxylase [Zootermopsis nevadensis]	XM_012488693.1	PREDICTED: Apis florea aromatic-L-amino-acid decarboxylase (LOC100868484), mR--	sp|O96567|DDC_DROSI	Aromatic-L-amino-acid decarboxylase OS=Drosophila simulans GN=Ddc PE=3 SV=2
CL1251.Contig1_All	Zootermopsis nevadensis	136037	biota;Eucarya;Fungi/Metazoa group;Animalia;Eumetazoa;Bilateria;Protostomia;Ecdysozoa;Panarthropoda;Arthropoda;Mandibulata;Pancrustacea;Atelocerata;Insecta;Dicondylia;Pterygota;Neoptera;Orthopteroidea;Dictyoptera;Isoptera;Termopsidae;Termopsinae;Termopsini;Zootermopsis;Zootermopsis nevadensis	483	XP_021937148.1	carbohydrate sulfotransferase 5 isoform X1 [Zootermopsis nevadensis] &gt;XP_021937153.1 carbohydrate sulfotransferase 5 isoform X1 [Zootermopsis nevadensis] &gt;XP_021937162.1 carbohydrate sulfotransferase 5 isoform X1 [Zootermopsis nevadensis]	--	--	--	--
CL1251.Contig2_All	Zootermopsis nevadensis	136037	biota;Eucarya;Fungi/Metazoa group;Animalia;Eumetazoa;Bilateria;Protostomia;Ecdysozoa;Panarthropoda;Arthropoda;Mandibulata;Pancrustacea;Atelocerata;Insecta;Dicondylia;Pterygota;Neoptera;Orthopteroidea;Dictyoptera;Isoptera;Termopsidae;Termopsinae;Termopsini;Zootermopsis;Zootermopsis nevadensis	417	XP_021937172.1	carbohydrate sulfotransferase 5 isoform X2 [Zootermopsis nevadensis]	--	--	--	--
CL1252.Contig1_All	Athalia rosae	37344	biota;Eucarya;Fungi/Metazoa group;Animalia;Eumetazoa;Bilateria;Protostomia;Ecdysozoa;Panarthropoda;Arthropoda;Mandibulata;Pancrustacea;Atelocerata;Insecta;Dicondylia;Pterygota;Neoptera;Endopterygota;Hymenoptera;Symphyta;Tenthredinidae;Allantinae;Athalia;Athalia rosae	645	XP_020710539.1	uncharacterized protein LOC110117245 [Athalia rosae]	--	--	--	--
CL1252.Contig2_All	Tribolium castaneum	7070	biota;Eucarya;Fungi/Metazoa group;Animalia;Eumetazoa;Bilateria;Protostomia;Ecdysozoa;Panarthropoda;Arthropoda;Mandibulata;Pancrustacea;Atelocerata;Insecta;Dicondylia;Pterygota;Neoptera;Endopterygota;Coleoptera;Polyphaga;Chrysomeliformia;Tenebrionoidea;Lagriidae;Tenebrionidae incertae sedis;Tribolium;Tribolium castaneum	1012	EFA07589.1	hypothetical protein TcasGA2_TC030048, partial [Tribolium castaneum]	--	--	--	--
CL1253.Contig1_All	Zootermopsis nevadensis	136037	biota;Eucarya;Fungi/Metazoa group;Animalia;Eumetazoa;Bilateria;Protostomia;Ecdysozoa;Panarthropoda;Arthropoda;Mandibulata;Pancrustacea;Atelocerata;Insecta;Dicondylia;Pterygota;Neoptera;Orthopteroidea;Dictyoptera;Isoptera;Termopsidae;Termopsinae;Termopsini;Zootermopsis;Zootermopsis nevadensis	490	XP_021914423.1	ribonuclease P protein subunit p20 [Zootermopsis nevadensis] &gt;KDR22132.1 Ribonuclease P protein subunit p20 [Zootermopsis nevadensis]	XM_022058731.1	PREDICTED: Zootermopsis nevadensis ribonuclease P protein subunit p20 (LOC110827250), mR--	sp|O75817|POP7_HUMAN	Ribonuclease P protein subunit p20 OS=Homo sapiens GN=POP7 PE=1 SV=2
CL1253.Contig2_All	Zootermopsis nevadensis	136037	biota;Eucarya;Fungi/Metazoa group;Animalia;Eumetazoa;Bilateria;Protostomia;Ecdysozoa;Panarthropoda;Arthropoda;Mandibulata;Pancrustacea;Atelocerata;Insecta;Dicondylia;Pterygota;Neoptera;Orthopteroidea;Dictyoptera;Isoptera;Termopsidae;Termopsinae;Termopsini;Zootermopsis;Zootermopsis nevadensis	496	XP_021914423.1	ribonuclease P protein subunit p20 [Zootermopsis nevadensis] &gt;KDR22132.1 Ribonuclease P protein subunit p20 [Zootermopsis nevadensis]	XM_022058731.1	PREDICTED: Zootermopsis nevadensis ribonuclease P protein subunit p20 (LOC110827250), mR--	sp|O75817|POP7_HUMAN	Ribonuclease P protein subunit p20 OS=Homo sapiens GN=POP7 PE=1 SV=2
CL1254.Contig1_All	Zootermopsis nevadensis	136037	biota;Eucarya;Fungi/Metazoa group;Animalia;Eumetazoa;Bilateria;Protostomia;Ecdysozoa;Panarthropoda;Arthropoda;Mandibulata;Pancrustacea;Atelocerata;Insecta;Dicondylia;Pterygota;Neoptera;Orthopteroidea;Dictyoptera;Isoptera;Termopsidae;Termopsinae;Termopsini;Zootermopsis;Zootermopsis nevadensis	1146	XP_021920228.1	NFX1-type zinc finger-containing protein 1-like [Zootermopsis nevadensis] &gt;XP_021920229.1 NFX1-type zinc finger-containing protein 1-like [Zootermopsis nevadensis] &gt;XP_021920230.1 NFX1-type zinc finger-containing protein 1-like [Zootermopsis nevaden	--	--	sp|Q8R151|ZNFX1_MOUSE	NFX1-type zinc finger-containing protein 1 OS=Mus musculus GN=Znfx1 PE=2 SV=3
CL1254.Contig2_All	Zootermopsis nevadensis	136037	biota;Eucarya;Fungi/Metazoa group;Animalia;Eumetazoa;Bilateria;Protostomia;Ecdysozoa;Panarthropoda;Arthropoda;Mandibulata;Pancrustacea;Atelocerata;Insecta;Dicondylia;Pterygota;Neoptera;Orthopteroidea;Dictyoptera;Isoptera;Termopsidae;Termopsinae;Termopsini;Zootermopsis;Zootermopsis nevadensis	927	XP_021920228.1	NFX1-type zinc finger-containing protein 1-like [Zootermopsis nevadensis] &gt;XP_021920229.1 NFX1-type zinc finger-containing protein 1-like [Zootermopsis nevadensis] &gt;XP_021920230.1 NFX1-type zinc finger-containing protein 1-like [Zootermopsis nevaden	--	--	sp|Q8R151|ZNFX1_MOUSE	NFX1-type zinc finger-containing protein 1 OS=Mus musculus GN=Znfx1 PE=2 SV=3
CL1255.Contig1_All	Zootermopsis nevadensis	136037	biota;Eucarya;Fungi/Metazoa group;Animalia;Eumetazoa;Bilateria;Protostomia;Ecdysozoa;Panarthropoda;Arthropoda;Mandibulata;Pancrustacea;Atelocerata;Insecta;Dicondylia;Pterygota;Neoptera;Orthopteroidea;Dictyoptera;Isoptera;Termopsidae;Termopsinae;Termopsini;Zootermopsis;Zootermopsis nevadensis	211	XP_021928418.1	A-kinase anchor protein 7-like isoform X2 [Zootermopsis nevadensis] &gt;XP_021928419.1 A-kinase anchor protein 7-like isoform X2 [Zootermopsis nevadensis]	XM_022072727.1	PREDICTED: Zootermopsis nevadensis A-kinase anchor protein 7-like (LOC110834015), transcript variant X4, mR--	--	--
CL1255.Contig2_All	Zootermopsis nevadensis	136037	biota;Eucarya;Fungi/Metazoa group;Animalia;Eumetazoa;Bilateria;Protostomia;Ecdysozoa;Panarthropoda;Arthropoda;Mandibulata;Pancrustacea;Atelocerata;Insecta;Dicondylia;Pterygota;Neoptera;Orthopteroidea;Dictyoptera;Isoptera;Termopsidae;Termopsinae;Termopsini;Zootermopsis;Zootermopsis nevadensis	519	XP_021928416.1	A-kinase anchor protein 7-like isoform X1 [Zootermopsis nevadensis] &gt;XP_021928417.1 A-kinase anchor protein 7-like isoform X1 [Zootermopsis nevadensis] &gt;KDR14975.1 A-kinase anchor protein 7 isoform gamma [Zootermopsis nevadensis]	XM_022072727.1	PREDICTED: Zootermopsis nevadensis A-kinase anchor protein 7-like (LOC110834015), transcript variant X4, mR--	sp|Q9P0M2|AKA7G_HUMAN	A-kinase anchor protein 7 isoform gamma OS=Homo sapiens GN=AKAP7 PE=1 SV=2
CL1256.Contig1_All	Zootermopsis nevadensis	136037	biota;Eucarya;Fungi/Metazoa group;Animalia;Eumetazoa;Bilateria;Protostomia;Ecdysozoa;Panarthropoda;Arthropoda;Mandibulata;Pancrustacea;Atelocerata;Insecta;Dicondylia;Pterygota;Neoptera;Orthopteroidea;Dictyoptera;Isoptera;Termopsidae;Termopsinae;Termopsini;Zootermopsis;Zootermopsis nevadensis	701	XP_021923868.1	protein gustavus isoform X1 [Zootermopsis nevadensis]	XM_022068176.1	PREDICTED: Zootermopsis nevadensis protein gustavus (LOC110831784), transcript variant X1, mR--	sp|A1Z6E0|GUS_DROME	Protein gustavus OS=Drosophila melanogaster GN=gus PE=1 SV=1
CL1256.Contig2_All	Zootermopsis nevadensis	136037	biota;Eucarya;Fungi/Metazoa group;Animalia;Eumetazoa;Bilateria;Protostomia;Ecdysozoa;Panarthropoda;Arthropoda;Mandibulata;Pancrustacea;Atelocerata;Insecta;Dicondylia;Pterygota;Neoptera;Orthopteroidea;Dictyoptera;Isoptera;Termopsidae;Termopsinae;Termopsini;Zootermopsis;Zootermopsis nevadensis	324	XP_021923870.1	protein gustavus isoform X3 [Zootermopsis nevadensis]	--	--	sp|A1Z6E0|GUS_DROME	Protein gustavus OS=Drosophila melanogaster GN=gus PE=1 SV=1
CL1257.Contig1_All	Zootermopsis nevadensis	136037	biota;Eucarya;Fungi/Metazoa group;Animalia;Eumetazoa;Bilateria;Protostomia;Ecdysozoa;Panarthropoda;Arthropoda;Mandibulata;Pancrustacea;Atelocerata;Insecta;Dicondylia;Pterygota;Neoptera;Orthopteroidea;Dictyoptera;Isoptera;Termopsidae;Termopsinae;Termopsini;Zootermopsis;Zootermopsis nevadensis	882	XP_021928690.1	DNA-directed RNA polymerase II subunit RPB3 isoform X1 [Zootermopsis nevadensis] &gt;XP_021928691.1 DNA-directed RNA polymerase II subunit RPB3 isoform X1 [Zootermopsis nevadensis] &gt;KDR14837.1 DNA-directed RNA polymerase II subunit RPB3 [Zootermopsis n	XM_022073000.1	PREDICTED: Zootermopsis nevadensis D---directed R-- polymerase II subunit RPB3 (LOC110834145), transcript variant X3, mR--	sp|Q3T0Q3|RPB3_BOVIN	D---directed R-- polymerase II subunit RPB3 OS=Bos taurus GN=POLR2C PE=2 SV=1
CL1257.Contig2_All	Zootermopsis nevadensis	136037	biota;Eucarya;Fungi/Metazoa group;Animalia;Eumetazoa;Bilateria;Protostomia;Ecdysozoa;Panarthropoda;Arthropoda;Mandibulata;Pancrustacea;Atelocerata;Insecta;Dicondylia;Pterygota;Neoptera;Orthopteroidea;Dictyoptera;Isoptera;Termopsidae;Termopsinae;Termopsini;Zootermopsis;Zootermopsis nevadensis	1077	XP_021928690.1	DNA-directed RNA polymerase II subunit RPB3 isoform X1 [Zootermopsis nevadensis] &gt;XP_021928691.1 DNA-directed RNA polymerase II subunit RPB3 isoform X1 [Zootermopsis nevadensis] &gt;KDR14837.1 DNA-directed RNA polymerase II subunit RPB3 [Zootermopsis n	XM_022072999.1	PREDICTED: Zootermopsis nevadensis D---directed R-- polymerase II subunit RPB3 (LOC110834145), transcript variant X2, mR--	sp|Q3T0Q3|RPB3_BOVIN	D---directed R-- polymerase II subunit RPB3 OS=Bos taurus GN=POLR2C PE=2 SV=1
CL126.Contig1_All	Zootermopsis nevadensis	136037	biota;Eucarya;Fungi/Metazoa group;Animalia;Eumetazoa;Bilateria;Protostomia;Ecdysozoa;Panarthropoda;Arthropoda;Mandibulata;Pancrustacea;Atelocerata;Insecta;Dicondylia;Pterygota;Neoptera;Orthopteroidea;Dictyoptera;Isoptera;Termopsidae;Termopsinae;Termopsini;Zootermopsis;Zootermopsis nevadensis	547	XP_021941044.1	NADPH:adrenodoxin oxidoreductase, mitochondrial isoform X1 [Zootermopsis nevadensis] &gt;XP_021941045.1 NADPH:adrenodoxin oxidoreductase, mitochondrial isoform X1 [Zootermopsis nevadensis] &gt;XP_021941046.1 NADPH:adrenodoxin oxidoreductase, mitochondrial	--	--	sp|P82861|ADRO_SALFO	--DPH:adrenodoxin oxidoreductase, mitochondrial OS=Salvelinus fontinalis GN=fdxr PE=2 SV=1
CL126.Contig2_All	Zootermopsis nevadensis	136037	biota;Eucarya;Fungi/Metazoa group;Animalia;Eumetazoa;Bilateria;Protostomia;Ecdysozoa;Panarthropoda;Arthropoda;Mandibulata;Pancrustacea;Atelocerata;Insecta;Dicondylia;Pterygota;Neoptera;Orthopteroidea;Dictyoptera;Isoptera;Termopsidae;Termopsinae;Termopsini;Zootermopsis;Zootermopsis nevadensis	585	XP_021941044.1	NADPH:adrenodoxin oxidoreductase, mitochondrial isoform X1 [Zootermopsis nevadensis] &gt;XP_021941045.1 NADPH:adrenodoxin oxidoreductase, mitochondrial isoform X1 [Zootermopsis nevadensis] &gt;XP_021941046.1 NADPH:adrenodoxin oxidoreductase, mitochondrial	--	--	sp|P82861|ADRO_SALFO	--DPH:adrenodoxin oxidoreductase, mitochondrial OS=Salvelinus fontinalis GN=fdxr PE=2 SV=1
CL1260.Contig1_All	Acromyrmex echinatior	103372	biota;Eucarya;Fungi/Metazoa group;Animalia;Eumetazoa;Bilateria;Protostomia;Ecdysozoa;Panarthropoda;Arthropoda;Mandibulata;Pancrustacea;Atelocerata;Insecta;Dicondylia;Pterygota;Neoptera;Endopterygota;Hymenoptera;Apocrita;Aculeata;Pompiloidea;Formicidae;Myrmicinae;Attini;Acromyrmex;Acromyrmex echinatior	1446	EGI65078.1	Aldose reductase [Acromyrmex echinatior]	gi|195493513|ref|XM_002094415.1|	Drosophila yakuba GE20195 (Dyak\GE20195), mRNA	sp|P07943|ALDR_RAT	Aldose reductase OS=Rattus norvegicus GN=Akr1b1 PE=1 SV=3
CL1260.Contig2_All	Acromyrmex echinatior	103372	biota;Eucarya;Fungi/Metazoa group;Animalia;Eumetazoa;Bilateria;Protostomia;Ecdysozoa;Panarthropoda;Arthropoda;Mandibulata;Pancrustacea;Atelocerata;Insecta;Dicondylia;Pterygota;Neoptera;Endopterygota;Hymenoptera;Apocrita;Aculeata;Pompiloidea;Formicidae;Myrmicinae;Attini;Acromyrmex;Acromyrmex echinatior	1200	EGI65078.1	Aldose reductase [Acromyrmex echinatior]	gi|195493513|ref|XM_002094415.1|	Drosophila yakuba GE20195 (Dyak\GE20195), mRNA	sp|P07943|ALDR_RAT	Aldose reductase OS=Rattus norvegicus GN=Akr1b1 PE=1 SV=3
CL1260.Contig3_All	Acromyrmex echinatior	103372	biota;Eucarya;Fungi/Metazoa group;Animalia;Eumetazoa;Bilateria;Protostomia;Ecdysozoa;Panarthropoda;Arthropoda;Mandibulata;Pancrustacea;Atelocerata;Insecta;Dicondylia;Pterygota;Neoptera;Endopterygota;Hymenoptera;Apocrita;Aculeata;Pompiloidea;Formicidae;Myrmicinae;Attini;Acromyrmex;Acromyrmex echinatior	1171	EGI65078.1	Aldose reductase [Acromyrmex echinatior]	gi|195493513|ref|XM_002094415.1|	Drosophila yakuba GE20195 (Dyak\GE20195), mRNA	sp|P07943|ALDR_RAT	Aldose reductase OS=Rattus norvegicus GN=Akr1b1 PE=1 SV=3
CL1262.Contig1_All	Tritrichomonas foetus	1144522	biota;Eucarya;Parabasalia;Trichomonadida Kirby, 1947, emend. Brugerolle and Patterson, 2001;Tritrichomonadidae;Tritrichomonas;Trichomonas foetus	436	OHS97379.1	40S ribosomal protein S17-B [Tritrichomonas foetus]	--	--	sp|Q6QAP7|RS17_PIG	40S ribosomal protein S17 OS=Sus scrofa GN=RPS17 PE=2 SV=3
CL1262.Contig2_All	Tritrichomonas foetus	1144522	biota;Eucarya;Parabasalia;Trichomonadida Kirby, 1947, emend. Brugerolle and Patterson, 2001;Tritrichomonadidae;Tritrichomonas;Trichomonas foetus	421	OHS97379.1	40S ribosomal protein S17-B [Tritrichomonas foetus]	LL247556.1	Echinostoma caproni genome assembly E_caproni_Egypt, scaffold ECPE_scaffold0014374	sp|Q6QAP7|RS17_PIG	40S ribosomal protein S17 OS=Sus scrofa GN=RPS17 PE=2 SV=3
CL1263.Contig1_All	Coptotermes formosanus	36987	biota;Eucarya;Fungi/Metazoa group;Animalia;Eumetazoa;Bilateria;Protostomia;Ecdysozoa;Panarthropoda;Arthropoda;Mandibulata;Pancrustacea;Atelocerata;Insecta;Dicondylia;Pterygota;Neoptera;Orthopteroidea;Dictyoptera;Isoptera;Rhinotermitidae;Coptotermitinae;Coptotermes;Coptotermes formosanus	229	AEW67347.1	carbohydrate binding module, partial [Coptotermes formosanus]	--	--	--	--
CL1263.Contig2_All	Trichomonas vaginalis G3	412133	biota;Eucarya;Parabasalia;Trichomonadida;Trichomonadidae;Trichomonas;Trichomonas vaginalis;Trichomonas vaginalis G3	370	XP_001315534.1	XYPPX repeat family protein [Trichomonas vaginalis G3] >gi|121898213|gb|EAY03311.1| XYPPX repeat family protein [Trichomonas vaginalis G3]	--	--	sp|Q5FWL4|EST2A_XENLA	Extended synaptotagmin-2-A OS=Xenopus laevis GN=esyt2-a PE=2 SV=1
CL1264.Contig1_All	Zootermopsis nevadensis	136037	biota;Eucarya;Fungi/Metazoa group;Animalia;Eumetazoa;Bilateria;Protostomia;Ecdysozoa;Panarthropoda;Arthropoda;Mandibulata;Pancrustacea;Atelocerata;Insecta;Dicondylia;Pterygota;Neoptera;Orthopteroidea;Dictyoptera;Isoptera;Termopsidae;Termopsinae;Termopsini;Zootermopsis;Zootermopsis nevadensis	606	XP_021936604.1	phospholipid-transporting ATPase ID isoform X4 [Zootermopsis nevadensis] &gt;XP_021936605.1 phospholipid-transporting ATPase ID isoform X4 [Zootermopsis nevadensis] &gt;XP_021936606.1 phospholipid-transporting ATPase ID isoform X4 [Zootermopsis nevadensis	XM_022080914.1	PREDICTED: Zootermopsis nevadensis phospholipid-transporting ATPase ID (LOC110838086), transcript variant X6, mR--	sp|Q8TF62|AT8B4_HUMAN	Probable phospholipid-transporting ATPase IM OS=Homo sapiens GN=ATP8B4 PE=2 SV=3
CL1264.Contig2_All	Zootermopsis nevadensis	136037	biota;Eucarya;Fungi/Metazoa group;Animalia;Eumetazoa;Bilateria;Protostomia;Ecdysozoa;Panarthropoda;Arthropoda;Mandibulata;Pancrustacea;Atelocerata;Insecta;Dicondylia;Pterygota;Neoptera;Orthopteroidea;Dictyoptera;Isoptera;Termopsidae;Termopsinae;Termopsini;Zootermopsis;Zootermopsis nevadensis	638	XP_021936604.1	phospholipid-transporting ATPase ID isoform X4 [Zootermopsis nevadensis] &gt;XP_021936605.1 phospholipid-transporting ATPase ID isoform X4 [Zootermopsis nevadensis] &gt;XP_021936606.1 phospholipid-transporting ATPase ID isoform X4 [Zootermopsis nevadensis	XM_022080926.1	PREDICTED: Zootermopsis nevadensis phospholipid-transporting ATPase ID (LOC110838086), transcript variant X17, mR--	sp|Q8TF62|AT8B4_HUMAN	Probable phospholipid-transporting ATPase IM OS=Homo sapiens GN=ATP8B4 PE=2 SV=3
CL1265.Contig1_All	Tritrichomonas foetus	1144522	biota;Eucarya;Parabasalia;Trichomonadida Kirby, 1947, emend. Brugerolle and Patterson, 2001;Tritrichomonadidae;Tritrichomonas;Trichomonas foetus	1426	OHT17482.1	Mediator of RNA polymerase II transcription subunit 37a [Tritrichomonas foetus] &gt;ARM19762.1 mediator of RNA polymerase II transcription subunit 37a [Tritrichomonas foetus]	LN714483.1	TPA_asm: Neospora caninum Liverpool, chromosome chrVIII, complete genome	sp|P07823|GRP78_MESAU	78 kDa glucose-regulated protein OS=Mesocricetus auratus GN=HSPA5 PE=1 SV=1
CL1265.Contig2_All	Tritrichomonas foetus	1144522	biota;Eucarya;Parabasalia;Trichomonadida Kirby, 1947, emend. Brugerolle and Patterson, 2001;Tritrichomonadidae;Tritrichomonas;Trichomonas foetus	371	OHT17482.1	Mediator of RNA polymerase II transcription subunit 37a [Tritrichomonas foetus] &gt;ARM19762.1 mediator of RNA polymerase II transcription subunit 37a [Tritrichomonas foetus]	XM_013907107.1	Thecamonas trahens ATCC 50062 luminal-binding protein 5 partial mR--	sp|Q3S4T7|GRP78_SPETR	78 kDa glucose-regulated protein OS=Spermophilus tridecemlineatus GN=HSPA5 PE=2 SV=1
CL1266.Contig1_All	Zootermopsis nevadensis	136037	biota;Eucarya;Fungi/Metazoa group;Animalia;Eumetazoa;Bilateria;Protostomia;Ecdysozoa;Panarthropoda;Arthropoda;Mandibulata;Pancrustacea;Atelocerata;Insecta;Dicondylia;Pterygota;Neoptera;Orthopteroidea;Dictyoptera;Isoptera;Termopsidae;Termopsinae;Termopsini;Zootermopsis;Zootermopsis nevadensis	1371	XP_021928981.1	vascular endothelial growth factor receptor 2-like isoform X2 [Zootermopsis nevadensis]	XM_022073289.1	PREDICTED: Zootermopsis nevadensis vascular endothelial growth factor receptor 2-like (LOC110834298), transcript variant X2, mR--	sp|Q5GIT4|VGFR2_DANRE	Vascular endothelial growth factor receptor 2 OS=Danio rerio GN=kdr PE=1 SV=2
CL1266.Contig2_All	Zootermopsis nevadensis	136037	biota;Eucarya;Fungi/Metazoa group;Animalia;Eumetazoa;Bilateria;Protostomia;Ecdysozoa;Panarthropoda;Arthropoda;Mandibulata;Pancrustacea;Atelocerata;Insecta;Dicondylia;Pterygota;Neoptera;Orthopteroidea;Dictyoptera;Isoptera;Termopsidae;Termopsinae;Termopsini;Zootermopsis;Zootermopsis nevadensis	430	XP_021928979.1	vascular endothelial growth factor receptor 2-like isoform X1 [Zootermopsis nevadensis]	XM_022073295.1	PREDICTED: Zootermopsis nevadensis vascular endothelial growth factor receptor 2-like (LOC110834298), transcript variant X8, mR--	--	--
CL1267.Contig1_All	Zootermopsis nevadensis	136037	biota;Eucarya;Fungi/Metazoa group;Animalia;Eumetazoa;Bilateria;Protostomia;Ecdysozoa;Panarthropoda;Arthropoda;Mandibulata;Pancrustacea;Atelocerata;Insecta;Dicondylia;Pterygota;Neoptera;Orthopteroidea;Dictyoptera;Isoptera;Termopsidae;Termopsinae;Termopsini;Zootermopsis;Zootermopsis nevadensis	338	XP_021927944.1	RNA-binding protein 26-like isoform X2 [Zootermopsis nevadensis]	XM_022072252.1	PREDICTED: Zootermopsis nevadensis R---binding protein 26-like (LOC110833775), transcript variant X2, mR--	sp|Q9P2N5|RBM27_HUMAN	R---binding protein 27 OS=Homo sapiens GN=RBM27 PE=1 SV=2
CL1267.Contig2_All	Zootermopsis nevadensis	136037	biota;Eucarya;Fungi/Metazoa group;Animalia;Eumetazoa;Bilateria;Protostomia;Ecdysozoa;Panarthropoda;Arthropoda;Mandibulata;Pancrustacea;Atelocerata;Insecta;Dicondylia;Pterygota;Neoptera;Orthopteroidea;Dictyoptera;Isoptera;Termopsidae;Termopsinae;Termopsini;Zootermopsis;Zootermopsis nevadensis	3591	XP_021927944.1	RNA-binding protein 26-like isoform X2 [Zootermopsis nevadensis]	XM_022072252.1	PREDICTED: Zootermopsis nevadensis R---binding protein 26-like (LOC110833775), transcript variant X2, mR--	sp|Q5T8P6|RBM26_HUMAN	R---binding protein 26 OS=Homo sapiens GN=RBM26 PE=1 SV=3
CL1268.Contig1_All	Zootermopsis nevadensis	136037	biota;Eucarya;Fungi/Metazoa group;Animalia;Eumetazoa;Bilateria;Protostomia;Ecdysozoa;Panarthropoda;Arthropoda;Mandibulata;Pancrustacea;Atelocerata;Insecta;Dicondylia;Pterygota;Neoptera;Orthopteroidea;Dictyoptera;Isoptera;Termopsidae;Termopsinae;Termopsini;Zootermopsis;Zootermopsis nevadensis	764	XP_021942553.1	NADH dehydrogenase [ubiquinone] 1 beta subcomplex subunit 10 [Zootermopsis nevadensis] &gt;KDR22988.1 NADH dehydrogenase [ubiquinone] 1 beta subcomplex subunit 10 [Zootermopsis nevadensis]	XM_022086861.1	PREDICTED: Zootermopsis nevadensis --DH dehydrogenase [ubiquinone] 1 beta subcomplex subunit 10 (LOC110841371), mR--	sp|Q1HPL8|NDUBA_BOMMO	--DH dehydrogenase [ubiquinone] 1 beta subcomplex subunit 10 OS=Bombyx mori PE=1 SV=1
CL1268.Contig2_All	Zootermopsis nevadensis	136037	biota;Eucarya;Fungi/Metazoa group;Animalia;Eumetazoa;Bilateria;Protostomia;Ecdysozoa;Panarthropoda;Arthropoda;Mandibulata;Pancrustacea;Atelocerata;Insecta;Dicondylia;Pterygota;Neoptera;Orthopteroidea;Dictyoptera;Isoptera;Termopsidae;Termopsinae;Termopsini;Zootermopsis;Zootermopsis nevadensis	733	XP_021942553.1	NADH dehydrogenase [ubiquinone] 1 beta subcomplex subunit 10 [Zootermopsis nevadensis] &gt;KDR22988.1 NADH dehydrogenase [ubiquinone] 1 beta subcomplex subunit 10 [Zootermopsis nevadensis]	XM_018468396.1	PREDICTED: Agrilus planipennis --DH dehydrogenase [ubiquinone] 1 beta subcomplex subunit 10 (LOC108736103), mR--	sp|Q1HPL8|NDUBA_BOMMO	--DH dehydrogenase [ubiquinone] 1 beta subcomplex subunit 10 OS=Bombyx mori PE=1 SV=1
CL1269.Contig1_All	Zootermopsis nevadensis	136037	biota;Eucarya;Fungi/Metazoa group;Animalia;Eumetazoa;Bilateria;Protostomia;Ecdysozoa;Panarthropoda;Arthropoda;Mandibulata;Pancrustacea;Atelocerata;Insecta;Dicondylia;Pterygota;Neoptera;Orthopteroidea;Dictyoptera;Isoptera;Termopsidae;Termopsinae;Termopsini;Zootermopsis;Zootermopsis nevadensis	381	KDR12058.1	CLIP-associating protein 1 [Zootermopsis nevadensis]	XM_010221997.1	PREDICTED: Tinamus guttatus cytoplasmic linker associated protein 1 (CLASP1), transcript variant X27, mR--	sp|O75122|CLAP2_HUMAN	CLIP-associating protein 2 OS=Homo sapiens GN=CLASP2 PE=1 SV=2
CL1269.Contig2_All	Zootermopsis nevadensis	136037	biota;Eucarya;Fungi/Metazoa group;Animalia;Eumetazoa;Bilateria;Protostomia;Ecdysozoa;Panarthropoda;Arthropoda;Mandibulata;Pancrustacea;Atelocerata;Insecta;Dicondylia;Pterygota;Neoptera;Orthopteroidea;Dictyoptera;Isoptera;Termopsidae;Termopsinae;Termopsini;Zootermopsis;Zootermopsis nevadensis	5185	XP_021933549.1	CLIP-associating protein 1-B [Zootermopsis nevadensis]	XM_022077857.1	PREDICTED: Zootermopsis nevadensis CLIP-associating protein 1-B (LOC110836554), mR--	sp|Q7Z460|CLAP1_HUMAN	CLIP-associating protein 1 OS=Homo sapiens GN=CLASP1 PE=1 SV=1
CL1269.Contig3_All	Zootermopsis nevadensis	136037	biota;Eucarya;Fungi/Metazoa group;Animalia;Eumetazoa;Bilateria;Protostomia;Ecdysozoa;Panarthropoda;Arthropoda;Mandibulata;Pancrustacea;Atelocerata;Insecta;Dicondylia;Pterygota;Neoptera;Orthopteroidea;Dictyoptera;Isoptera;Termopsidae;Termopsinae;Termopsini;Zootermopsis;Zootermopsis nevadensis	5254	XP_021933549.1	CLIP-associating protein 1-B [Zootermopsis nevadensis]	XM_022077857.1	PREDICTED: Zootermopsis nevadensis CLIP-associating protein 1-B (LOC110836554), mR--	sp|Q7Z460|CLAP1_HUMAN	CLIP-associating protein 1 OS=Homo sapiens GN=CLASP1 PE=1 SV=1
CL127.Contig1_All	Zootermopsis nevadensis	136037	biota;Eucarya;Fungi/Metazoa group;Animalia;Eumetazoa;Bilateria;Protostomia;Ecdysozoa;Panarthropoda;Arthropoda;Mandibulata;Pancrustacea;Atelocerata;Insecta;Dicondylia;Pterygota;Neoptera;Orthopteroidea;Dictyoptera;Isoptera;Termopsidae;Termopsinae;Termopsini;Zootermopsis;Zootermopsis nevadensis	854	XP_021915161.1	GTP:AMP phosphotransferase AK3, mitochondrial [Zootermopsis nevadensis] &gt;KDR21790.1 GTP:AMP phosphotransferase mitochondrial [Zootermopsis nevadensis]	XM_022059469.1	PREDICTED: Zootermopsis nevadensis GTP:AMP phosphotransferase AK3, mitochondrial (LOC110827628), mR--	sp|P08760|KAD3_BOVIN	GTP:AMP phosphotransferase AK3, mitochondrial OS=Bos taurus GN=AK3 PE=1 SV=3
CL127.Contig2_All	Zootermopsis nevadensis	136037	biota;Eucarya;Fungi/Metazoa group;Animalia;Eumetazoa;Bilateria;Protostomia;Ecdysozoa;Panarthropoda;Arthropoda;Mandibulata;Pancrustacea;Atelocerata;Insecta;Dicondylia;Pterygota;Neoptera;Orthopteroidea;Dictyoptera;Isoptera;Termopsidae;Termopsinae;Termopsini;Zootermopsis;Zootermopsis nevadensis	1233	XP_021915161.1	GTP:AMP phosphotransferase AK3, mitochondrial [Zootermopsis nevadensis] &gt;KDR21790.1 GTP:AMP phosphotransferase mitochondrial [Zootermopsis nevadensis]	XM_022059469.1	PREDICTED: Zootermopsis nevadensis GTP:AMP phosphotransferase AK3, mitochondrial (LOC110827628), mR--	sp|P08760|KAD3_BOVIN	GTP:AMP phosphotransferase AK3, mitochondrial OS=Bos taurus GN=AK3 PE=1 SV=3
CL127.Contig3_All	Zootermopsis nevadensis	136037	biota;Eucarya;Fungi/Metazoa group;Animalia;Eumetazoa;Bilateria;Protostomia;Ecdysozoa;Panarthropoda;Arthropoda;Mandibulata;Pancrustacea;Atelocerata;Insecta;Dicondylia;Pterygota;Neoptera;Orthopteroidea;Dictyoptera;Isoptera;Termopsidae;Termopsinae;Termopsini;Zootermopsis;Zootermopsis nevadensis	1508	XP_021915161.1	GTP:AMP phosphotransferase AK3, mitochondrial [Zootermopsis nevadensis] &gt;KDR21790.1 GTP:AMP phosphotransferase mitochondrial [Zootermopsis nevadensis]	XM_022059469.1	PREDICTED: Zootermopsis nevadensis GTP:AMP phosphotransferase AK3, mitochondrial (LOC110827628), mR--	sp|P08760|KAD3_BOVIN	GTP:AMP phosphotransferase AK3, mitochondrial OS=Bos taurus GN=AK3 PE=1 SV=3
CL1270.Contig1_All	Zootermopsis nevadensis	136037	biota;Eucarya;Fungi/Metazoa group;Animalia;Eumetazoa;Bilateria;Protostomia;Ecdysozoa;Panarthropoda;Arthropoda;Mandibulata;Pancrustacea;Atelocerata;Insecta;Dicondylia;Pterygota;Neoptera;Orthopteroidea;Dictyoptera;Isoptera;Termopsidae;Termopsinae;Termopsini;Zootermopsis;Zootermopsis nevadensis	1459	XP_021925963.1	histone deacetylase 4 [Zootermopsis nevadensis]	XM_022070271.1	PREDICTED: Zootermopsis nevadensis histone deacetylase 4 (LOC110832859), mR--	sp|Q9UKV0|HDAC9_HUMAN	Histone deacetylase 9 OS=Homo sapiens GN=HDAC9 PE=1 SV=2
CL1270.Contig2_All	Zootermopsis nevadensis	136037	biota;Eucarya;Fungi/Metazoa group;Animalia;Eumetazoa;Bilateria;Protostomia;Ecdysozoa;Panarthropoda;Arthropoda;Mandibulata;Pancrustacea;Atelocerata;Insecta;Dicondylia;Pterygota;Neoptera;Orthopteroidea;Dictyoptera;Isoptera;Termopsidae;Termopsinae;Termopsini;Zootermopsis;Zootermopsis nevadensis	1585	XP_021925963.1	histone deacetylase 4 [Zootermopsis nevadensis]	XM_022070271.1	PREDICTED: Zootermopsis nevadensis histone deacetylase 4 (LOC110832859), mR--	sp|Q9UKV0|HDAC9_HUMAN	Histone deacetylase 9 OS=Homo sapiens GN=HDAC9 PE=1 SV=2
CL1271.Contig1_All	Zootermopsis nevadensis	136037	biota;Eucarya;Fungi/Metazoa group;Animalia;Eumetazoa;Bilateria;Protostomia;Ecdysozoa;Panarthropoda;Arthropoda;Mandibulata;Pancrustacea;Atelocerata;Insecta;Dicondylia;Pterygota;Neoptera;Orthopteroidea;Dictyoptera;Isoptera;Termopsidae;Termopsinae;Termopsini;Zootermopsis;Zootermopsis nevadensis	244	XP_021931865.1	N-acetylglucosamine-6-sulfatase-like isoform X3 [Zootermopsis nevadensis]	--	--	sp|P15586|GNS_HUMAN	N-acetylglucosamine-6-sulfatase OS=Homo sapiens GN=GNS PE=1 SV=3
CL1271.Contig2_All	Zootermopsis nevadensis	136037	biota;Eucarya;Fungi/Metazoa group;Animalia;Eumetazoa;Bilateria;Protostomia;Ecdysozoa;Panarthropoda;Arthropoda;Mandibulata;Pancrustacea;Atelocerata;Insecta;Dicondylia;Pterygota;Neoptera;Orthopteroidea;Dictyoptera;Isoptera;Termopsidae;Termopsinae;Termopsini;Zootermopsis;Zootermopsis nevadensis	612	XP_021931865.1	N-acetylglucosamine-6-sulfatase-like isoform X3 [Zootermopsis nevadensis]	--	--	sp|P15586|GNS_HUMAN	N-acetylglucosamine-6-sulfatase OS=Homo sapiens GN=GNS PE=1 SV=3
CL1271.Contig3_All	Zootermopsis nevadensis	136037	biota;Eucarya;Fungi/Metazoa group;Animalia;Eumetazoa;Bilateria;Protostomia;Ecdysozoa;Panarthropoda;Arthropoda;Mandibulata;Pancrustacea;Atelocerata;Insecta;Dicondylia;Pterygota;Neoptera;Orthopteroidea;Dictyoptera;Isoptera;Termopsidae;Termopsinae;Termopsini;Zootermopsis;Zootermopsis nevadensis	394	KDR13029.1	hypothetical protein L798_13297 [Zootermopsis nevadensis]	--	--	--	--
CL1273.Contig1_All	Tritrichomonas foetus	1144522	biota;Eucarya;Parabasalia;Trichomonadida Kirby, 1947, emend. Brugerolle and Patterson, 2001;Tritrichomonadidae;Tritrichomonas;Trichomonas foetus	480	OHT09213.1	hypothetical protein TRFO_21942 [Tritrichomonas foetus]	--	--	--	--
CL1273.Contig2_All	Tritrichomonas foetus	1144522	biota;Eucarya;Parabasalia;Trichomonadida Kirby, 1947, emend. Brugerolle and Patterson, 2001;Tritrichomonadidae;Tritrichomonas;Trichomonas foetus	816	OHT09213.1	hypothetical protein TRFO_21942 [Tritrichomonas foetus]	--	--	--	--
CL1274.Contig1_All	Zootermopsis nevadensis	136037	biota;Eucarya;Fungi/Metazoa group;Animalia;Eumetazoa;Bilateria;Protostomia;Ecdysozoa;Panarthropoda;Arthropoda;Mandibulata;Pancrustacea;Atelocerata;Insecta;Dicondylia;Pterygota;Neoptera;Orthopteroidea;Dictyoptera;Isoptera;Termopsidae;Termopsinae;Termopsini;Zootermopsis;Zootermopsis nevadensis	507	KDR21341.1	hypothetical protein L798_03974, partial [Zootermopsis nevadensis]	--	--	--	--
CL1274.Contig2_All	Zootermopsis nevadensis	136037	biota;Eucarya;Fungi/Metazoa group;Animalia;Eumetazoa;Bilateria;Protostomia;Ecdysozoa;Panarthropoda;Arthropoda;Mandibulata;Pancrustacea;Atelocerata;Insecta;Dicondylia;Pterygota;Neoptera;Orthopteroidea;Dictyoptera;Isoptera;Termopsidae;Termopsinae;Termopsini;Zootermopsis;Zootermopsis nevadensis	441	KDR21341.1	hypothetical protein L798_03974, partial [Zootermopsis nevadensis]	--	--	--	--
CL1275.Contig1_All	Monosiga brevicollis MX1	431895	biota;Eucarya;Fungi/Metazoa group;Choanoflagellata;Codonosigidae;Monosiga;Monosiga brevicollis;Monosiga brevicollis MX1	288	XP_001743859.1	hypothetical protein [Monosiga brevicollis MX1] >gi|163777821|gb|EDQ91437.1| predicted protein [Monosiga brevicollis MX1]	--	--	sp|Q54XX3|RL5_DICDI	60S ribosomal protein L5 OS=Dictyostelium discoideum GN=rpl5 PE=1 SV=1
CL1276.Contig1_All	Tritrichomonas foetus	1144522	biota;Eucarya;Parabasalia;Trichomonadida Kirby, 1947, emend. Brugerolle and Patterson, 2001;Tritrichomonadidae;Tritrichomonas;Trichomonas foetus	612	OHT00496.1	Synaptobrevin family protein [Tritrichomonas foetus]	--	--	sp|Q54NW7|VAM7A_DICDI	Vesicle-associated membrane protein 7A OS=Dictyostelium discoideum GN=vamp7A PE=1 SV=1
CL1276.Contig2_All	Trichomonas vaginalis G3	412133	biota;Eucarya;Parabasalia;Trichomonadida;Trichomonadidae;Trichomonas;Trichomonas vaginalis;Trichomonas vaginalis G3	379	XP_001582834.1	Synaptobrevin family protein [Trichomonas vaginalis G3] &gt;EAY21848.1 Synaptobrevin family protein [Trichomonas vaginalis G3]	--	--	sp|O70480|VAMP4_MOUSE	Vesicle-associated membrane protein 4 OS=Mus musculus GN=Vamp4 PE=1 SV=1
CL1277.Contig1_All	Schistosoma japonicum	6182	biota;Eucarya;Fungi/Metazoa group;Animalia;Eumetazoa;Bilateria;Platyhelminthes;Trematoda;Digenea;Streigida;Schistosomatoidea;Schistosomatidae;Schistosoma;Schistosoma japonicum	483	AAX25454.2	SJCHGC07333 protein, partial [Schistosoma japonicum]	--	--	--	--
CL1277.Contig2_All	Schistosoma japonicum	6182	biota;Eucarya;Fungi/Metazoa group;Animalia;Eumetazoa;Bilateria;Platyhelminthes;Trematoda;Digenea;Streigida;Schistosomatoidea;Schistosomatidae;Schistosoma;Schistosoma japonicum	1427	AAX25454.2	SJCHGC07333 protein [Schistosoma japonicum]	--	--	--	--
CL1278.Contig1_All	Zootermopsis nevadensis	136037	biota;Eucarya;Fungi/Metazoa group;Animalia;Eumetazoa;Bilateria;Protostomia;Ecdysozoa;Panarthropoda;Arthropoda;Mandibulata;Pancrustacea;Atelocerata;Insecta;Dicondylia;Pterygota;Neoptera;Orthopteroidea;Dictyoptera;Isoptera;Termopsidae;Termopsinae;Termopsini;Zootermopsis;Zootermopsis nevadensis	361	KDR21301.1	hypothetical protein L798_04275, partial [Zootermopsis nevadensis]	--	--	--	--
CL128.Contig1_All	Zootermopsis nevadensis	136037	biota;Eucarya;Fungi/Metazoa group;Animalia;Eumetazoa;Bilateria;Protostomia;Ecdysozoa;Panarthropoda;Arthropoda;Mandibulata;Pancrustacea;Atelocerata;Insecta;Dicondylia;Pterygota;Neoptera;Orthopteroidea;Dictyoptera;Isoptera;Termopsidae;Termopsinae;Termopsini;Zootermopsis;Zootermopsis nevadensis	1914	XP_021925451.1	SH3 domain-containing kinase-binding protein 1-like [Zootermopsis nevadensis]	XM_022069759.1	PREDICTED: Zootermopsis nevadensis SH3 domain-containing kinase-binding protein 1-like (LOC110832613), mR--	sp|Q925Q9|SH3K1_RAT	SH3 domain-containing kinase-binding protein 1 OS=Rattus norvegicus GN=Sh3kbp1 PE=1 SV=2
CL128.Contig2_All	Zootermopsis nevadensis	136037	biota;Eucarya;Fungi/Metazoa group;Animalia;Eumetazoa;Bilateria;Protostomia;Ecdysozoa;Panarthropoda;Arthropoda;Mandibulata;Pancrustacea;Atelocerata;Insecta;Dicondylia;Pterygota;Neoptera;Orthopteroidea;Dictyoptera;Isoptera;Termopsidae;Termopsinae;Termopsini;Zootermopsis;Zootermopsis nevadensis	1324	XP_021925451.1	SH3 domain-containing kinase-binding protein 1-like [Zootermopsis nevadensis]	XM_022069759.1	PREDICTED: Zootermopsis nevadensis SH3 domain-containing kinase-binding protein 1-like (LOC110832613), mR--	sp|Q925Q9|SH3K1_RAT	SH3 domain-containing kinase-binding protein 1 OS=Rattus norvegicus GN=Sh3kbp1 PE=1 SV=2
CL1280.Contig1_All	Tritrichomonas foetus	1144522	biota;Eucarya;Parabasalia;Trichomonadida Kirby, 1947, emend. Brugerolle and Patterson, 2001;Tritrichomonadidae;Tritrichomonas;Trichomonas foetus	499	OHT06737.1	hypothetical protein TRFO_05404 [Tritrichomonas foetus]	--	--	--	--
CL1280.Contig2_All	Trichomonas vaginalis G3	412133	biota;Eucarya;Parabasalia;Trichomonadida;Trichomonadidae;Trichomonas;Trichomonas vaginalis;Trichomonas vaginalis G3	373	XP_001581678.1	hypothetical protein [Trichomonas vaginalis G3] &gt;EAY20692.1 hypothetical protein TVAG_163880 [Trichomonas vaginalis G3]	--	--	--	--
CL1281.Contig2_All	Tribolium castaneum	7070	biota;Eucarya;Fungi/Metazoa group;Animalia;Eumetazoa;Bilateria;Protostomia;Ecdysozoa;Panarthropoda;Arthropoda;Mandibulata;Pancrustacea;Atelocerata;Insecta;Dicondylia;Pterygota;Neoptera;Endopterygota;Coleoptera;Polyphaga;Chrysomeliformia;Tenebrionoidea;Lagriidae;Tenebrionidae incertae sedis;Tribolium;Tribolium castaneum	2178	EFA00130.1	hypothetical protein TcasGA2_TC002946 [Tribolium castaneum]	--	--	sp|P10394|POL4_DROME	Retrovirus-related Pol polyprotein from transposon 412 OS=Drosophila melanogaster GN=POL PE=4 SV=1
CL1281.Contig3_All	Tribolium castaneum	7070	biota;Eucarya;Fungi/Metazoa group;Animalia;Eumetazoa;Bilateria;Protostomia;Ecdysozoa;Panarthropoda;Arthropoda;Mandibulata;Pancrustacea;Atelocerata;Insecta;Dicondylia;Pterygota;Neoptera;Endopterygota;Coleoptera;Polyphaga;Chrysomeliformia;Tenebrionoidea;Lagriidae;Tenebrionidae incertae sedis;Tribolium;Tribolium castaneum	3051	EFA00130.1	hypothetical protein TcasGA2_TC002946 [Tribolium castaneum]	--	--	sp|P10394|POL4_DROME	Retrovirus-related Pol polyprotein from transposon 412 OS=Drosophila melanogaster GN=POL PE=4 SV=1
CL1282.Contig1_All	Zootermopsis nevadensis	136037	biota;Eucarya;Fungi/Metazoa group;Animalia;Eumetazoa;Bilateria;Protostomia;Ecdysozoa;Panarthropoda;Arthropoda;Mandibulata;Pancrustacea;Atelocerata;Insecta;Dicondylia;Pterygota;Neoptera;Orthopteroidea;Dictyoptera;Isoptera;Termopsidae;Termopsinae;Termopsini;Zootermopsis;Zootermopsis nevadensis	989	XP_021924544.1	proteasome subunit beta type-3 [Zootermopsis nevadensis] &gt;KDR23887.1 Proteasome subunit beta type-3 [Zootermopsis nevadensis]	--	--	sp|Q9XYN7|PSB3_DROME	Proteasome subunit beta type-3 OS=Drosophila melanogaster GN=Prosbeta3 PE=2 SV=1
CL1282.Contig2_All	Zootermopsis nevadensis	136037	biota;Eucarya;Fungi/Metazoa group;Animalia;Eumetazoa;Bilateria;Protostomia;Ecdysozoa;Panarthropoda;Arthropoda;Mandibulata;Pancrustacea;Atelocerata;Insecta;Dicondylia;Pterygota;Neoptera;Orthopteroidea;Dictyoptera;Isoptera;Termopsidae;Termopsinae;Termopsini;Zootermopsis;Zootermopsis nevadensis	1890	XP_021924530.1	probable ATP-dependent RNA helicase DDX23 [Zootermopsis nevadensis] &gt;KDR23888.1 putative ATP-dependent RNA helicase DDX23 [Zootermopsis nevadensis]	XM_022068838.1	PREDICTED: Zootermopsis nevadensis probable ATP-dependent R-- helicase DDX23 (LOC110832128), mR--	sp|Q9BUQ8|DDX23_HUMAN	Probable ATP-dependent R-- helicase DDX23 OS=Homo sapiens GN=DDX23 PE=1 SV=3
CL1282.Contig3_All	Zootermopsis nevadensis	136037	biota;Eucarya;Fungi/Metazoa group;Animalia;Eumetazoa;Bilateria;Protostomia;Ecdysozoa;Panarthropoda;Arthropoda;Mandibulata;Pancrustacea;Atelocerata;Insecta;Dicondylia;Pterygota;Neoptera;Orthopteroidea;Dictyoptera;Isoptera;Termopsidae;Termopsinae;Termopsini;Zootermopsis;Zootermopsis nevadensis	2598	XP_021924530.1	probable ATP-dependent RNA helicase DDX23 [Zootermopsis nevadensis] &gt;KDR23888.1 putative ATP-dependent RNA helicase DDX23 [Zootermopsis nevadensis]	XM_022068838.1	PREDICTED: Zootermopsis nevadensis probable ATP-dependent R-- helicase DDX23 (LOC110832128), mR--	sp|Q9BUQ8|DDX23_HUMAN	Probable ATP-dependent R-- helicase DDX23 OS=Homo sapiens GN=DDX23 PE=1 SV=3
CL1283.Contig1_All	Zootermopsis nevadensis	136037	biota;Eucarya;Fungi/Metazoa group;Animalia;Eumetazoa;Bilateria;Protostomia;Ecdysozoa;Panarthropoda;Arthropoda;Mandibulata;Pancrustacea;Atelocerata;Insecta;Dicondylia;Pterygota;Neoptera;Orthopteroidea;Dictyoptera;Isoptera;Termopsidae;Termopsinae;Termopsini;Zootermopsis;Zootermopsis nevadensis	610	KDR22230.1	hypothetical protein L798_01836, partial [Zootermopsis nevadensis]	XM_022058500.1	PREDICTED: Zootermopsis nevadensis golgin subfamily A member 1-like (LOC110827126), mR--	sp|Q92805|GOGA1_HUMAN	Golgin subfamily A member 1 OS=Homo sapiens GN=GOLGA1 PE=1 SV=3
CL1283.Contig2_All	Zootermopsis nevadensis	136037	biota;Eucarya;Fungi/Metazoa group;Animalia;Eumetazoa;Bilateria;Protostomia;Ecdysozoa;Panarthropoda;Arthropoda;Mandibulata;Pancrustacea;Atelocerata;Insecta;Dicondylia;Pterygota;Neoptera;Orthopteroidea;Dictyoptera;Isoptera;Termopsidae;Termopsinae;Termopsini;Zootermopsis;Zootermopsis nevadensis	317	KDR16666.1	Mariner Mos1 transposase [Zootermopsis nevadensis]	--	--	--	--
CL1289.Contig1_All	Zootermopsis nevadensis	136037	biota;Eucarya;Fungi/Metazoa group;Animalia;Eumetazoa;Bilateria;Protostomia;Ecdysozoa;Panarthropoda;Arthropoda;Mandibulata;Pancrustacea;Atelocerata;Insecta;Dicondylia;Pterygota;Neoptera;Orthopteroidea;Dictyoptera;Isoptera;Termopsidae;Termopsinae;Termopsini;Zootermopsis;Zootermopsis nevadensis	4360	XP_021915144.1	twitchin [Zootermopsis nevadensis]	XM_022059452.1	PREDICTED: Zootermopsis nevadensis twitchin (LOC110827614), mR--	sp|Q23551|UNC22_CAEEL	Twitchin OS=Caenorhabditis elegans GN=unc-22 PE=1 SV=3
CL1289.Contig2_All	Zootermopsis nevadensis	136037	biota;Eucarya;Fungi/Metazoa group;Animalia;Eumetazoa;Bilateria;Protostomia;Ecdysozoa;Panarthropoda;Arthropoda;Mandibulata;Pancrustacea;Atelocerata;Insecta;Dicondylia;Pterygota;Neoptera;Orthopteroidea;Dictyoptera;Isoptera;Termopsidae;Termopsinae;Termopsini;Zootermopsis;Zootermopsis nevadensis	2047	XP_021915144.1	twitchin [Zootermopsis nevadensis]	XM_022059452.1	PREDICTED: Zootermopsis nevadensis twitchin (LOC110827614), mR--	sp|Q23551|UNC22_CAEEL	Twitchin OS=Caenorhabditis elegans GN=unc-22 PE=1 SV=3
CL1289.Contig3_All	Zootermopsis nevadensis	136037	biota;Eucarya;Fungi/Metazoa group;Animalia;Eumetazoa;Bilateria;Protostomia;Ecdysozoa;Panarthropoda;Arthropoda;Mandibulata;Pancrustacea;Atelocerata;Insecta;Dicondylia;Pterygota;Neoptera;Orthopteroidea;Dictyoptera;Isoptera;Termopsidae;Termopsinae;Termopsini;Zootermopsis;Zootermopsis nevadensis	5005	XP_021915144.1	twitchin [Zootermopsis nevadensis]	XM_022059452.1	PREDICTED: Zootermopsis nevadensis twitchin (LOC110827614), mR--	sp|Q23551|UNC22_CAEEL	Twitchin OS=Caenorhabditis elegans GN=unc-22 PE=1 SV=3
CL1289.Contig4_All	Zootermopsis nevadensis	136037	biota;Eucarya;Fungi/Metazoa group;Animalia;Eumetazoa;Bilateria;Protostomia;Ecdysozoa;Panarthropoda;Arthropoda;Mandibulata;Pancrustacea;Atelocerata;Insecta;Dicondylia;Pterygota;Neoptera;Orthopteroidea;Dictyoptera;Isoptera;Termopsidae;Termopsinae;Termopsini;Zootermopsis;Zootermopsis nevadensis	225	XP_021915144.1	twitchin [Zootermopsis nevadensis]	XM_022059452.1	PREDICTED: Zootermopsis nevadensis twitchin (LOC110827614), mR--	--	--
CL129.Contig1_All	Zootermopsis nevadensis	136037	biota;Eucarya;Fungi/Metazoa group;Animalia;Eumetazoa;Bilateria;Protostomia;Ecdysozoa;Panarthropoda;Arthropoda;Mandibulata;Pancrustacea;Atelocerata;Insecta;Dicondylia;Pterygota;Neoptera;Orthopteroidea;Dictyoptera;Isoptera;Termopsidae;Termopsinae;Termopsini;Zootermopsis;Zootermopsis nevadensis	1608	XP_021922838.1	triple functional domain protein-like isoform X7 [Zootermopsis nevadensis]	XM_022067146.1	PREDICTED: Zootermopsis nevadensis triple functional domain protein-like (LOC110831302), transcript variant X8, mR--	sp|Q0KL02|TRIO_MOUSE	Triple functional domain protein OS=Mus musculus GN=Trio PE=1 SV=3
CL129.Contig2_All	Zootermopsis nevadensis	136037	biota;Eucarya;Fungi/Metazoa group;Animalia;Eumetazoa;Bilateria;Protostomia;Ecdysozoa;Panarthropoda;Arthropoda;Mandibulata;Pancrustacea;Atelocerata;Insecta;Dicondylia;Pterygota;Neoptera;Orthopteroidea;Dictyoptera;Isoptera;Termopsidae;Termopsinae;Termopsini;Zootermopsis;Zootermopsis nevadensis	2314	XP_021922834.1	triple functional domain protein-like isoform X3 [Zootermopsis nevadensis]	XM_022067142.1	PREDICTED: Zootermopsis nevadensis triple functional domain protein-like (LOC110831302), transcript variant X4, mR--	sp|Q0KL02|TRIO_MOUSE	Triple functional domain protein OS=Mus musculus GN=Trio PE=1 SV=3
CL1290.Contig1_All	Trichomonas vaginalis G3	412133	biota;Eucarya;Parabasalia;Trichomonadida;Trichomonadidae;Trichomonas;Trichomonas vaginalis;Trichomonas vaginalis G3	363	XP_001324030.1	hypothetical protein [Trichomonas vaginalis G3] &gt;EAY11807.1 hypothetical protein TVAG_458790 [Trichomonas vaginalis G3]	--	--	sp|Q9D485|EFHC2_MOUSE	EF-hand domain-containing family member C2 OS=Mus musculus GN=Efhc2 PE=2 SV=2
CL1291.Contig1_All	Zootermopsis nevadensis	136037	biota;Eucarya;Fungi/Metazoa group;Animalia;Eumetazoa;Bilateria;Protostomia;Ecdysozoa;Panarthropoda;Arthropoda;Mandibulata;Pancrustacea;Atelocerata;Insecta;Dicondylia;Pterygota;Neoptera;Orthopteroidea;Dictyoptera;Isoptera;Termopsidae;Termopsinae;Termopsini;Zootermopsis;Zootermopsis nevadensis	947	XP_021929611.1	putative adenosylhomocysteinase 3 isoform X7 [Zootermopsis nevadensis]	XM_022073919.1	PREDICTED: Zootermopsis nevadensis S-adenosylhomocysteine hydrolase-like protein 1 (LOC110834591), transcript variant X8, mR--	sp|Q5R889|SAHH3_PO--B	Putative adenosylhomocysteinase 3 OS=Pongo abelii GN=AHCYL2 PE=2 SV=1
CL1291.Contig2_All	Zootermopsis nevadensis	136037	biota;Eucarya;Fungi/Metazoa group;Animalia;Eumetazoa;Bilateria;Protostomia;Ecdysozoa;Panarthropoda;Arthropoda;Mandibulata;Pancrustacea;Atelocerata;Insecta;Dicondylia;Pterygota;Neoptera;Orthopteroidea;Dictyoptera;Isoptera;Termopsidae;Termopsinae;Termopsini;Zootermopsis;Zootermopsis nevadensis	1211	XP_021929610.1	S-adenosylhomocysteine hydrolase-like protein 1 isoform X6 [Zootermopsis nevadensis]	XM_022073918.1	PREDICTED: Zootermopsis nevadensis S-adenosylhomocysteine hydrolase-like protein 1 (LOC110834591), transcript variant X7, mR--	sp|Q5R889|SAHH3_PO--B	Putative adenosylhomocysteinase 3 OS=Pongo abelii GN=AHCYL2 PE=2 SV=1
CL1291.Contig3_All	Zootermopsis nevadensis	136037	biota;Eucarya;Fungi/Metazoa group;Animalia;Eumetazoa;Bilateria;Protostomia;Ecdysozoa;Panarthropoda;Arthropoda;Mandibulata;Pancrustacea;Atelocerata;Insecta;Dicondylia;Pterygota;Neoptera;Orthopteroidea;Dictyoptera;Isoptera;Termopsidae;Termopsinae;Termopsini;Zootermopsis;Zootermopsis nevadensis	1105	XP_021929609.1	S-adenosylhomocysteine hydrolase-like protein 1 isoform X5 [Zootermopsis nevadensis]	XM_022073917.1	PREDICTED: Zootermopsis nevadensis S-adenosylhomocysteine hydrolase-like protein 1 (LOC110834591), transcript variant X6, mR--	sp|Q5R889|SAHH3_PO--B	Putative adenosylhomocysteinase 3 OS=Pongo abelii GN=AHCYL2 PE=2 SV=1
CL1292.Contig1_All	Zootermopsis nevadensis	136037	biota;Eucarya;Fungi/Metazoa group;Animalia;Eumetazoa;Bilateria;Protostomia;Ecdysozoa;Panarthropoda;Arthropoda;Mandibulata;Pancrustacea;Atelocerata;Insecta;Dicondylia;Pterygota;Neoptera;Orthopteroidea;Dictyoptera;Isoptera;Termopsidae;Termopsinae;Termopsini;Zootermopsis;Zootermopsis nevadensis	2145	XP_021929848.1	ras-related protein Rab-39B [Zootermopsis nevadensis] &gt;KDR14202.1 Ras-related protein Rab-39A [Zootermopsis nevadensis]	XM_022074156.1	PREDICTED: Zootermopsis nevadensis ras-related protein Rab-39B (LOC110834711), mR--	sp|Q14964|RB39A_HUMAN	Ras-related protein Rab-39A OS=Homo sapiens GN=RAB39A PE=2 SV=2
CL1292.Contig2_All	Zootermopsis nevadensis	136037	biota;Eucarya;Fungi/Metazoa group;Animalia;Eumetazoa;Bilateria;Protostomia;Ecdysozoa;Panarthropoda;Arthropoda;Mandibulata;Pancrustacea;Atelocerata;Insecta;Dicondylia;Pterygota;Neoptera;Orthopteroidea;Dictyoptera;Isoptera;Termopsidae;Termopsinae;Termopsini;Zootermopsis;Zootermopsis nevadensis	2274	XP_021929848.1	ras-related protein Rab-39B [Zootermopsis nevadensis] &gt;KDR14202.1 Ras-related protein Rab-39A [Zootermopsis nevadensis]	XM_022074156.1	PREDICTED: Zootermopsis nevadensis ras-related protein Rab-39B (LOC110834711), mR--	sp|Q14964|RB39A_HUMAN	Ras-related protein Rab-39A OS=Homo sapiens GN=RAB39A PE=2 SV=2
CL1293.Contig1_All	Zootermopsis nevadensis	136037	biota;Eucarya;Fungi/Metazoa group;Animalia;Eumetazoa;Bilateria;Protostomia;Ecdysozoa;Panarthropoda;Arthropoda;Mandibulata;Pancrustacea;Atelocerata;Insecta;Dicondylia;Pterygota;Neoptera;Orthopteroidea;Dictyoptera;Isoptera;Termopsidae;Termopsinae;Termopsini;Zootermopsis;Zootermopsis nevadensis	1320	XP_021916693.1	cyclin-T isoform X1 [Zootermopsis nevadensis]	--	--	--	--
CL1293.Contig2_All	Zootermopsis nevadensis	136037	biota;Eucarya;Fungi/Metazoa group;Animalia;Eumetazoa;Bilateria;Protostomia;Ecdysozoa;Panarthropoda;Arthropoda;Mandibulata;Pancrustacea;Atelocerata;Insecta;Dicondylia;Pterygota;Neoptera;Orthopteroidea;Dictyoptera;Isoptera;Termopsidae;Termopsinae;Termopsini;Zootermopsis;Zootermopsis nevadensis	235	KDR21137.1	Cyclin-T [Zootermopsis nevadensis]	--	--	--	--
CL1294.Contig1_All	Zootermopsis nevadensis	136037	biota;Eucarya;Fungi/Metazoa group;Animalia;Eumetazoa;Bilateria;Protostomia;Ecdysozoa;Panarthropoda;Arthropoda;Mandibulata;Pancrustacea;Atelocerata;Insecta;Dicondylia;Pterygota;Neoptera;Orthopteroidea;Dictyoptera;Isoptera;Termopsidae;Termopsinae;Termopsini;Zootermopsis;Zootermopsis nevadensis	1336	XP_021941773.1	sterile alpha and TIR motif-containing protein 1 isoform X3 [Zootermopsis nevadensis]	--	--	sp|Q6IDD9|SARM1_DROME	Sterile alpha and TIR motif-containing protein 1 OS=Drosophila melanogaster GN=Ect4 PE=2 SV=1
CL1295.Contig1_All	Zootermopsis nevadensis	136037	biota;Eucarya;Fungi/Metazoa group;Animalia;Eumetazoa;Bilateria;Protostomia;Ecdysozoa;Panarthropoda;Arthropoda;Mandibulata;Pancrustacea;Atelocerata;Insecta;Dicondylia;Pterygota;Neoptera;Orthopteroidea;Dictyoptera;Isoptera;Termopsidae;Termopsinae;Termopsini;Zootermopsis;Zootermopsis nevadensis	326	XP_021919881.1	TBC1 domain family member 5 isoform X3 [Zootermopsis nevadensis]	XM_022064189.1	PREDICTED: Zootermopsis nevadensis TBC1 domain family member 5 (LOC110829934), transcript variant X3, mR--	sp|Q92609|TBCD5_HUMAN	TBC1 domain family member 5 OS=Homo sapiens GN=TBC1D5 PE=1 SV=1
CL1295.Contig2_All	Zootermopsis nevadensis	136037	biota;Eucarya;Fungi/Metazoa group;Animalia;Eumetazoa;Bilateria;Protostomia;Ecdysozoa;Panarthropoda;Arthropoda;Mandibulata;Pancrustacea;Atelocerata;Insecta;Dicondylia;Pterygota;Neoptera;Orthopteroidea;Dictyoptera;Isoptera;Termopsidae;Termopsinae;Termopsini;Zootermopsis;Zootermopsis nevadensis	284	XP_021919881.1	TBC1 domain family member 5 isoform X3 [Zootermopsis nevadensis]	--	--	sp|Q92609|TBCD5_HUMAN	TBC1 domain family member 5 OS=Homo sapiens GN=TBC1D5 PE=1 SV=1
CL1297.Contig1_All	Dictyostelium fasciculatum	261658	biota;Eucarya;Amoebozoa;Mycetozoa;Dictyostelia;Dictyostelium;Dictyostelium fasciculatum	313	EGG20238.1	hypothetical protein DFA_07360 [Dictyostelium fasciculatum]	--	--	--	--
CL1297.Contig2_All	Polysphondylium pallidum PN500	670386	biota;Eucarya;Amoebozoa;Mycetozoa;Dictyostelia;Polysphondylium;Polysphondylium pallidum;Polysphondylium pallidum PN500	296	EFA77351.1	hypothetical protein PPL_12563 [Polysphondylium pallidum PN500]	--	--	--	--
CL130.Contig1_All	Zootermopsis nevadensis	136037	biota;Eucarya;Fungi/Metazoa group;Animalia;Eumetazoa;Bilateria;Protostomia;Ecdysozoa;Panarthropoda;Arthropoda;Mandibulata;Pancrustacea;Atelocerata;Insecta;Dicondylia;Pterygota;Neoptera;Orthopteroidea;Dictyoptera;Isoptera;Termopsidae;Termopsinae;Termopsini;Zootermopsis;Zootermopsis nevadensis	1346	XP_021935795.1	eukaryotic translation initiation factor 3 subunit H isoform X1 [Zootermopsis nevadensis] &gt;KDR10780.1 Eukaryotic translation initiation factor 3 subunit H [Zootermopsis nevadensis]	KC740928.1	Coptotermes formosanus clone CFSNI725 eukaryotic translation initiation factor 3 subunit H mR--, partial cds	sp|Q9GV27|EIF3H_BOMMO	Eukaryotic translation initiation factor 3 subunit H OS=Bombyx mori PE=2 SV=1
CL130.Contig2_All	Zootermopsis nevadensis	136037	biota;Eucarya;Fungi/Metazoa group;Animalia;Eumetazoa;Bilateria;Protostomia;Ecdysozoa;Panarthropoda;Arthropoda;Mandibulata;Pancrustacea;Atelocerata;Insecta;Dicondylia;Pterygota;Neoptera;Orthopteroidea;Dictyoptera;Isoptera;Termopsidae;Termopsinae;Termopsini;Zootermopsis;Zootermopsis nevadensis	1077	XP_021935796.1	eukaryotic translation initiation factor 3 subunit H isoform X2 [Zootermopsis nevadensis]	KC740928.1	Coptotermes formosanus clone CFSNI725 eukaryotic translation initiation factor 3 subunit H mR--, partial cds	sp|Q9GV27|EIF3H_BOMMO	Eukaryotic translation initiation factor 3 subunit H OS=Bombyx mori PE=2 SV=1
CL130.Contig3_All	Zootermopsis nevadensis	136037	biota;Eucarya;Fungi/Metazoa group;Animalia;Eumetazoa;Bilateria;Protostomia;Ecdysozoa;Panarthropoda;Arthropoda;Mandibulata;Pancrustacea;Atelocerata;Insecta;Dicondylia;Pterygota;Neoptera;Orthopteroidea;Dictyoptera;Isoptera;Termopsidae;Termopsinae;Termopsini;Zootermopsis;Zootermopsis nevadensis	613	XP_021935796.1	eukaryotic translation initiation factor 3 subunit H isoform X2 [Zootermopsis nevadensis]	XM_022080104.1	PREDICTED: Zootermopsis nevadensis eukaryotic translation initiation factor 3 subunit H (LOC110837692), transcript variant X2, mR--	sp|Q9GV27|EIF3H_BOMMO	Eukaryotic translation initiation factor 3 subunit H OS=Bombyx mori PE=2 SV=1
CL130.Contig4_All	Tribolium castaneum	7070	biota;Eucarya;Fungi/Metazoa group;Animalia;Eumetazoa;Bilateria;Protostomia;Ecdysozoa;Panarthropoda;Arthropoda;Mandibulata;Pancrustacea;Atelocerata;Insecta;Dicondylia;Pterygota;Neoptera;Endopterygota;Coleoptera;Polyphaga;Chrysomeliformia;Tenebrionoidea;Lagriidae;Tenebrionidae incertae sedis;Tribolium;Tribolium castaneum	720	XP_974497.1	PREDICTED: similar to EN10 [Tribolium castaneum] >gi|270007645|gb|EFA04093.1| hypothetical protein TcasGA2_TC014327 [Tribolium castaneum]	gi|358443151|gb|JF777477.1|	Eueides isabella control protein HCTL035 mRNA, partial cds	sp|Q9GV27|EIF3H_BOMMO	Eukaryotic translation initiation factor 3 subunit H OS=Bombyx mori PE=2 SV=1
CL130.Contig5_All	Papilio polytes	76194	biota;Eucarya;Fungi/Metazoa group;Animalia;Eumetazoa;Bilateria;Protostomia;Ecdysozoa;Panarthropoda;Arthropoda;Mandibulata;Pancrustacea;Atelocerata;Insecta;Dicondylia;Pterygota;Neoptera;Endopterygota;Amphiesmenoptera;Lepidoptera;Glossata;Neolepidoptera;Heteroneura;Ditrysia;Obtectomera;Papilionoidea;Papilionidae;Papilioninae;Papilionini;Chilasa;Papilio polytes	569	BAM20575.1	eukaryotic initiation factor 3 p40 subunit, partial [Papilio polytes]	gi|358443151|gb|JF777477.1|	Eueides isabella control protein HCTL035 mRNA, partial cds	sp|Q9GV27|EIF3H_BOMMO	Eukaryotic translation initiation factor 3 subunit H OS=Bombyx mori PE=2 SV=1
CL1300.Contig1_All	Zootermopsis nevadensis	136037	biota;Eucarya;Fungi/Metazoa group;Animalia;Eumetazoa;Bilateria;Protostomia;Ecdysozoa;Panarthropoda;Arthropoda;Mandibulata;Pancrustacea;Atelocerata;Insecta;Dicondylia;Pterygota;Neoptera;Orthopteroidea;Dictyoptera;Isoptera;Termopsidae;Termopsinae;Termopsini;Zootermopsis;Zootermopsis nevadensis	1068	XP_021923495.1	contactin-associated protein-like 5 isoform X2 [Zootermopsis nevadensis]	XM_022067804.1	PREDICTED: Zootermopsis nevadensis contactin-associated protein-like 5 (LOC110831610), transcript variant X3, mR--	--	--
CL1300.Contig2_All	Zootermopsis nevadensis	136037	biota;Eucarya;Fungi/Metazoa group;Animalia;Eumetazoa;Bilateria;Protostomia;Ecdysozoa;Panarthropoda;Arthropoda;Mandibulata;Pancrustacea;Atelocerata;Insecta;Dicondylia;Pterygota;Neoptera;Orthopteroidea;Dictyoptera;Isoptera;Termopsidae;Termopsinae;Termopsini;Zootermopsis;Zootermopsis nevadensis	1197	XP_021923494.1	contactin-associated protein-like 5 isoform X1 [Zootermopsis nevadensis]	XM_022067802.1	PREDICTED: Zootermopsis nevadensis contactin-associated protein-like 5 (LOC110831610), transcript variant X1, mR--	--	--
CL1300.Contig3_All	Zootermopsis nevadensis	136037	biota;Eucarya;Fungi/Metazoa group;Animalia;Eumetazoa;Bilateria;Protostomia;Ecdysozoa;Panarthropoda;Arthropoda;Mandibulata;Pancrustacea;Atelocerata;Insecta;Dicondylia;Pterygota;Neoptera;Orthopteroidea;Dictyoptera;Isoptera;Termopsidae;Termopsinae;Termopsini;Zootermopsis;Zootermopsis nevadensis	381	KDR17585.1	Neurexin-4 [Zootermopsis nevadensis]	XM_022067804.1	PREDICTED: Zootermopsis nevadensis contactin-associated protein-like 5 (LOC110831610), transcript variant X3, mR--	--	--
CL1301.Contig1_All	Zootermopsis nevadensis	136037	biota;Eucarya;Fungi/Metazoa group;Animalia;Eumetazoa;Bilateria;Protostomia;Ecdysozoa;Panarthropoda;Arthropoda;Mandibulata;Pancrustacea;Atelocerata;Insecta;Dicondylia;Pterygota;Neoptera;Orthopteroidea;Dictyoptera;Isoptera;Termopsidae;Termopsinae;Termopsini;Zootermopsis;Zootermopsis nevadensis	982	XP_021917174.1	uncharacterized protein LOC110828616 [Zootermopsis nevadensis]	XM_022061482.1	PREDICTED: Zootermopsis nevadensis uncharacterized LOC110828616 (LOC110828616), mR--	--	--
CL1301.Contig2_All	Zootermopsis nevadensis	136037	biota;Eucarya;Fungi/Metazoa group;Animalia;Eumetazoa;Bilateria;Protostomia;Ecdysozoa;Panarthropoda;Arthropoda;Mandibulata;Pancrustacea;Atelocerata;Insecta;Dicondylia;Pterygota;Neoptera;Orthopteroidea;Dictyoptera;Isoptera;Termopsidae;Termopsinae;Termopsini;Zootermopsis;Zootermopsis nevadensis	776	XP_021917174.1	uncharacterized protein LOC110828616 [Zootermopsis nevadensis]	XM_022061482.1	PREDICTED: Zootermopsis nevadensis uncharacterized LOC110828616 (LOC110828616), mR--	--	--
CL1303.Contig1_All	Danaus plexippus	13037	biota;Eucarya;Fungi/Metazoa group;Animalia;Eumetazoa;Bilateria;Protostomia;Ecdysozoa;Panarthropoda;Arthropoda;Mandibulata;Pancrustacea;Atelocerata;Insecta;Dicondylia;Pterygota;Neoptera;Endopterygota;Amphiesmenoptera;Lepidoptera;Glossata;Neolepidoptera;Heteroneura;Ditrysia;Obtectomera;Papilionoidea;Nymphalidae;Danainae;Danaini;Danaina;Danaus;Danaus;American monarch	1513	EHJ63208.1	hypothetical protein KGM_09729 [Danaus plexippus]	--	--	sp|P34885|KPC1B_CAEEL	Protein kinase C-like 1B OS=Caenorhabditis elegans GN=pkc-1 PE=2 SV=2
CL1303.Contig2_All	Geodia cydonium	6047	biota;Eucarya;Fungi/Metazoa group;Animalia;Parazoa;Ceractinomorpha;Astrophorida;Geodiidae;Geodia;Geodia cydonium	1065	CAA76911.1	protein kinase C [Geodia cydonium]	--	--	sp|Q02156|KPCE_HUMAN	Protein kinase C epsilon type OS=Homo sapiens GN=PRKCE PE=1 SV=1
CL1303.Contig3_All	Daphnia pulex	6669	biota;Eucarya;Fungi/Metazoa group;Animalia;Eumetazoa;Bilateria;Protostomia;Ecdysozoa;Panarthropoda;Arthropoda;Mandibulata;Pancrustacea;Crustacea;Branchiopoda;Phyllopoda;Diplostraca;Cladocera;Anomopoda;Daphniidae;Daphnia;Daphnia pulex	1682	EFX83361.1	hypothetical protein DAPPUDRAFT_301963 [Daphnia pulex]	--	--	sp|P34885|KPC1B_CAEEL	Protein kinase C-like 1B OS=Caenorhabditis elegans GN=pkc-1 PE=2 SV=2
CL1303.Contig4_All	Danaus plexippus	13037	biota;Eucarya;Fungi/Metazoa group;Animalia;Eumetazoa;Bilateria;Protostomia;Ecdysozoa;Panarthropoda;Arthropoda;Mandibulata;Pancrustacea;Atelocerata;Insecta;Dicondylia;Pterygota;Neoptera;Endopterygota;Amphiesmenoptera;Lepidoptera;Glossata;Neolepidoptera;Heteroneura;Ditrysia;Obtectomera;Papilionoidea;Nymphalidae;Danainae;Danaini;Danaina;Danaus;Danaus;American monarch	1667	EHJ63208.1	hypothetical protein KGM_09729 [Danaus plexippus]	--	--	sp|P34885|KPC1B_CAEEL	Protein kinase C-like 1B OS=Caenorhabditis elegans GN=pkc-1 PE=2 SV=2
CL1304.Contig1_All	Zootermopsis nevadensis	136037	biota;Eucarya;Fungi/Metazoa group;Animalia;Eumetazoa;Bilateria;Protostomia;Ecdysozoa;Panarthropoda;Arthropoda;Mandibulata;Pancrustacea;Atelocerata;Insecta;Dicondylia;Pterygota;Neoptera;Orthopteroidea;Dictyoptera;Isoptera;Termopsidae;Termopsinae;Termopsini;Zootermopsis;Zootermopsis nevadensis	510	XP_021933306.1	LOW QUALITY PROTEIN: piezo-type mechanosensitive ion channel component-like [Zootermopsis nevadensis]	--	--	--	--
CL1304.Contig2_All	Zootermopsis nevadensis	136037	biota;Eucarya;Fungi/Metazoa group;Animalia;Eumetazoa;Bilateria;Protostomia;Ecdysozoa;Panarthropoda;Arthropoda;Mandibulata;Pancrustacea;Atelocerata;Insecta;Dicondylia;Pterygota;Neoptera;Orthopteroidea;Dictyoptera;Isoptera;Termopsidae;Termopsinae;Termopsini;Zootermopsis;Zootermopsis nevadensis	391	XP_021933306.1	LOW QUALITY PROTEIN: piezo-type mechanosensitive ion channel component-like [Zootermopsis nevadensis]	--	--	--	--
CL1305.Contig1_All	Zootermopsis nevadensis	136037	biota;Eucarya;Fungi/Metazoa group;Animalia;Eumetazoa;Bilateria;Protostomia;Ecdysozoa;Panarthropoda;Arthropoda;Mandibulata;Pancrustacea;Atelocerata;Insecta;Dicondylia;Pterygota;Neoptera;Orthopteroidea;Dictyoptera;Isoptera;Termopsidae;Termopsinae;Termopsini;Zootermopsis;Zootermopsis nevadensis	1857	XP_021936980.1	unconventional myosin-XV-like isoform X3 [Zootermopsis nevadensis]	XM_022081288.1	PREDICTED: Zootermopsis nevadensis unconventional myosin-XV-like (LOC110838258), transcript variant X3, mR--	--	--
CL1305.Contig2_All	Zootermopsis nevadensis	136037	biota;Eucarya;Fungi/Metazoa group;Animalia;Eumetazoa;Bilateria;Protostomia;Ecdysozoa;Panarthropoda;Arthropoda;Mandibulata;Pancrustacea;Atelocerata;Insecta;Dicondylia;Pterygota;Neoptera;Orthopteroidea;Dictyoptera;Isoptera;Termopsidae;Termopsinae;Termopsini;Zootermopsis;Zootermopsis nevadensis	1824	XP_021936981.1	unconventional myosin-XV-like isoform X4 [Zootermopsis nevadensis]	XM_022081289.1	PREDICTED: Zootermopsis nevadensis unconventional myosin-XV-like (LOC110838258), transcript variant X4, mR--	--	--
CL1305.Contig3_All	Zootermopsis nevadensis	136037	biota;Eucarya;Fungi/Metazoa group;Animalia;Eumetazoa;Bilateria;Protostomia;Ecdysozoa;Panarthropoda;Arthropoda;Mandibulata;Pancrustacea;Atelocerata;Insecta;Dicondylia;Pterygota;Neoptera;Orthopteroidea;Dictyoptera;Isoptera;Termopsidae;Termopsinae;Termopsini;Zootermopsis;Zootermopsis nevadensis	1719	XP_021936981.1	unconventional myosin-XV-like isoform X4 [Zootermopsis nevadensis]	XM_022081288.1	PREDICTED: Zootermopsis nevadensis unconventional myosin-XV-like (LOC110838258), transcript variant X3, mR--	--	--
CL1305.Contig4_All	Zootermopsis nevadensis	136037	biota;Eucarya;Fungi/Metazoa group;Animalia;Eumetazoa;Bilateria;Protostomia;Ecdysozoa;Panarthropoda;Arthropoda;Mandibulata;Pancrustacea;Atelocerata;Insecta;Dicondylia;Pterygota;Neoptera;Orthopteroidea;Dictyoptera;Isoptera;Termopsidae;Termopsinae;Termopsini;Zootermopsis;Zootermopsis nevadensis	4336	XP_021936978.1	unconventional myosin-XV-like isoform X1 [Zootermopsis nevadensis]	XM_022081291.1	PREDICTED: Zootermopsis nevadensis unconventional myosin-XV-like (LOC110838258), transcript variant X6, mR--	sp|Q9QZZ4|MYO15_MOUSE	Unconventional myosin-XV OS=Mus musculus GN=Myo15a PE=1 SV=2
CL1306.Contig1_All	Zootermopsis nevadensis	136037	biota;Eucarya;Fungi/Metazoa group;Animalia;Eumetazoa;Bilateria;Protostomia;Ecdysozoa;Panarthropoda;Arthropoda;Mandibulata;Pancrustacea;Atelocerata;Insecta;Dicondylia;Pterygota;Neoptera;Orthopteroidea;Dictyoptera;Isoptera;Termopsidae;Termopsinae;Termopsini;Zootermopsis;Zootermopsis nevadensis	1199	XP_021935258.1	caspase-1-like [Zootermopsis nevadensis] &gt;XP_021935259.1 caspase-1-like [Zootermopsis nevadensis] &gt;XP_021935261.1 caspase-1-like [Zootermopsis nevadensis] &gt;XP_021935262.1 caspase-1-like [Zootermopsis nevadensis] &gt;KDR11023.1 Caspase-1 [Zootermo	XM_022079570.1	PREDICTED: Zootermopsis nevadensis caspase-1-like (LOC110837449), transcript variant X4, mR--	sp|P89116|CASP1_SPOFR	Caspase-1 OS=Spodoptera frugiperda PE=1 SV=1
CL1306.Contig2_All	Zootermopsis nevadensis	136037	biota;Eucarya;Fungi/Metazoa group;Animalia;Eumetazoa;Bilateria;Protostomia;Ecdysozoa;Panarthropoda;Arthropoda;Mandibulata;Pancrustacea;Atelocerata;Insecta;Dicondylia;Pterygota;Neoptera;Orthopteroidea;Dictyoptera;Isoptera;Termopsidae;Termopsinae;Termopsini;Zootermopsis;Zootermopsis nevadensis	1157	XP_021935258.1	caspase-1-like [Zootermopsis nevadensis] &gt;XP_021935259.1 caspase-1-like [Zootermopsis nevadensis] &gt;XP_021935261.1 caspase-1-like [Zootermopsis nevadensis] &gt;XP_021935262.1 caspase-1-like [Zootermopsis nevadensis] &gt;KDR11023.1 Caspase-1 [Zootermo	XM_022079567.1	PREDICTED: Zootermopsis nevadensis caspase-1-like (LOC110837449), transcript variant X2, mR--	sp|P89116|CASP1_SPOFR	Caspase-1 OS=Spodoptera frugiperda PE=1 SV=1
CL1307.Contig1_All	Zootermopsis nevadensis	136037	biota;Eucarya;Fungi/Metazoa group;Animalia;Eumetazoa;Bilateria;Protostomia;Ecdysozoa;Panarthropoda;Arthropoda;Mandibulata;Pancrustacea;Atelocerata;Insecta;Dicondylia;Pterygota;Neoptera;Orthopteroidea;Dictyoptera;Isoptera;Termopsidae;Termopsinae;Termopsini;Zootermopsis;Zootermopsis nevadensis	321	XP_021935026.1	targeting protein for Xklp2 homolog [Zootermopsis nevadensis]	KC740891.1	Coptotermes formosanus clone CFSNI200 KIF4-like subfamily protein mR--, partial cds	--	--
CL1307.Contig2_All	Zootermopsis nevadensis	136037	biota;Eucarya;Fungi/Metazoa group;Animalia;Eumetazoa;Bilateria;Protostomia;Ecdysozoa;Panarthropoda;Arthropoda;Mandibulata;Pancrustacea;Atelocerata;Insecta;Dicondylia;Pterygota;Neoptera;Orthopteroidea;Dictyoptera;Isoptera;Termopsidae;Termopsinae;Termopsini;Zootermopsis;Zootermopsis nevadensis	206	XP_021935026.1	targeting protein for Xklp2 homolog [Zootermopsis nevadensis]	--	--	--	--
CL1307.Contig3_All	Zootermopsis nevadensis	136037	biota;Eucarya;Fungi/Metazoa group;Animalia;Eumetazoa;Bilateria;Protostomia;Ecdysozoa;Panarthropoda;Arthropoda;Mandibulata;Pancrustacea;Atelocerata;Insecta;Dicondylia;Pterygota;Neoptera;Orthopteroidea;Dictyoptera;Isoptera;Termopsidae;Termopsinae;Termopsini;Zootermopsis;Zootermopsis nevadensis	1157	KDR11161.1	Targeting protein for Xklp2 [Zootermopsis nevadensis]	KC740891.1	Coptotermes formosanus clone CFSNI200 KIF4-like subfamily protein mR--, partial cds	sp|A2APB8|TPX2_MOUSE	Targeting protein for Xklp2 OS=Mus musculus GN=Tpx2 PE=1 SV=1
CL1308.Contig1_All	Tritrichomonas foetus	1144522	biota;Eucarya;Parabasalia;Trichomonadida Kirby, 1947, emend. Brugerolle and Patterson, 2001;Tritrichomonadidae;Tritrichomonas;Trichomonas foetus	328	OHT13649.1	Dynein light chain 1, cytoplasmic [Tritrichomonas foetus] &gt;OHT17030.1 Dynein light chain 1, cytoplasmic [Tritrichomonas foetus] &gt;ARM19821.1 dynein light chain 1, cytoplasmic [Tritrichomonas foetus]	EF014488.1	Acropora millepora microsatellite Amil5_028 sequence	sp|O96860|DYL2_DROME	Dynein light chain 2, cytoplasmic OS=Drosophila melanogaster GN=Cdlc2 PE=3 SV=1
CL1308.Contig2_All	Tritrichomonas foetus	1144522	biota;Eucarya;Parabasalia;Trichomonadida Kirby, 1947, emend. Brugerolle and Patterson, 2001;Tritrichomonadidae;Tritrichomonas;Trichomonas foetus	349	OHT13649.1	Dynein light chain 1, cytoplasmic [Tritrichomonas foetus] &gt;OHT17030.1 Dynein light chain 1, cytoplasmic [Tritrichomonas foetus] &gt;ARM19821.1 dynein light chain 1, cytoplasmic [Tritrichomonas foetus]	XM_021338053.1	PREDICTED: Helicoverpa armigera dynein light chain 2, cytoplasmic (LOC110378690), mR--	sp|O96860|DYL2_DROME	Dynein light chain 2, cytoplasmic OS=Drosophila melanogaster GN=Cdlc2 PE=3 SV=1
CL1308.Contig3_All	Tritrichomonas foetus	1144522	biota;Eucarya;Parabasalia;Trichomonadida Kirby, 1947, emend. Brugerolle and Patterson, 2001;Tritrichomonadidae;Tritrichomonas;Trichomonas foetus	251	OHT13649.1	Dynein light chain 1, cytoplasmic [Tritrichomonas foetus] &gt;OHT17030.1 Dynein light chain 1, cytoplasmic [Tritrichomonas foetus] &gt;ARM19821.1 dynein light chain 1, cytoplasmic [Tritrichomonas foetus]	XM_020643886.1	PREDICTED: Labrus bergylta dynein light chain 2, cytoplasmic-like (LOC109991563), transcript variant X2, mR--	sp|Q22799|DYL1_CAEEL	Dynein light chain 1, cytoplasmic OS=Caenorhabditis elegans GN=dlc-1 PE=1 SV=1
CL1309.Contig1_All	Zootermopsis nevadensis	136037	biota;Eucarya;Fungi/Metazoa group;Animalia;Eumetazoa;Bilateria;Protostomia;Ecdysozoa;Panarthropoda;Arthropoda;Mandibulata;Pancrustacea;Atelocerata;Insecta;Dicondylia;Pterygota;Neoptera;Orthopteroidea;Dictyoptera;Isoptera;Termopsidae;Termopsinae;Termopsini;Zootermopsis;Zootermopsis nevadensis	685	XP_021935302.1	mitochondrial ribosome-associated GTPase 2 [Zootermopsis nevadensis]	XM_022079610.1	PREDICTED: Zootermopsis nevadensis mitochondrial ribosome-associated GTPase 2 (LOC110837467), mR--	sp|Q5RDW1|MTG2_PO--B	Mitochondrial ribosome-associated GTPase 2 OS=Pongo abelii GN=MTG2 PE=2 SV=1
CL1309.Contig2_All	Zootermopsis nevadensis	136037	biota;Eucarya;Fungi/Metazoa group;Animalia;Eumetazoa;Bilateria;Protostomia;Ecdysozoa;Panarthropoda;Arthropoda;Mandibulata;Pancrustacea;Atelocerata;Insecta;Dicondylia;Pterygota;Neoptera;Orthopteroidea;Dictyoptera;Isoptera;Termopsidae;Termopsinae;Termopsini;Zootermopsis;Zootermopsis nevadensis	274	XP_021935302.1	mitochondrial ribosome-associated GTPase 2 [Zootermopsis nevadensis]	--	--	sp|Q5RDW1|MTG2_PO--B	Mitochondrial ribosome-associated GTPase 2 OS=Pongo abelii GN=MTG2 PE=2 SV=1
CL131.Contig2_All	Zootermopsis nevadensis	136037	biota;Eucarya;Fungi/Metazoa group;Animalia;Eumetazoa;Bilateria;Protostomia;Ecdysozoa;Panarthropoda;Arthropoda;Mandibulata;Pancrustacea;Atelocerata;Insecta;Dicondylia;Pterygota;Neoptera;Orthopteroidea;Dictyoptera;Isoptera;Termopsidae;Termopsinae;Termopsini;Zootermopsis;Zootermopsis nevadensis	1513	KDR19299.1	hypothetical protein L798_06094 [Zootermopsis nevadensis]	--	--	--	--
CL1310.Contig1_All	Zootermopsis nevadensis	136037	biota;Eucarya;Fungi/Metazoa group;Animalia;Eumetazoa;Bilateria;Protostomia;Ecdysozoa;Panarthropoda;Arthropoda;Mandibulata;Pancrustacea;Atelocerata;Insecta;Dicondylia;Pterygota;Neoptera;Orthopteroidea;Dictyoptera;Isoptera;Termopsidae;Termopsinae;Termopsini;Zootermopsis;Zootermopsis nevadensis	2428	XP_021921495.1	zinc finger protein on ecdysone puffs-like isoform X2 [Zootermopsis nevadensis]	XM_022065803.1	PREDICTED: Zootermopsis nevadensis zinc finger protein on ecdysone puffs-like (LOC110830653), transcript variant X3, mR--	sp|Q9ULV3|CIZ1_HUMAN	Cip1-interacting zinc finger protein OS=Homo sapiens GN=CIZ1 PE=1 SV=2
CL1310.Contig2_All	Zootermopsis nevadensis	136037	biota;Eucarya;Fungi/Metazoa group;Animalia;Eumetazoa;Bilateria;Protostomia;Ecdysozoa;Panarthropoda;Arthropoda;Mandibulata;Pancrustacea;Atelocerata;Insecta;Dicondylia;Pterygota;Neoptera;Orthopteroidea;Dictyoptera;Isoptera;Termopsidae;Termopsinae;Termopsini;Zootermopsis;Zootermopsis nevadensis	2924	XP_021921495.1	zinc finger protein on ecdysone puffs-like isoform X2 [Zootermopsis nevadensis]	XM_022065803.1	PREDICTED: Zootermopsis nevadensis zinc finger protein on ecdysone puffs-like (LOC110830653), transcript variant X3, mR--	sp|Q9ULV3|CIZ1_HUMAN	Cip1-interacting zinc finger protein OS=Homo sapiens GN=CIZ1 PE=1 SV=2
CL1310.Contig3_All	Zootermopsis nevadensis	136037	biota;Eucarya;Fungi/Metazoa group;Animalia;Eumetazoa;Bilateria;Protostomia;Ecdysozoa;Panarthropoda;Arthropoda;Mandibulata;Pancrustacea;Atelocerata;Insecta;Dicondylia;Pterygota;Neoptera;Orthopteroidea;Dictyoptera;Isoptera;Termopsidae;Termopsinae;Termopsini;Zootermopsis;Zootermopsis nevadensis	991	XP_021921493.1	uncharacterized protein LOC110830653 isoform X1 [Zootermopsis nevadensis] &gt;XP_021921494.1 uncharacterized protein LOC110830653 isoform X1 [Zootermopsis nevadensis] &gt;KDR18631.1 Cip1-interacting zinc finger protein [Zootermopsis nevadensis]	XM_022065802.1	PREDICTED: Zootermopsis nevadensis zinc finger protein on ecdysone puffs-like (LOC110830653), transcript variant X2, mR--	--	--
CL1310.Contig4_All	Zootermopsis nevadensis	136037	biota;Eucarya;Fungi/Metazoa group;Animalia;Eumetazoa;Bilateria;Protostomia;Ecdysozoa;Panarthropoda;Arthropoda;Mandibulata;Pancrustacea;Atelocerata;Insecta;Dicondylia;Pterygota;Neoptera;Orthopteroidea;Dictyoptera;Isoptera;Termopsidae;Termopsinae;Termopsini;Zootermopsis;Zootermopsis nevadensis	757	XP_021921493.1	uncharacterized protein LOC110830653 isoform X1 [Zootermopsis nevadensis] &gt;XP_021921494.1 uncharacterized protein LOC110830653 isoform X1 [Zootermopsis nevadensis] &gt;KDR18631.1 Cip1-interacting zinc finger protein [Zootermopsis nevadensis]	XM_022065802.1	PREDICTED: Zootermopsis nevadensis zinc finger protein on ecdysone puffs-like (LOC110830653), transcript variant X2, mR--	--	--
CL1311.Contig1_All	Helicoverpa armigera	29058	biota;Eucarya;Fungi/Metazoa group;Animalia;Eumetazoa;Bilateria;Protostomia;Ecdysozoa;Panarthropoda;Arthropoda;Mandibulata;Pancrustacea;Atelocerata;Insecta;Dicondylia;Pterygota;Neoptera;Endopterygota;Amphiesmenoptera;Lepidoptera;Glossata;Neolepidoptera;Heteroneura;Ditrysia;Obtectomera;Noctuoidea;Noctuidae;Heliothinae;Helicoverpa;American bollworm	3945	XP_021191496.1	uncharacterized protein LOC110377118 [Helicoverpa armigera]	--	--	sp|Q03274|PO22_POPJA	Retrovirus-related Pol polyprotein from type-1 retrotransposable element R2 (Fragment) OS=Popillia japonica PE=4 SV=1
CL1311.Contig2_All	Helicoverpa armigera	29058	biota;Eucarya;Fungi/Metazoa group;Animalia;Eumetazoa;Bilateria;Protostomia;Ecdysozoa;Panarthropoda;Arthropoda;Mandibulata;Pancrustacea;Atelocerata;Insecta;Dicondylia;Pterygota;Neoptera;Endopterygota;Amphiesmenoptera;Lepidoptera;Glossata;Neolepidoptera;Heteroneura;Ditrysia;Obtectomera;Noctuoidea;Noctuidae;Heliothinae;Helicoverpa;American bollworm	3510	XP_021191496.1	uncharacterized protein LOC110377118 [Helicoverpa armigera]	--	--	sp|Q03278|PO21_--SVI	Retrovirus-related Pol polyprotein from type-1 retrotransposable element R2 (Fragment) OS=Nasonia vitripennis PE=4 SV=2
CL1312.Contig1_All	Zootermopsis nevadensis	136037	biota;Eucarya;Fungi/Metazoa group;Animalia;Eumetazoa;Bilateria;Protostomia;Ecdysozoa;Panarthropoda;Arthropoda;Mandibulata;Pancrustacea;Atelocerata;Insecta;Dicondylia;Pterygota;Neoptera;Orthopteroidea;Dictyoptera;Isoptera;Termopsidae;Termopsinae;Termopsini;Zootermopsis;Zootermopsis nevadensis	524	XP_021942307.1	39S ribosomal protein L50, mitochondrial isoform X2 [Zootermopsis nevadensis]	--	--	sp|Q5REH5|RM50_PO--B	39S ribosomal protein L50, mitochondrial OS=Pongo abelii GN=MRPL50 PE=2 SV=1
CL1312.Contig2_All	Zootermopsis nevadensis	136037	biota;Eucarya;Fungi/Metazoa group;Animalia;Eumetazoa;Bilateria;Protostomia;Ecdysozoa;Panarthropoda;Arthropoda;Mandibulata;Pancrustacea;Atelocerata;Insecta;Dicondylia;Pterygota;Neoptera;Orthopteroidea;Dictyoptera;Isoptera;Termopsidae;Termopsinae;Termopsini;Zootermopsis;Zootermopsis nevadensis	511	XP_021942306.1	39S ribosomal protein L50, mitochondrial isoform X1 [Zootermopsis nevadensis] &gt;KDR23114.1 39S ribosomal protein L50, mitochondrial [Zootermopsis nevadensis]	--	--	sp|Q5REH5|RM50_PO--B	39S ribosomal protein L50, mitochondrial OS=Pongo abelii GN=MRPL50 PE=2 SV=1
CL1315.Contig1_All	Tritrichomonas foetus	1144522	biota;Eucarya;Parabasalia;Trichomonadida Kirby, 1947, emend. Brugerolle and Patterson, 2001;Tritrichomonadidae;Tritrichomonas;Trichomonas foetus	816	OHS96678.1	Dynein heavy chain family protein [Tritrichomonas foetus]	LM397569.1	Hymenolepis nana genome assembly H_nana_Japan ,scaffold H--J_scaffold0000202	sp|Q91XQ0|DYH8_MOUSE	Dynein heavy chain 8, axonemal OS=Mus musculus GN=Dnah8 PE=1 SV=2
CL1316.Contig1_All	Zootermopsis nevadensis	136037	biota;Eucarya;Fungi/Metazoa group;Animalia;Eumetazoa;Bilateria;Protostomia;Ecdysozoa;Panarthropoda;Arthropoda;Mandibulata;Pancrustacea;Atelocerata;Insecta;Dicondylia;Pterygota;Neoptera;Orthopteroidea;Dictyoptera;Isoptera;Termopsidae;Termopsinae;Termopsini;Zootermopsis;Zootermopsis nevadensis	695	XP_021925790.1	uncharacterized protein LOC110832786 isoform X2 [Zootermopsis nevadensis] &gt;XP_021925791.1 uncharacterized protein LOC110832786 isoform X2 [Zootermopsis nevadensis] &gt;XP_021925792.1 uncharacterized protein LOC110832786 isoform X2 [Zootermopsis nevaden	XM_022070098.1	PREDICTED: Zootermopsis nevadensis uncharacterized LOC110832786 (LOC110832786), transcript variant X3, mR--	--	--
CL1316.Contig2_All	Zootermopsis nevadensis	136037	biota;Eucarya;Fungi/Metazoa group;Animalia;Eumetazoa;Bilateria;Protostomia;Ecdysozoa;Panarthropoda;Arthropoda;Mandibulata;Pancrustacea;Atelocerata;Insecta;Dicondylia;Pterygota;Neoptera;Orthopteroidea;Dictyoptera;Isoptera;Termopsidae;Termopsinae;Termopsini;Zootermopsis;Zootermopsis nevadensis	653	XP_021925790.1	uncharacterized protein LOC110832786 isoform X2 [Zootermopsis nevadensis] &gt;XP_021925791.1 uncharacterized protein LOC110832786 isoform X2 [Zootermopsis nevadensis] &gt;XP_021925792.1 uncharacterized protein LOC110832786 isoform X2 [Zootermopsis nevaden	XM_022070098.1	PREDICTED: Zootermopsis nevadensis uncharacterized LOC110832786 (LOC110832786), transcript variant X3, mR--	--	--
CL1316.Contig3_All	Zootermopsis nevadensis	136037	biota;Eucarya;Fungi/Metazoa group;Animalia;Eumetazoa;Bilateria;Protostomia;Ecdysozoa;Panarthropoda;Arthropoda;Mandibulata;Pancrustacea;Atelocerata;Insecta;Dicondylia;Pterygota;Neoptera;Orthopteroidea;Dictyoptera;Isoptera;Termopsidae;Termopsinae;Termopsini;Zootermopsis;Zootermopsis nevadensis	604	XP_021925790.1	uncharacterized protein LOC110832786 isoform X2 [Zootermopsis nevadensis] &gt;XP_021925791.1 uncharacterized protein LOC110832786 isoform X2 [Zootermopsis nevadensis] &gt;XP_021925792.1 uncharacterized protein LOC110832786 isoform X2 [Zootermopsis nevaden	XM_022070098.1	PREDICTED: Zootermopsis nevadensis uncharacterized LOC110832786 (LOC110832786), transcript variant X3, mR--	--	--
CL1317.Contig1_All	Zootermopsis nevadensis	136037	biota;Eucarya;Fungi/Metazoa group;Animalia;Eumetazoa;Bilateria;Protostomia;Ecdysozoa;Panarthropoda;Arthropoda;Mandibulata;Pancrustacea;Atelocerata;Insecta;Dicondylia;Pterygota;Neoptera;Orthopteroidea;Dictyoptera;Isoptera;Termopsidae;Termopsinae;Termopsini;Zootermopsis;Zootermopsis nevadensis	676	XP_021923541.1	uncharacterized protein LOC110831632 [Zootermopsis nevadensis] &gt;XP_021923542.1 uncharacterized protein LOC110831632 [Zootermopsis nevadensis]	XM_022067850.1	PREDICTED: Zootermopsis nevadensis uncharacterized LOC110831632 (LOC110831632), transcript variant X2, mR--	sp|P0C7T5|ATX1L_HUMAN	Ataxin-1-like OS=Homo sapiens GN=ATXN1L PE=1 SV=1
CL1317.Contig2_All	Zootermopsis nevadensis	136037	biota;Eucarya;Fungi/Metazoa group;Animalia;Eumetazoa;Bilateria;Protostomia;Ecdysozoa;Panarthropoda;Arthropoda;Mandibulata;Pancrustacea;Atelocerata;Insecta;Dicondylia;Pterygota;Neoptera;Orthopteroidea;Dictyoptera;Isoptera;Termopsidae;Termopsinae;Termopsini;Zootermopsis;Zootermopsis nevadensis	1401	XP_021923541.1	uncharacterized protein LOC110831632 [Zootermopsis nevadensis] &gt;XP_021923542.1 uncharacterized protein LOC110831632 [Zootermopsis nevadensis]	XM_022067849.1	PREDICTED: Zootermopsis nevadensis uncharacterized LOC110831632 (LOC110831632), transcript variant X1, mR--	sp|P54254|ATX1_MOUSE	Ataxin-1 OS=Mus musculus GN=Atxn1 PE=1 SV=2
CL1318.Contig1_All	Zootermopsis nevadensis	136037	biota;Eucarya;Fungi/Metazoa group;Animalia;Eumetazoa;Bilateria;Protostomia;Ecdysozoa;Panarthropoda;Arthropoda;Mandibulata;Pancrustacea;Atelocerata;Insecta;Dicondylia;Pterygota;Neoptera;Orthopteroidea;Dictyoptera;Isoptera;Termopsidae;Termopsinae;Termopsini;Zootermopsis;Zootermopsis nevadensis	416	XP_021930875.1	LOW QUALITY PROTEIN: protein sprint [Zootermopsis nevadensis]	--	--	sp|Q8MQW8|SPRI_DROME	Protein sprint OS=Drosophila melanogaster GN=spri PE=2 SV=3
CL1318.Contig2_All	Zootermopsis nevadensis	136037	biota;Eucarya;Fungi/Metazoa group;Animalia;Eumetazoa;Bilateria;Protostomia;Ecdysozoa;Panarthropoda;Arthropoda;Mandibulata;Pancrustacea;Atelocerata;Insecta;Dicondylia;Pterygota;Neoptera;Orthopteroidea;Dictyoptera;Isoptera;Termopsidae;Termopsinae;Termopsini;Zootermopsis;Zootermopsis nevadensis	4028	XP_021930875.1	LOW QUALITY PROTEIN: protein sprint [Zootermopsis nevadensis]	XM_022075183.1	PREDICTED: Zootermopsis nevadensis protein sprint (LOC110835215), mR--	sp|Q8MQW8|SPRI_DROME	Protein sprint OS=Drosophila melanogaster GN=spri PE=2 SV=3
CL1319.Contig1_All	Nasonia vitripennis	7425	biota;Eucarya;Fungi/Metazoa group;Animalia;Eumetazoa;Bilateria;Protostomia;Ecdysozoa;Panarthropoda;Arthropoda;Mandibulata;Pancrustacea;Atelocerata;Insecta;Dicondylia;Pterygota;Neoptera;Endopterygota;Hymenoptera;Apocrita;Chaldicoidea group;Chalcidoidea;Pteromalidae;Pteromalinae;Nasonia;Nasonia vitripennis	885	XP_016837988.1	PREDICTED: TLD domain-containing protein 2 isoform X12 [Nasonia vitripennis]	XM_022078623.1	PREDICTED: Zootermopsis nevadensis oxidation resistance protein 1 (LOC110836910), mR--	sp|Q8N573|OXR1_HUMAN	Oxidation resistance protein 1 OS=Homo sapiens GN=OXR1 PE=1 SV=2
CL1319.Contig2_All	Zootermopsis nevadensis	136037	biota;Eucarya;Fungi/Metazoa group;Animalia;Eumetazoa;Bilateria;Protostomia;Ecdysozoa;Panarthropoda;Arthropoda;Mandibulata;Pancrustacea;Atelocerata;Insecta;Dicondylia;Pterygota;Neoptera;Orthopteroidea;Dictyoptera;Isoptera;Termopsidae;Termopsinae;Termopsini;Zootermopsis;Zootermopsis nevadensis	1628	XP_021934315.1	oxidation resistance protein 1 [Zootermopsis nevadensis]	XM_022078623.1	PREDICTED: Zootermopsis nevadensis oxidation resistance protein 1 (LOC110836910), mR--	sp|Q4V8B0|OXR1_RAT	Oxidation resistance protein 1 OS=Rattus norvegicus GN=Oxr1 PE=2 SV=3
CL132.Contig1_All	Zootermopsis nevadensis	136037	biota;Eucarya;Fungi/Metazoa group;Animalia;Eumetazoa;Bilateria;Protostomia;Ecdysozoa;Panarthropoda;Arthropoda;Mandibulata;Pancrustacea;Atelocerata;Insecta;Dicondylia;Pterygota;Neoptera;Orthopteroidea;Dictyoptera;Isoptera;Termopsidae;Termopsinae;Termopsini;Zootermopsis;Zootermopsis nevadensis	968	XP_021925120.1	uncharacterized protein LOC110832431 isoform X3 [Zootermopsis nevadensis]	--	--	--	--
CL132.Contig2_All	Zootermopsis nevadensis	136037	biota;Eucarya;Fungi/Metazoa group;Animalia;Eumetazoa;Bilateria;Protostomia;Ecdysozoa;Panarthropoda;Arthropoda;Mandibulata;Pancrustacea;Atelocerata;Insecta;Dicondylia;Pterygota;Neoptera;Orthopteroidea;Dictyoptera;Isoptera;Termopsidae;Termopsinae;Termopsini;Zootermopsis;Zootermopsis nevadensis	491	XP_021925120.1	uncharacterized protein LOC110832431 isoform X3 [Zootermopsis nevadensis]	--	--	--	--
CL132.Contig3_All	Zootermopsis nevadensis	136037	biota;Eucarya;Fungi/Metazoa group;Animalia;Eumetazoa;Bilateria;Protostomia;Ecdysozoa;Panarthropoda;Arthropoda;Mandibulata;Pancrustacea;Atelocerata;Insecta;Dicondylia;Pterygota;Neoptera;Orthopteroidea;Dictyoptera;Isoptera;Termopsidae;Termopsinae;Termopsini;Zootermopsis;Zootermopsis nevadensis	315	XP_021925120.1	uncharacterized protein LOC110832431 isoform X3 [Zootermopsis nevadensis]	--	--	--	--
CL132.Contig4_All	Zootermopsis nevadensis	136037	biota;Eucarya;Fungi/Metazoa group;Animalia;Eumetazoa;Bilateria;Protostomia;Ecdysozoa;Panarthropoda;Arthropoda;Mandibulata;Pancrustacea;Atelocerata;Insecta;Dicondylia;Pterygota;Neoptera;Orthopteroidea;Dictyoptera;Isoptera;Termopsidae;Termopsinae;Termopsini;Zootermopsis;Zootermopsis nevadensis	237	XP_021925114.1	uncharacterized protein LOC110832431 isoform X1 [Zootermopsis nevadensis] &gt;XP_021925115.1 uncharacterized protein LOC110832431 isoform X1 [Zootermopsis nevadensis] &gt;XP_021925116.1 uncharacterized protein LOC110832431 isoform X1 [Zootermopsis nevaden	--	--	--	--
CL1320.Contig1_All	Zootermopsis nevadensis	136037	biota;Eucarya;Fungi/Metazoa group;Animalia;Eumetazoa;Bilateria;Protostomia;Ecdysozoa;Panarthropoda;Arthropoda;Mandibulata;Pancrustacea;Atelocerata;Insecta;Dicondylia;Pterygota;Neoptera;Orthopteroidea;Dictyoptera;Isoptera;Termopsidae;Termopsinae;Termopsini;Zootermopsis;Zootermopsis nevadensis	2672	XP_021940728.1	peptidyl-prolyl cis-trans isomerase G isoform X1 [Zootermopsis nevadensis] &gt;XP_021940737.1 peptidyl-prolyl cis-trans isomerase G isoform X1 [Zootermopsis nevadensis] &gt;XP_021940747.1 peptidyl-prolyl cis-trans isomerase G isoform X1 [Zootermopsis neva	XM_022085055.1	PREDICTED: Zootermopsis nevadensis peptidyl-prolyl cis-trans isomerase G (LOC110840187), transcript variant X3, mR--	sp|O55035|PPIG_RAT	Peptidyl-prolyl cis-trans isomerase G OS=Rattus norvegicus GN=Ppig PE=1 SV=2
CL1320.Contig2_All	Zootermopsis nevadensis	136037	biota;Eucarya;Fungi/Metazoa group;Animalia;Eumetazoa;Bilateria;Protostomia;Ecdysozoa;Panarthropoda;Arthropoda;Mandibulata;Pancrustacea;Atelocerata;Insecta;Dicondylia;Pterygota;Neoptera;Orthopteroidea;Dictyoptera;Isoptera;Termopsidae;Termopsinae;Termopsini;Zootermopsis;Zootermopsis nevadensis	1494	XP_021940757.1	peptidyl-prolyl cis-trans isomerase G isoform X2 [Zootermopsis nevadensis]	--	--	--	--
CL1320.Contig3_All	Zootermopsis nevadensis	136037	biota;Eucarya;Fungi/Metazoa group;Animalia;Eumetazoa;Bilateria;Protostomia;Ecdysozoa;Panarthropoda;Arthropoda;Mandibulata;Pancrustacea;Atelocerata;Insecta;Dicondylia;Pterygota;Neoptera;Orthopteroidea;Dictyoptera;Isoptera;Termopsidae;Termopsinae;Termopsini;Zootermopsis;Zootermopsis nevadensis	1528	XP_021940757.1	peptidyl-prolyl cis-trans isomerase G isoform X2 [Zootermopsis nevadensis]	--	--	--	--
CL1320.Contig4_All	Zootermopsis nevadensis	136037	biota;Eucarya;Fungi/Metazoa group;Animalia;Eumetazoa;Bilateria;Protostomia;Ecdysozoa;Panarthropoda;Arthropoda;Mandibulata;Pancrustacea;Atelocerata;Insecta;Dicondylia;Pterygota;Neoptera;Orthopteroidea;Dictyoptera;Isoptera;Termopsidae;Termopsinae;Termopsini;Zootermopsis;Zootermopsis nevadensis	3118	XP_021940728.1	peptidyl-prolyl cis-trans isomerase G isoform X1 [Zootermopsis nevadensis] &gt;XP_021940737.1 peptidyl-prolyl cis-trans isomerase G isoform X1 [Zootermopsis nevadensis] &gt;XP_021940747.1 peptidyl-prolyl cis-trans isomerase G isoform X1 [Zootermopsis neva	XM_022085055.1	PREDICTED: Zootermopsis nevadensis peptidyl-prolyl cis-trans isomerase G (LOC110840187), transcript variant X3, mR--	sp|O55035|PPIG_RAT	Peptidyl-prolyl cis-trans isomerase G OS=Rattus norvegicus GN=Ppig PE=1 SV=2
CL1321.Contig1_All	Tritrichomonas foetus	1144522	biota;Eucarya;Parabasalia;Trichomonadida Kirby, 1947, emend. Brugerolle and Patterson, 2001;Tritrichomonadidae;Tritrichomonas;Trichomonas foetus	557	OHT10284.1	Katanin p60 ATPase-containing subunit A1 [Tritrichomonas foetus]	--	--	sp|B4JII0|SPAST_DROGR	Spastin OS=Drosophila grimshawi GN=spas PE=3 SV=1
CL1322.Contig1_All	Camponotus floridanus	104421	biota;Eucarya;Fungi/Metazoa group;Animalia;Eumetazoa;Bilateria;Protostomia;Ecdysozoa;Panarthropoda;Arthropoda;Mandibulata;Pancrustacea;Atelocerata;Insecta;Dicondylia;Pterygota;Neoptera;Endopterygota;Hymenoptera;Apocrita;Aculeata;Pompiloidea;Formicidae;Formicinae;Camponotini;Camponotus;Camponotus floridana	2720	EFN72391.1	Transposable element Tc3 transposase, partial [Camponotus floridanus]	XR_002626944.1	PREDICTED: Canis lupus familiaris uncharacterized LOC111096007 (LOC111096007), transcript variant X2, ncR--	--	--
CL1322.Contig2_All	Acyrthosiphon pisum	7029	biota;Eucarya;Fungi/Metazoa group;Animalia;Eumetazoa;Bilateria;Protostomia;Ecdysozoa;Panarthropoda;Arthropoda;Mandibulata;Pancrustacea;Atelocerata;Insecta;Dicondylia;Pterygota;Neoptera;Hemipteroidea;Hemiptera;Sternorrhyncha;Aphidiformes;Aphidomorpha;Aphidoidea;Aphididae;Aphidinae;Macrosiphini;Acyrthosiphon;Acyrhosiphum pisum	662	XP_003241325.1	PREDICTED: hypothetical protein LOC100572414 [Acyrthosiphon pisum]	--	--	--	--
CL1322.Contig3_All	Nilaparvata lugens	108931	biota;Eucarya;Fungi/Metazoa group;Animalia;Eumetazoa;Bilateria;Protostomia;Ecdysozoa;Panarthropoda;Arthropoda;Mandibulata;Pancrustacea;Atelocerata;Insecta;Dicondylia;Pterygota;Neoptera;Hemipteroidea;Hemiptera;Euhemiptera;Neohemiptera;Archaeorrhyncha;Fulgoroidea;Delphacidae;Delphacinae;Nilaparvata;Nalaparvata lugens	392	XP_022184768.1	uncharacterized protein LOC111044026 [Nilaparvata lugens]	--	--	--	--
CL1323.Contig1_All	Zootermopsis nevadensis	136037	biota;Eucarya;Fungi/Metazoa group;Animalia;Eumetazoa;Bilateria;Protostomia;Ecdysozoa;Panarthropoda;Arthropoda;Mandibulata;Pancrustacea;Atelocerata;Insecta;Dicondylia;Pterygota;Neoptera;Orthopteroidea;Dictyoptera;Isoptera;Termopsidae;Termopsinae;Termopsini;Zootermopsis;Zootermopsis nevadensis	1237	XP_021933918.1	tyrosine--tRNA ligase, cytoplasmic isoform X1 [Zootermopsis nevadensis] &gt;XP_021933920.1 tyrosine--tRNA ligase, cytoplasmic isoform X1 [Zootermopsis nevadensis] &gt;XP_021933921.1 tyrosine--tRNA ligase, cytoplasmic isoform X1 [Zootermopsis nevadensis] &	XM_022078233.1	PREDICTED: Zootermopsis nevadensis tyrosine--tR-- ligase, cytoplasmic (LOC110836725), transcript variant X7, mR--	sp|Q7ZX51|SYYC_XENLA	Tyrosine--tR-- ligase, cytoplasmic OS=Xenopus laevis GN=yars PE=2 SV=1
CL1323.Contig2_All	Zootermopsis nevadensis	136037	biota;Eucarya;Fungi/Metazoa group;Animalia;Eumetazoa;Bilateria;Protostomia;Ecdysozoa;Panarthropoda;Arthropoda;Mandibulata;Pancrustacea;Atelocerata;Insecta;Dicondylia;Pterygota;Neoptera;Orthopteroidea;Dictyoptera;Isoptera;Termopsidae;Termopsinae;Termopsini;Zootermopsis;Zootermopsis nevadensis	1581	XP_021933924.1	tyrosine--tRNA ligase, cytoplasmic isoform X3 [Zootermopsis nevadensis] &gt;XP_021933925.1 tyrosine--tRNA ligase, cytoplasmic isoform X3 [Zootermopsis nevadensis]	XM_022078233.1	PREDICTED: Zootermopsis nevadensis tyrosine--tR-- ligase, cytoplasmic (LOC110836725), transcript variant X7, mR--	sp|Q7ZX51|SYYC_XENLA	Tyrosine--tR-- ligase, cytoplasmic OS=Xenopus laevis GN=yars PE=2 SV=1
CL1323.Contig3_All	Zootermopsis nevadensis	136037	biota;Eucarya;Fungi/Metazoa group;Animalia;Eumetazoa;Bilateria;Protostomia;Ecdysozoa;Panarthropoda;Arthropoda;Mandibulata;Pancrustacea;Atelocerata;Insecta;Dicondylia;Pterygota;Neoptera;Orthopteroidea;Dictyoptera;Isoptera;Termopsidae;Termopsinae;Termopsini;Zootermopsis;Zootermopsis nevadensis	1691	XP_021933918.1	tyrosine--tRNA ligase, cytoplasmic isoform X1 [Zootermopsis nevadensis] &gt;XP_021933920.1 tyrosine--tRNA ligase, cytoplasmic isoform X1 [Zootermopsis nevadensis] &gt;XP_021933921.1 tyrosine--tRNA ligase, cytoplasmic isoform X1 [Zootermopsis nevadensis] &	XM_022078230.1	PREDICTED: Zootermopsis nevadensis tyrosine--tR-- ligase, cytoplasmic (LOC110836725), transcript variant X4, mR--	sp|Q6TGS6|SYYC_DANRE	Tyrosine--tR-- ligase, cytoplasmic OS=Danio rerio GN=yars PE=2 SV=2
CL1324.Contig1_All	Zootermopsis nevadensis	136037	biota;Eucarya;Fungi/Metazoa group;Animalia;Eumetazoa;Bilateria;Protostomia;Ecdysozoa;Panarthropoda;Arthropoda;Mandibulata;Pancrustacea;Atelocerata;Insecta;Dicondylia;Pterygota;Neoptera;Orthopteroidea;Dictyoptera;Isoptera;Termopsidae;Termopsinae;Termopsini;Zootermopsis;Zootermopsis nevadensis	1050	XP_021919244.1	dual specificity protein phosphatase 14 isoform X2 [Zootermopsis nevadensis] &gt;KDR19773.1 Dual specificity protein phosphatase 14 [Zootermopsis nevadensis]	XM_022063552.1	PREDICTED: Zootermopsis nevadensis dual specificity protein phosphatase 14 (LOC110829628), transcript variant X3, mR--	sp|Q17QM8|DUS14_BOVIN	Dual specificity protein phosphatase 14 OS=Bos taurus GN=DUSP14 PE=2 SV=1
CL1324.Contig2_All	Zootermopsis nevadensis	136037	biota;Eucarya;Fungi/Metazoa group;Animalia;Eumetazoa;Bilateria;Protostomia;Ecdysozoa;Panarthropoda;Arthropoda;Mandibulata;Pancrustacea;Atelocerata;Insecta;Dicondylia;Pterygota;Neoptera;Orthopteroidea;Dictyoptera;Isoptera;Termopsidae;Termopsinae;Termopsini;Zootermopsis;Zootermopsis nevadensis	377	XP_021919244.1	dual specificity protein phosphatase 14 isoform X2 [Zootermopsis nevadensis] &gt;KDR19773.1 Dual specificity protein phosphatase 14 [Zootermopsis nevadensis]	XM_022063552.1	PREDICTED: Zootermopsis nevadensis dual specificity protein phosphatase 14 (LOC110829628), transcript variant X3, mR--	sp|Q9JLY7|DUS14_MOUSE	Dual specificity protein phosphatase 14 OS=Mus musculus GN=Dusp14 PE=2 SV=2
CL1325.Contig1_All	Zootermopsis nevadensis	136037	biota;Eucarya;Fungi/Metazoa group;Animalia;Eumetazoa;Bilateria;Protostomia;Ecdysozoa;Panarthropoda;Arthropoda;Mandibulata;Pancrustacea;Atelocerata;Insecta;Dicondylia;Pterygota;Neoptera;Orthopteroidea;Dictyoptera;Isoptera;Termopsidae;Termopsinae;Termopsini;Zootermopsis;Zootermopsis nevadensis	1788	XP_021927209.1	protein ST7 homolog isoform X1 [Zootermopsis nevadensis] &gt;KDR15604.1 ST7-like protein [Zootermopsis nevadensis]	XR_002544212.1	PREDICTED: Zootermopsis nevadensis protein ST7 homolog (LOC110833450), transcript variant X2, misc_R--	sp|Q2M146|ST7_DROPS	Protein ST7 homolog OS=Drosophila pseudoobscura pseudoobscura GN=GA17575 PE=3 SV=2
CL1325.Contig2_All	Zootermopsis nevadensis	136037	biota;Eucarya;Fungi/Metazoa group;Animalia;Eumetazoa;Bilateria;Protostomia;Ecdysozoa;Panarthropoda;Arthropoda;Mandibulata;Pancrustacea;Atelocerata;Insecta;Dicondylia;Pterygota;Neoptera;Orthopteroidea;Dictyoptera;Isoptera;Termopsidae;Termopsinae;Termopsini;Zootermopsis;Zootermopsis nevadensis	1943	XP_021927209.1	protein ST7 homolog isoform X1 [Zootermopsis nevadensis] &gt;KDR15604.1 ST7-like protein [Zootermopsis nevadensis]	XR_002544212.1	PREDICTED: Zootermopsis nevadensis protein ST7 homolog (LOC110833450), transcript variant X2, misc_R--	sp|Q2M146|ST7_DROPS	Protein ST7 homolog OS=Drosophila pseudoobscura pseudoobscura GN=GA17575 PE=3 SV=2
CL1325.Contig3_All	Zootermopsis nevadensis	136037	biota;Eucarya;Fungi/Metazoa group;Animalia;Eumetazoa;Bilateria;Protostomia;Ecdysozoa;Panarthropoda;Arthropoda;Mandibulata;Pancrustacea;Atelocerata;Insecta;Dicondylia;Pterygota;Neoptera;Orthopteroidea;Dictyoptera;Isoptera;Termopsidae;Termopsinae;Termopsini;Zootermopsis;Zootermopsis nevadensis	545	XP_021927209.1	protein ST7 homolog isoform X1 [Zootermopsis nevadensis] &gt;KDR15604.1 ST7-like protein [Zootermopsis nevadensis]	XR_002544212.1	PREDICTED: Zootermopsis nevadensis protein ST7 homolog (LOC110833450), transcript variant X2, misc_R--	sp|A9JRA0|ST7L_DANRE	Suppressor of tumorigenicity 7 protein-like OS=Danio rerio GN=st7l PE=2 SV=1
CL1327.Contig1_All	Tritrichomonas foetus	1144522	biota;Eucarya;Parabasalia;Trichomonadida Kirby, 1947, emend. Brugerolle and Patterson, 2001;Tritrichomonadidae;Tritrichomonas;Trichomonas foetus	365	OHS97639.1	hypothetical protein TRFO_09345 [Tritrichomonas foetus]	--	--	--	--
CL1328.Contig1_All	Zootermopsis nevadensis	136037	biota;Eucarya;Fungi/Metazoa group;Animalia;Eumetazoa;Bilateria;Protostomia;Ecdysozoa;Panarthropoda;Arthropoda;Mandibulata;Pancrustacea;Atelocerata;Insecta;Dicondylia;Pterygota;Neoptera;Orthopteroidea;Dictyoptera;Isoptera;Termopsidae;Termopsinae;Termopsini;Zootermopsis;Zootermopsis nevadensis	1097	KDR14904.1	hypothetical protein L798_11123 [Zootermopsis nevadensis]	XM_022072940.1	PREDICTED: Zootermopsis nevadensis probable cyclin-dependent serine/threonine-protein kinase DDB_G0292550 (LOC110834108), mR--/	--	--
CL1328.Contig2_All	Zootermopsis nevadensis	136037	biota;Eucarya;Fungi/Metazoa group;Animalia;Eumetazoa;Bilateria;Protostomia;Ecdysozoa;Panarthropoda;Arthropoda;Mandibulata;Pancrustacea;Atelocerata;Insecta;Dicondylia;Pterygota;Neoptera;Orthopteroidea;Dictyoptera;Isoptera;Termopsidae;Termopsinae;Termopsini;Zootermopsis;Zootermopsis nevadensis	315	KDR14904.1	hypothetical protein L798_11123 [Zootermopsis nevadensis]	XM_022072940.1	PREDICTED: Zootermopsis nevadensis probable cyclin-dependent serine/threonine-protein kinase DDB_G0292550 (LOC110834108), mR--/	--	--
CL1329.Contig2_All	Zootermopsis nevadensis	136037	biota;Eucarya;Fungi/Metazoa group;Animalia;Eumetazoa;Bilateria;Protostomia;Ecdysozoa;Panarthropoda;Arthropoda;Mandibulata;Pancrustacea;Atelocerata;Insecta;Dicondylia;Pterygota;Neoptera;Orthopteroidea;Dictyoptera;Isoptera;Termopsidae;Termopsinae;Termopsini;Zootermopsis;Zootermopsis nevadensis	604	XP_021916730.1	sprT-like domain-containing protein Spartan [Zootermopsis nevadensis] &gt;KDR24175.1 Zinc finger RAD18 domain-containing protein [Zootermopsis nevadensis]	--	--	--	--
CL133.Contig6_All	Aedes aegypti	7159	biota;Eucarya;Fungi/Metazoa group;Animalia;Eumetazoa;Bilateria;Protostomia;Ecdysozoa;Panarthropoda;Arthropoda;Mandibulata;Pancrustacea;Atelocerata;Insecta;Dicondylia;Pterygota;Neoptera;Endopterygota;Diptera;Nematocera;Culicimorpha;Culicoidea;Culicidae;Culicinae;Aedini;Aedes;Stegomyia;Aedes aegypti	679	AAB65093.1	Lian-Aa1 retrotransposon protein [Aedes aegypti]	--	--	--	--
CL1330.Contig1_All	Zootermopsis nevadensis	136037	biota;Eucarya;Fungi/Metazoa group;Animalia;Eumetazoa;Bilateria;Protostomia;Ecdysozoa;Panarthropoda;Arthropoda;Mandibulata;Pancrustacea;Atelocerata;Insecta;Dicondylia;Pterygota;Neoptera;Orthopteroidea;Dictyoptera;Isoptera;Termopsidae;Termopsinae;Termopsini;Zootermopsis;Zootermopsis nevadensis	1534	XP_021925208.1	WD repeat domain phosphoinositide-interacting protein 2 isoform X1 [Zootermopsis nevadensis]	XM_022069516.1	PREDICTED: Zootermopsis nevadensis WD repeat domain phosphoinositide-interacting protein 2 (LOC110832477), transcript variant X1, mR--	sp|Q7ZWU5|WIPI2_XENLA	WD repeat domain phosphoinositide-interacting protein 2 OS=Xenopus laevis GN=wipi2 PE=2 SV=1
CL1330.Contig2_All	Zootermopsis nevadensis	136037	biota;Eucarya;Fungi/Metazoa group;Animalia;Eumetazoa;Bilateria;Protostomia;Ecdysozoa;Panarthropoda;Arthropoda;Mandibulata;Pancrustacea;Atelocerata;Insecta;Dicondylia;Pterygota;Neoptera;Orthopteroidea;Dictyoptera;Isoptera;Termopsidae;Termopsinae;Termopsini;Zootermopsis;Zootermopsis nevadensis	297	XP_021925213.1	WD repeat domain phosphoinositide-interacting protein 2 isoform X5 [Zootermopsis nevadensis]	XM_022069522.1	PREDICTED: Zootermopsis nevadensis WD repeat domain phosphoinositide-interacting protein 2 (LOC110832477), transcript variant X6, mR--	sp|Q7ZWU5|WIPI2_XENLA	WD repeat domain phosphoinositide-interacting protein 2 OS=Xenopus laevis GN=wipi2 PE=2 SV=1
CL1331.Contig3_All	Zootermopsis nevadensis	136037	biota;Eucarya;Fungi/Metazoa group;Animalia;Eumetazoa;Bilateria;Protostomia;Ecdysozoa;Panarthropoda;Arthropoda;Mandibulata;Pancrustacea;Atelocerata;Insecta;Dicondylia;Pterygota;Neoptera;Orthopteroidea;Dictyoptera;Isoptera;Termopsidae;Termopsinae;Termopsini;Zootermopsis;Zootermopsis nevadensis	2388	XP_021932809.1	NKAP family protein CG6066 isoform X2 [Zootermopsis nevadensis]	XM_022077116.1	PREDICTED: Zootermopsis nevadensis NKAP family protein CG6066 (LOC110836196), transcript variant X3, mR--	sp|Q9VB74|U396_DROME	UPF0396 protein CG6066 OS=Drosophila melanogaster GN=CG6066 PE=1 SV=1
CL1333.Contig1_All	Zootermopsis nevadensis	136037	biota;Eucarya;Fungi/Metazoa group;Animalia;Eumetazoa;Bilateria;Protostomia;Ecdysozoa;Panarthropoda;Arthropoda;Mandibulata;Pancrustacea;Atelocerata;Insecta;Dicondylia;Pterygota;Neoptera;Orthopteroidea;Dictyoptera;Isoptera;Termopsidae;Termopsinae;Termopsini;Zootermopsis;Zootermopsis nevadensis	571	XP_021917633.1	phosphoinositide 3-kinase adapter protein 1 isoform X5 [Zootermopsis nevadensis]	XM_022061941.1	PREDICTED: Zootermopsis nevadensis phosphoinositide 3-kinase adapter protein 1 (LOC110828831), transcript variant X5, mR--	sp|Q9EQ32|BCAP_MOUSE	Phosphoinositide 3-kinase adapter protein 1 OS=Mus musculus GN=Pik3ap1 PE=1 SV=1
CL1333.Contig2_All	Zootermopsis nevadensis	136037	biota;Eucarya;Fungi/Metazoa group;Animalia;Eumetazoa;Bilateria;Protostomia;Ecdysozoa;Panarthropoda;Arthropoda;Mandibulata;Pancrustacea;Atelocerata;Insecta;Dicondylia;Pterygota;Neoptera;Orthopteroidea;Dictyoptera;Isoptera;Termopsidae;Termopsinae;Termopsini;Zootermopsis;Zootermopsis nevadensis	588	XP_021917615.1	phosphoinositide 3-kinase adapter protein 1 isoform X3 [Zootermopsis nevadensis]	--	--	sp|Q8NDB2|BANK1_HUMAN	B-cell scaffold protein with ankyrin repeats OS=Homo sapiens GN=BANK1 PE=1 SV=3
CL1333.Contig3_All	Zootermopsis nevadensis	136037	biota;Eucarya;Fungi/Metazoa group;Animalia;Eumetazoa;Bilateria;Protostomia;Ecdysozoa;Panarthropoda;Arthropoda;Mandibulata;Pancrustacea;Atelocerata;Insecta;Dicondylia;Pterygota;Neoptera;Orthopteroidea;Dictyoptera;Isoptera;Termopsidae;Termopsinae;Termopsini;Zootermopsis;Zootermopsis nevadensis	2212	XP_021917633.1	phosphoinositide 3-kinase adapter protein 1 isoform X5 [Zootermopsis nevadensis]	--	--	--	--
CL1334.Contig1_All	Zootermopsis nevadensis	136037	biota;Eucarya;Fungi/Metazoa group;Animalia;Eumetazoa;Bilateria;Protostomia;Ecdysozoa;Panarthropoda;Arthropoda;Mandibulata;Pancrustacea;Atelocerata;Insecta;Dicondylia;Pterygota;Neoptera;Orthopteroidea;Dictyoptera;Isoptera;Termopsidae;Termopsinae;Termopsini;Zootermopsis;Zootermopsis nevadensis	211	XP_021916760.1	uncharacterized protein LOC110828378 isoform X2 [Zootermopsis nevadensis]	--	--	--	--
CL1335.Contig1_All	Zootermopsis nevadensis	136037	biota;Eucarya;Fungi/Metazoa group;Animalia;Eumetazoa;Bilateria;Protostomia;Ecdysozoa;Panarthropoda;Arthropoda;Mandibulata;Pancrustacea;Atelocerata;Insecta;Dicondylia;Pterygota;Neoptera;Orthopteroidea;Dictyoptera;Isoptera;Termopsidae;Termopsinae;Termopsini;Zootermopsis;Zootermopsis nevadensis	344	XP_021914640.1	multiple PDZ domain protein-like [Zootermopsis nevadensis]	XM_022058948.1	PREDICTED: Zootermopsis nevadensis multiple PDZ domain protein-like (LOC110827345), mR--	sp|Q8VBX6|MPDZ_MOUSE	Multiple PDZ domain protein OS=Mus musculus GN=Mpdz PE=1 SV=2
CL1335.Contig2_All	Zootermopsis nevadensis	136037	biota;Eucarya;Fungi/Metazoa group;Animalia;Eumetazoa;Bilateria;Protostomia;Ecdysozoa;Panarthropoda;Arthropoda;Mandibulata;Pancrustacea;Atelocerata;Insecta;Dicondylia;Pterygota;Neoptera;Orthopteroidea;Dictyoptera;Isoptera;Termopsidae;Termopsinae;Termopsini;Zootermopsis;Zootermopsis nevadensis	3001	XP_021914640.1	multiple PDZ domain protein-like [Zootermopsis nevadensis]	XM_022058948.1	PREDICTED: Zootermopsis nevadensis multiple PDZ domain protein-like (LOC110827345), mR--	sp|Q9NB04|PATJ_DROME	Patj homolog OS=Drosophila melanogaster GN=Patj PE=1 SV=2
CL1335.Contig3_All	Zootermopsis nevadensis	136037	biota;Eucarya;Fungi/Metazoa group;Animalia;Eumetazoa;Bilateria;Protostomia;Ecdysozoa;Panarthropoda;Arthropoda;Mandibulata;Pancrustacea;Atelocerata;Insecta;Dicondylia;Pterygota;Neoptera;Orthopteroidea;Dictyoptera;Isoptera;Termopsidae;Termopsinae;Termopsini;Zootermopsis;Zootermopsis nevadensis	3207	XP_021914640.1	multiple PDZ domain protein-like [Zootermopsis nevadensis]	XM_022058948.1	PREDICTED: Zootermopsis nevadensis multiple PDZ domain protein-like (LOC110827345), mR--	sp|Q9NB04|PATJ_DROME	Patj homolog OS=Drosophila melanogaster GN=Patj PE=1 SV=2
CL1335.Contig4_All	Zootermopsis nevadensis	136037	biota;Eucarya;Fungi/Metazoa group;Animalia;Eumetazoa;Bilateria;Protostomia;Ecdysozoa;Panarthropoda;Arthropoda;Mandibulata;Pancrustacea;Atelocerata;Insecta;Dicondylia;Pterygota;Neoptera;Orthopteroidea;Dictyoptera;Isoptera;Termopsidae;Termopsinae;Termopsini;Zootermopsis;Zootermopsis nevadensis	1693	XP_021914640.1	multiple PDZ domain protein-like [Zootermopsis nevadensis]	XM_022058948.1	PREDICTED: Zootermopsis nevadensis multiple PDZ domain protein-like (LOC110827345), mR--	sp|Q9NB04|PATJ_DROME	Patj homolog OS=Drosophila melanogaster GN=Patj PE=1 SV=2
CL1336.Contig1_All	Tritrichomonas foetus	1144522	biota;Eucarya;Parabasalia;Trichomonadida Kirby, 1947, emend. Brugerolle and Patterson, 2001;Tritrichomonadidae;Tritrichomonas;Trichomonas foetus	1072	OHS97217.1	hypothetical protein TRFO_36600 [Tritrichomonas foetus]	--	--	--	--
CL1337.Contig2_All	Plutella xylostella	51655	biota;Eucarya;Fungi/Metazoa group;Animalia;Eumetazoa;Bilateria;Protostomia;Ecdysozoa;Panarthropoda;Arthropoda;Mandibulata;Pancrustacea;Atelocerata;Insecta;Dicondylia;Pterygota;Neoptera;Endopterygota;Amphiesmenoptera;Lepidoptera;Glossata;Neolepidoptera;Heteroneura;Ditrysia;Hyponomeutoidea;Acrolepiidae;Plutella;Plutella xylostella	1541	XP_011551371.1	PREDICTED: uncharacterized protein LOC105383056 [Plutella xylostella]	--	--	--	--
CL1338.Contig1_All	Zootermopsis nevadensis	136037	biota;Eucarya;Fungi/Metazoa group;Animalia;Eumetazoa;Bilateria;Protostomia;Ecdysozoa;Panarthropoda;Arthropoda;Mandibulata;Pancrustacea;Atelocerata;Insecta;Dicondylia;Pterygota;Neoptera;Orthopteroidea;Dictyoptera;Isoptera;Termopsidae;Termopsinae;Termopsini;Zootermopsis;Zootermopsis nevadensis	469	KDR16326.1	Histone-lysine N-methyltransferase MLL5 [Zootermopsis nevadensis]	--	--	--	--
CL1338.Contig2_All	Zootermopsis nevadensis	136037	biota;Eucarya;Fungi/Metazoa group;Animalia;Eumetazoa;Bilateria;Protostomia;Ecdysozoa;Panarthropoda;Arthropoda;Mandibulata;Pancrustacea;Atelocerata;Insecta;Dicondylia;Pterygota;Neoptera;Orthopteroidea;Dictyoptera;Isoptera;Termopsidae;Termopsinae;Termopsini;Zootermopsis;Zootermopsis nevadensis	2087	KDR16326.1	Histone-lysine N-methyltransferase MLL5 [Zootermopsis nevadensis]	XM_022069988.1	PREDICTED: Zootermopsis nevadensis uncharacterized LOC110832728 (LOC110832728), mR--	sp|Q8IZD2|KMT2E_HUMAN	Histone-lysine N-methyltransferase 2E OS=Homo sapiens GN=KMT2E PE=1 SV=1
CL1339.Contig1_All	Zootermopsis nevadensis	136037	biota;Eucarya;Fungi/Metazoa group;Animalia;Eumetazoa;Bilateria;Protostomia;Ecdysozoa;Panarthropoda;Arthropoda;Mandibulata;Pancrustacea;Atelocerata;Insecta;Dicondylia;Pterygota;Neoptera;Orthopteroidea;Dictyoptera;Isoptera;Termopsidae;Termopsinae;Termopsini;Zootermopsis;Zootermopsis nevadensis	2060	XP_021918594.1	ubiquitin carboxyl-terminal hydrolase 2-like [Zootermopsis nevadensis] &gt;XP_021918595.1 ubiquitin carboxyl-terminal hydrolase 2-like [Zootermopsis nevadensis] &gt;XP_021918596.1 ubiquitin carboxyl-terminal hydrolase 2-like [Zootermopsis nevadensis]	XM_022062902.1	PREDICTED: Zootermopsis nevadensis ubiquitin carboxyl-terminal hydrolase 2-like (LOC110829304), transcript variant X1, mR--	sp|O57429|UBP2_CHICK	Ubiquitin carboxyl-terminal hydrolase 2 OS=Gallus gallus GN=USP2 PE=2 SV=1
CL1339.Contig2_All	Zootermopsis nevadensis	136037	biota;Eucarya;Fungi/Metazoa group;Animalia;Eumetazoa;Bilateria;Protostomia;Ecdysozoa;Panarthropoda;Arthropoda;Mandibulata;Pancrustacea;Atelocerata;Insecta;Dicondylia;Pterygota;Neoptera;Orthopteroidea;Dictyoptera;Isoptera;Termopsidae;Termopsinae;Termopsini;Zootermopsis;Zootermopsis nevadensis	2391	XP_021918594.1	ubiquitin carboxyl-terminal hydrolase 2-like [Zootermopsis nevadensis] &gt;XP_021918595.1 ubiquitin carboxyl-terminal hydrolase 2-like [Zootermopsis nevadensis] &gt;XP_021918596.1 ubiquitin carboxyl-terminal hydrolase 2-like [Zootermopsis nevadensis]	XM_022062904.1	PREDICTED: Zootermopsis nevadensis ubiquitin carboxyl-terminal hydrolase 2-like (LOC110829304), transcript variant X3, mR--	sp|O57429|UBP2_CHICK	Ubiquitin carboxyl-terminal hydrolase 2 OS=Gallus gallus GN=USP2 PE=2 SV=1
[truncated: 30,929 more rows]
