# Supplementary material for: Transcriptome analysis of the digestive system of a wood-feeding termite (Coptotermes formosanus) revealed a unique mechanism for effective biomass degradation
Source: Biotechnol Biofuels. 2018 Feb 3;11:24. doi: 10.1186/s13068-018-1015-1 (PMC5797411; doi:10.1186/s13068-018-1015-1)
Supplement: Supplementary file 6 — Additional file 6: Table S3. Expression of CAZyme genes. All the assembled unigenes were submitted for local BLASTx search against the CAZy database (http://www.cazy.org), with an E-value cutoff of 1E−5. The specie origins of CAZymes were determined by considering both the specie names of homologous proteins in the Nr database and the CAZy database. The FPKM value of each CAZyme gene in different gut tissues was listed. [file 13068_2018_1015_MOESM6_ESM.xls]

## Sheet: Sheet1
Cazy family	Unigene ID	Gene length	Pfam domains	Organism	Taxanomy	Putative taxonomy origin	Predicted Signal peptide	FPKM (Salivary gland)	FPKM (Foregut)	FPKM (Midgut)	FPKM (Hindgut)
CBM14|GH18	CL1003.Contig1_All	1881	Glyco_hydro_18	Macrotermes barneyi	biota;Eucarya;Fungi/Metazoa group;Animalia;Eumetazoa;Bilateria;Protostomia;Ecdysozoa;Panarthropoda;Arthropoda;Mandibulata;Pancrustacea;Atelocerata;Insecta;Dicondylia;Pterygota;Neoptera;Orthopteroidea;Dictyoptera;Isoptera;Termitidae;Macrotermitidae;Macrotermes;Macrotermes barneyi	Termite	Y	1.3358	1.4082	1.5175	2.1842
CBM14|GH18	CL1003.Contig2_All	2257	Glyco_hydro_18	Macrotermes barneyi	biota;Eucarya;Fungi/Metazoa group;Animalia;Eumetazoa;Bilateria;Protostomia;Ecdysozoa;Panarthropoda;Arthropoda;Mandibulata;Pancrustacea;Atelocerata;Insecta;Dicondylia;Pterygota;Neoptera;Orthopteroidea;Dictyoptera;Isoptera;Termitidae;Macrotermitidae;Macrotermes;Macrotermes barneyi	Termite	Y	7.236	0.0978	0	0.182
CE11	CL1034.Contig1_All	896	DEAD|Helicase_C	Tritrichomonas foetus	biota;Eucarya;Parabasalia;Trichomonadida Kirby, 1947, emend. Brugerolle and Patterson, 2001;Tritrichomonadidae;Tritrichomonas;Trichomonas foetus	Protist	N	0	0	0	11.2343
CE11	CL1034.Contig2_All	863	Helicase_C	Tritrichomonas foetus	biota;Eucarya;Parabasalia;Trichomonadida Kirby, 1947, emend. Brugerolle and Patterson, 2001;Tritrichomonadidae;Tritrichomonas;Trichomonas foetus	Protist	N	0	0	0.2362	23.5658
GH99	CL1045.Contig1_All	3162	PDZ|PDZ|Guanylate_kin	Zootermopsis nevadensis	biota;Eucarya;Fungi/Metazoa group;Animalia;Eumetazoa;Bilateria;Protostomia;Ecdysozoa;Panarthropoda;Arthropoda;Mandibulata;Pancrustacea;Atelocerata;Insecta;Dicondylia;Pterygota;Neoptera;Orthopteroidea;Dictyoptera;Isoptera;Termopsidae;Termopsinae;Termopsini;Zootermopsis;Zootermopsis nevadensis	Termite	N	0.1703	0.5585	0.0645	1.0395
GH99	CL1045.Contig2_All	3316	L27_1|PDZ|PDZ|Guanylate_kin	Zootermopsis nevadensis	biota;Eucarya;Fungi/Metazoa group;Animalia;Eumetazoa;Bilateria;Protostomia;Ecdysozoa;Panarthropoda;Arthropoda;Mandibulata;Pancrustacea;Atelocerata;Insecta;Dicondylia;Pterygota;Neoptera;Orthopteroidea;Dictyoptera;Isoptera;Termopsidae;Termopsinae;Termopsini;Zootermopsis;Zootermopsis nevadensis	Termite	N	0.2165	0.6657	0.2459	1.4249
GH99	CL1045.Contig3_All	3193	PDZ|PDZ|Guanylate_kin	Zootermopsis nevadensis	biota;Eucarya;Fungi/Metazoa group;Animalia;Eumetazoa;Bilateria;Protostomia;Ecdysozoa;Panarthropoda;Arthropoda;Mandibulata;Pancrustacea;Atelocerata;Insecta;Dicondylia;Pterygota;Neoptera;Orthopteroidea;Dictyoptera;Isoptera;Termopsidae;Termopsinae;Termopsini;Zootermopsis;Zootermopsis nevadensis	Termite	N	0.7869	4.3552	4.342	4.6966
GT77	CL1056.Contig2_All	1163	n/a	Tritrichomonas foetus	biota;Eucarya;Parabasalia;Trichomonadida Kirby, 1947, emend. Brugerolle and Patterson, 2001;Tritrichomonadidae;Tritrichomonas;Trichomonas foetus	Protist	Y	0	0	0.5259	22.786
GH7	CL1073.Contig1_All	561	Glyco_hydro_7	Holomastigotoides mirabile	biota;Eucarya;Parabasalia;Spirotrichonymphida;Holomastigotidae;Holomastigotoides;Holomastigotoides mirabile	Protist	N	0.3199	0	0.7269	155.9929
GH7	CL1073.Contig2_All	562	Glyco_hydro_7	Holomastigotoides mirabile	biota;Eucarya;Parabasalia;Spirotrichonymphida;Holomastigotidae;Holomastigotoides;Holomastigotoides mirabile	Protist	N	0.3193	0	3.265	194.8269
GT55	CL1078.Contig1_All	771	Ank_2|Ank_2|Ank_2|Ank_2|Ank_2	Tritrichomonas foetus	biota;Eucarya;Parabasalia;Trichomonadida Kirby, 1947, emend. Brugerolle and Patterson, 2001;Tritrichomonadidae;Tritrichomonas;Trichomonas foetus	Protist	N	0	0	0	15.4537
GT55	CL1078.Contig2_All	591	Ank_2|Ank_2|Ank_2|Ank_2|Ank_2	Tritrichomonas foetus	biota;Eucarya;Parabasalia;Trichomonadida Kirby, 1947, emend. Brugerolle and Patterson, 2001;Tritrichomonadidae;Tritrichomonas;Trichomonas foetus	Protist	N	0	0	0	15.2941
GH22	CL1083.Contig2_All	734	Destabilase	Zootermopsis nevadensis	biota;Eucarya;Fungi/Metazoa group;Animalia;Eumetazoa;Bilateria;Protostomia;Ecdysozoa;Panarthropoda;Arthropoda;Mandibulata;Pancrustacea;Atelocerata;Insecta;Dicondylia;Pterygota;Neoptera;Orthopteroidea;Dictyoptera;Isoptera;Termopsidae;Termopsinae;Termopsini;Zootermopsis;Zootermopsis nevadensis	Termite	N	0.2445	10.8261	0.2778	1.9591
GH31	CL1097.Contig2_All	2344	Glyco_hydro_31	Zootermopsis nevadensis	biota;Eucarya;Fungi/Metazoa group;Animalia;Eumetazoa;Bilateria;Protostomia;Ecdysozoa;Panarthropoda;Arthropoda;Mandibulata;Pancrustacea;Atelocerata;Insecta;Dicondylia;Pterygota;Neoptera;Orthopteroidea;Dictyoptera;Isoptera;Termopsidae;Termopsinae;Termopsini;Zootermopsis;Zootermopsis nevadensis	Termite	N	11.102	22.6947	53.9279	19.9818
GH18	CL11.Contig1_All	6784	I-set|Ig_2|I-set|I-set|I-set|I-set|I-set|I-set	Zootermopsis nevadensis	biota;Eucarya;Fungi/Metazoa group;Animalia;Eumetazoa;Bilateria;Protostomia;Ecdysozoa;Panarthropoda;Arthropoda;Mandibulata;Pancrustacea;Atelocerata;Insecta;Dicondylia;Pterygota;Neoptera;Orthopteroidea;Dictyoptera;Isoptera;Termopsidae;Termopsinae;Termopsini;Zootermopsis;Zootermopsis nevadensis	Termite	N	0	0.7158	0	0.0606
GH18	CL11.Contig2_All	6777	I-set|Ig_2|I-set|I-set|I-set|I-set|I-set|I-set	Zootermopsis nevadensis	biota;Eucarya;Fungi/Metazoa group;Animalia;Eumetazoa;Bilateria;Protostomia;Ecdysozoa;Panarthropoda;Arthropoda;Mandibulata;Pancrustacea;Atelocerata;Insecta;Dicondylia;Pterygota;Neoptera;Orthopteroidea;Dictyoptera;Isoptera;Termopsidae;Termopsinae;Termopsini;Zootermopsis;Zootermopsis nevadensis	Termite	N	0.0265	1.2703	0	0.0909
GH18	CL11.Contig3_All	5610	I-set|Ig_2|I-set|I-set|I-set|I-set|I-set|I-set	Zootermopsis nevadensis	biota;Eucarya;Fungi/Metazoa group;Animalia;Eumetazoa;Bilateria;Protostomia;Ecdysozoa;Panarthropoda;Arthropoda;Mandibulata;Pancrustacea;Atelocerata;Insecta;Dicondylia;Pterygota;Neoptera;Orthopteroidea;Dictyoptera;Isoptera;Termopsidae;Termopsinae;Termopsini;Zootermopsis;Zootermopsis nevadensis	Termite	N	0	0.8263	0.0363	0.0732
GH18	CL11.Contig4_All	5559	I-set|Ig_2|I-set|I-set|I-set|I-set|I-set|I-set	Zootermopsis nevadensis	biota;Eucarya;Fungi/Metazoa group;Animalia;Eumetazoa;Bilateria;Protostomia;Ecdysozoa;Panarthropoda;Arthropoda;Mandibulata;Pancrustacea;Atelocerata;Insecta;Dicondylia;Pterygota;Neoptera;Orthopteroidea;Dictyoptera;Isoptera;Termopsidae;Termopsinae;Termopsini;Zootermopsis;Zootermopsis nevadensis	Termite	N	0	0.675	0	0.0739
GH18	CL11.Contig5_All	10799	I-set|Ig_2|I-set|I-set|I-set|I-set|I-set|I-set	Zootermopsis nevadensis	biota;Eucarya;Fungi/Metazoa group;Animalia;Eumetazoa;Bilateria;Protostomia;Ecdysozoa;Panarthropoda;Arthropoda;Mandibulata;Pancrustacea;Atelocerata;Insecta;Dicondylia;Pterygota;Neoptera;Orthopteroidea;Dictyoptera;Isoptera;Termopsidae;Termopsinae;Termopsini;Zootermopsis;Zootermopsis nevadensis	Termite	N	0.0831	8.7279	0.4154	3.6524
GH18	CL1108.Contig1_All	1359	Pkinase|Pkinase_Tyr	Zootermopsis nevadensis	biota;Eucarya;Fungi/Metazoa group;Animalia;Eumetazoa;Bilateria;Protostomia;Ecdysozoa;Panarthropoda;Arthropoda;Mandibulata;Pancrustacea;Atelocerata;Insecta;Dicondylia;Pterygota;Neoptera;Orthopteroidea;Dictyoptera;Isoptera;Termopsidae;Termopsinae;Termopsini;Zootermopsis;Zootermopsis nevadensis	Termite	N	4.6221	8.6084	11.5518	8.7673
CBM14	CL1112.Contig1_All	3270	Trypsin	Zootermopsis nevadensis	biota;Eucarya;Fungi/Metazoa group;Animalia;Eumetazoa;Bilateria;Protostomia;Ecdysozoa;Panarthropoda;Arthropoda;Mandibulata;Pancrustacea;Atelocerata;Insecta;Dicondylia;Pterygota;Neoptera;Orthopteroidea;Dictyoptera;Isoptera;Termopsidae;Termopsinae;Termopsini;Zootermopsis;Zootermopsis nevadensis	Termite	N	0.0549	1.215	0.2494	1.5077
CBM14	CL1112.Contig2_All	3348	Trypsin	Zootermopsis nevadensis	biota;Eucarya;Fungi/Metazoa group;Animalia;Eumetazoa;Bilateria;Protostomia;Ecdysozoa;Panarthropoda;Arthropoda;Mandibulata;Pancrustacea;Atelocerata;Insecta;Dicondylia;Pterygota;Neoptera;Orthopteroidea;Dictyoptera;Isoptera;Termopsidae;Termopsinae;Termopsini;Zootermopsis;Zootermopsis nevadensis	Termite	N	0.0536	3.2965	0.5481	4.3564
CBM14	CL1116.Contig5_All	3594	Atrophin-1|DUF3210|Herpes_BLLF1	Zootermopsis nevadensis	biota;Eucarya;Fungi/Metazoa group;Animalia;Eumetazoa;Bilateria;Protostomia;Ecdysozoa;Panarthropoda;Arthropoda;Mandibulata;Pancrustacea;Atelocerata;Insecta;Dicondylia;Pterygota;Neoptera;Orthopteroidea;Dictyoptera;Isoptera;Termopsidae;Termopsinae;Termopsini;Zootermopsis;Zootermopsis nevadensis	Termite	N	0	0.1228	0.6807	0.1143
CBM14	CL1116.Contig6_All	3540	Atrophin-1|DUF3210|Herpes_BLLF1	Zootermopsis nevadensis	biota;Eucarya;Fungi/Metazoa group;Animalia;Eumetazoa;Bilateria;Protostomia;Ecdysozoa;Panarthropoda;Arthropoda;Mandibulata;Pancrustacea;Atelocerata;Insecta;Dicondylia;Pterygota;Neoptera;Orthopteroidea;Dictyoptera;Isoptera;Termopsidae;Termopsinae;Termopsini;Zootermopsis;Zootermopsis nevadensis	Termite	N	0	1.3718	4.1468	0.6383
CBM14	CL1116.Contig7_All	3448	DUF3210|Atrophin-1|Herpes_BLLF1	Zootermopsis nevadensis	biota;Eucarya;Fungi/Metazoa group;Animalia;Eumetazoa;Bilateria;Protostomia;Ecdysozoa;Panarthropoda;Arthropoda;Mandibulata;Pancrustacea;Atelocerata;Insecta;Dicondylia;Pterygota;Neoptera;Orthopteroidea;Dictyoptera;Isoptera;Termopsidae;Termopsinae;Termopsini;Zootermopsis;Zootermopsis nevadensis	Termite	N	0.4164	3.0728	12.1809	0.7149
GH18	CL1117.Contig1_All	686	AhpC-TSA	Coptotermes formosanus	biota;Eucarya;Fungi/Metazoa group;Animalia;Eumetazoa;Bilateria;Protostomia;Ecdysozoa;Panarthropoda;Arthropoda;Mandibulata;Pancrustacea;Atelocerata;Insecta;Dicondylia;Pterygota;Neoptera;Orthopteroidea;Dictyoptera;Isoptera;Rhinotermitidae;Coptotermitinae;Coptotermes;Coptotermes formosanus	Termite	N	0	0	1.7832	104.2109
GT35	CL112.Contig1_All	2981	Phosphorylase	Tritrichomonas foetus	biota;Eucarya;Parabasalia;Trichomonadida Kirby, 1947, emend. Brugerolle and Patterson, 2001;Tritrichomonadidae;Tritrichomonas;Trichomonas foetus	Protist	N	0	0	0.342	16.7457
GT35	CL112.Contig2_All	1185	Phosphorylase|Atrophin-1|Tymo_45kd_70kd	Tritrichomonas foetus	biota;Eucarya;Parabasalia;Trichomonadida Kirby, 1947, emend. Brugerolle and Patterson, 2001;Tritrichomonadidae;Tritrichomonas;Trichomonas foetus	Protist	N	0	0	0	47.673
GH18|CBM19	CL1125.Contig1_All	235	n/a	Hydra magnipapillata	biota;Eucarya;Fungi/Metazoa group;Animalia;Eumetazoa;Cnidaria;Hydrozoa;Hydroida;Anthomedusae;Hydridae;Chlorohydra;Hydra attenuata	Termite	N	0	0	0	9.6157
GH18|CBM19	CL1125.Contig2_All	421	Glyco_hydro_18	Hydra magnipapillata	biota;Eucarya;Fungi/Metazoa group;Animalia;Eumetazoa;Cnidaria;Hydrozoa;Hydroida;Anthomedusae;Hydridae;Chlorohydra;Hydra attenuata	Termite	N	0	0	0	13.6626
CBM14	CL1139.Contig1_All	5728	n/a	Zootermopsis nevadensis	biota;Eucarya;Fungi/Metazoa group;Animalia;Eumetazoa;Bilateria;Protostomia;Ecdysozoa;Panarthropoda;Arthropoda;Mandibulata;Pancrustacea;Atelocerata;Insecta;Dicondylia;Pterygota;Neoptera;Orthopteroidea;Dictyoptera;Isoptera;Termopsidae;Termopsinae;Termopsini;Zootermopsis;Zootermopsis nevadensis	Termite	N	1.9739	169.1326	5.0543	64.0526
CBM20	CL1172.Contig1_All	2234	Pkinase_Tyr|Pkinase|Mst1_SARAH	Zootermopsis nevadensis	biota;Eucarya;Fungi/Metazoa group;Animalia;Eumetazoa;Bilateria;Protostomia;Ecdysozoa;Panarthropoda;Arthropoda;Mandibulata;Pancrustacea;Atelocerata;Insecta;Dicondylia;Pterygota;Neoptera;Orthopteroidea;Dictyoptera;Isoptera;Termopsidae;Termopsinae;Termopsini;Zootermopsis;Zootermopsis nevadensis	Termite	N	0.3213	0.9881	3.5593	1.5632
CBM20	CL1172.Contig2_All	2369	Pkinase_Tyr|Pkinase|Mst1_SARAH	Zootermopsis nevadensis	biota;Eucarya;Fungi/Metazoa group;Animalia;Eumetazoa;Bilateria;Protostomia;Ecdysozoa;Panarthropoda;Arthropoda;Mandibulata;Pancrustacea;Atelocerata;Insecta;Dicondylia;Pterygota;Neoptera;Orthopteroidea;Dictyoptera;Isoptera;Termopsidae;Termopsinae;Termopsini;Zootermopsis;Zootermopsis nevadensis	Termite	N	0.9091	6.1496	8.9505	5.463
GT35	CL1182.Contig1_All	1782	Phosphorylase	Trichomonas vaginalis G3	biota;Eucarya;Parabasalia;Trichomonadida;Trichomonadidae;Trichomonas;Trichomonas vaginalis;Trichomonas vaginalis G3	Protist	N	0	0	0.2288	26.86
GT35	CL1182.Contig2_All	1726	Phosphorylase	Trichomonas tenax	biota;Eucarya;Parabasalia;Trichomonadida;Trichomonadidae;Trichomonas;Trichomonas tenax	Protist	N	0	0	1.0631	36.5389
GH18|CBM19	CL1185.Contig1_All	713	Glyco_hydro_18	Polysphondylium pallidum PN500	biota;Eucarya;Amoebozoa;Mycetozoa;Dictyostelia;Polysphondylium;Polysphondylium pallidum;Polysphondylium pallidum PN500	Protist	N	0	0	1.1438	42.6413
GH18|CBM19	CL1185.Contig2_All	319	n/a	Polysphondylium pallidum PN500	biota;Eucarya;Amoebozoa;Mycetozoa;Dictyostelia;Polysphondylium;Polysphondylium pallidum;Polysphondylium pallidum PN500	Protist	N	0	0	0	12.2355
GH18	CL1190.Contig1_All	2024	Pkinase_Tyr	Zootermopsis nevadensis	biota;Eucarya;Fungi/Metazoa group;Animalia;Eumetazoa;Bilateria;Protostomia;Ecdysozoa;Panarthropoda;Arthropoda;Mandibulata;Pancrustacea;Atelocerata;Insecta;Dicondylia;Pterygota;Neoptera;Orthopteroidea;Dictyoptera;Isoptera;Termopsidae;Termopsinae;Termopsini;Zootermopsis;Zootermopsis nevadensis	Termite	N	0.0887	0.6543	0.6044	0.1015
GH18	CL1190.Contig2_All	1864	Pkinase_Tyr	Zootermopsis nevadensis	biota;Eucarya;Fungi/Metazoa group;Animalia;Eumetazoa;Bilateria;Protostomia;Ecdysozoa;Panarthropoda;Arthropoda;Mandibulata;Pancrustacea;Atelocerata;Insecta;Dicondylia;Pterygota;Neoptera;Orthopteroidea;Dictyoptera;Isoptera;Termopsidae;Termopsinae;Termopsini;Zootermopsis;Zootermopsis nevadensis	Termite	N	0	0.7105	0.4375	0.7715
GH18	CL1190.Contig3_All	1956	Pkinase|Pkinase_Tyr	Zootermopsis nevadensis	biota;Eucarya;Fungi/Metazoa group;Animalia;Eumetazoa;Bilateria;Protostomia;Ecdysozoa;Panarthropoda;Arthropoda;Mandibulata;Pancrustacea;Atelocerata;Insecta;Dicondylia;Pterygota;Neoptera;Orthopteroidea;Dictyoptera;Isoptera;Termopsidae;Termopsinae;Termopsini;Zootermopsis;Zootermopsis nevadensis	Termite	N	0.6423	7.6737	4.1694	3.7809
GH18	CL1190.Contig4_All	2388	Pkinase_Tyr	Zootermopsis nevadensis	biota;Eucarya;Fungi/Metazoa group;Animalia;Eumetazoa;Bilateria;Protostomia;Ecdysozoa;Panarthropoda;Arthropoda;Mandibulata;Pancrustacea;Atelocerata;Insecta;Dicondylia;Pterygota;Neoptera;Orthopteroidea;Dictyoptera;Isoptera;Termopsidae;Termopsinae;Termopsini;Zootermopsis;Zootermopsis nevadensis	Termite	N	0.1503	21.5371	3.4151	6.5379
GH18	CL1191.Contig1_All	4890	n/a	Zootermopsis nevadensis	biota;Eucarya;Fungi/Metazoa group;Animalia;Eumetazoa;Bilateria;Protostomia;Ecdysozoa;Panarthropoda;Arthropoda;Mandibulata;Pancrustacea;Atelocerata;Insecta;Dicondylia;Pterygota;Neoptera;Orthopteroidea;Dictyoptera;Isoptera;Termopsidae;Termopsinae;Termopsini;Zootermopsis;Zootermopsis nevadensis	Termite	N	0.2569	2.5278	0.2085	1.3023
GH18	CL1191.Contig2_All	5993	n/a	Zootermopsis nevadensis	biota;Eucarya;Fungi/Metazoa group;Animalia;Eumetazoa;Bilateria;Protostomia;Ecdysozoa;Panarthropoda;Arthropoda;Mandibulata;Pancrustacea;Atelocerata;Insecta;Dicondylia;Pterygota;Neoptera;Orthopteroidea;Dictyoptera;Isoptera;Termopsidae;Termopsinae;Termopsini;Zootermopsis;Zootermopsis nevadensis	Termite	N	1.2278	6.3719	0.6804	9.9749
GH11	CL1201.Contig1_All	781	Glyco_hydro_11	Holomastigotoides mirabile	biota;Eucarya;Parabasalia;Spirotrichonymphida;Holomastigotidae;Holomastigotoides;Holomastigotoides mirabile	Protist	Y	0.4596	0.2826	9.6589	471.8777
GH11	CL1201.Contig2_All	601	Glyco_hydro_11	Holomastigotoides mirabile	biota;Eucarya;Parabasalia;Spirotrichonymphida;Holomastigotidae;Holomastigotoides;Holomastigotoides mirabile	Protist	Y	0.5972	0.3673	3.3924	565.0104
GH11	CL1201.Contig3_All	599	Glyco_hydro_11	Holomastigotoides mirabile	biota;Eucarya;Parabasalia;Spirotrichonymphida;Holomastigotidae;Holomastigotoides;Holomastigotoides mirabile	Protist	Y	0	0	3.0633	130.3211
GH1	CL1204.Contig1_All	622	Glyco_hydro_1	Zootermopsis nevadensis	biota;Eucarya;Fungi/Metazoa group;Animalia;Eumetazoa;Bilateria;Protostomia;Ecdysozoa;Panarthropoda;Arthropoda;Mandibulata;Pancrustacea;Atelocerata;Insecta;Dicondylia;Pterygota;Neoptera;Orthopteroidea;Dictyoptera;Isoptera;Termopsidae;Termopsinae;Termopsini;Zootermopsis;Zootermopsis nevadensis	Termite	N	6.0593	2.4841	0.9834	5.6146
GH1	CL1204.Contig2_All	295	Glyco_hydro_1	Zootermopsis nevadensis	biota;Eucarya;Fungi/Metazoa group;Animalia;Eumetazoa;Bilateria;Protostomia;Ecdysozoa;Panarthropoda;Arthropoda;Mandibulata;Pancrustacea;Atelocerata;Insecta;Dicondylia;Pterygota;Neoptera;Orthopteroidea;Dictyoptera;Isoptera;Termopsidae;Termopsinae;Termopsini;Zootermopsis;Zootermopsis nevadensis	Termite	N	1.2167	1.4965	0.6911	3.4818
GT55	CL1210.Contig1_All	1087	Ank_4|Ank_2|Ank_2|Ank_5|Ank_4|Ank_2|Ank_4|Ank_2|Ank_4|Ank_2|Ank_4|Ank_2|Ank_5|Ank_4|Ank_2|Ank_2|Ank_2	Drosophila melanogaster	biota;Eucarya;Fungi/Metazoa group;Animalia;Eumetazoa;Bilateria;Protostomia;Ecdysozoa;Panarthropoda;Arthropoda;Mandibulata;Pancrustacea;Atelocerata;Insecta;Dicondylia;Pterygota;Neoptera;Endopterygota;Diptera;Brachycera;Asilomorpha;Eremoneura;Cyclorrhapha;Schizophora;Acalyptratae;Ephydroidea;Drosophilidae;Drosophilinae;Drosophilini;Drosophilina;Drosophiliti;Drosophila;Sophophora;melanogaster group;…	Termite	N	0	1.0153	0	1.5119
GT55	CL1210.Contig2_All	6567	Ank_2|Ank_2|Ank_4|Ank_2|Ank_2|Ank_2|Ank_2|Ank_4|Ank_2|Ank_4|Ank_2|Ank_4|Ank_2|Ank_4|Ank_2|Ank_5|Ank_4|Ank_2|Ank_2|Ank_2|Ank_4|Ank_2|Ank_4|Ank_2|Ank_4|Ank_2|Ank_5|Ank_2|Ank_2|Ank_2|Ank_2|Ank_4|Ank_2|ZU5|Death	Zootermopsis nevadensis	biota;Eucarya;Fungi/Metazoa group;Animalia;Eumetazoa;Bilateria;Protostomia;Ecdysozoa;Panarthropoda;Arthropoda;Mandibulata;Pancrustacea;Atelocerata;Insecta;Dicondylia;Pterygota;Neoptera;Orthopteroidea;Dictyoptera;Isoptera;Termopsidae;Termopsinae;Termopsini;Zootermopsis;Zootermopsis nevadensis	Termite	N	0	0	0.031	0.0626
GT55	CL1210.Contig3_All	6465	Ank_2|Ank_2|Ank_4|Ank_2|Ank_2|Ank_2|Ank_2|Ank_4|Ank_2|Ank_4|Ank_2|Ank_4|Ank_2|Ank_4|Ank_2|Ank_5|Ank_4|Ank_2|Ank_2|Ank_2|Ank_4|Ank_2|Ank_4|Ank_2|Ank_4|Ank_2|Ank_5|Ank_2|Ank_2|Ank_2|Ank_2|Ank_4|Ank_2|ZU5|Death	Zootermopsis nevadensis	biota;Eucarya;Fungi/Metazoa group;Animalia;Eumetazoa;Bilateria;Protostomia;Ecdysozoa;Panarthropoda;Arthropoda;Mandibulata;Pancrustacea;Atelocerata;Insecta;Dicondylia;Pterygota;Neoptera;Orthopteroidea;Dictyoptera;Isoptera;Termopsidae;Termopsinae;Termopsini;Zootermopsis;Zootermopsis nevadensis	Termite	N	0.1666	0.5804	0.2838	0.4131
GT55	CL1210.Contig4_All	8160	Ank_2|Ank_2|Ank_4|Ank_2|Ank_2|Ank_2|Ank_2|Ank_4|Ank_2|Ank_4|Ank_2|Ank_4|Ank_2|Ank_4|Ank_2|Ank_5|Ank_4|Ank_2|Ank_2|Ank_2|Ank_4|Ank_2|Ank_4|Ank_2|Ank_4|Ank_2|Ank_5|Ank_2|Ank_2|Ank_2|Ank_2|Ank_4|Ank_2|ZU5|Death	Zootermopsis nevadensis	biota;Eucarya;Fungi/Metazoa group;Animalia;Eumetazoa;Bilateria;Protostomia;Ecdysozoa;Panarthropoda;Arthropoda;Mandibulata;Pancrustacea;Atelocerata;Insecta;Dicondylia;Pterygota;Neoptera;Orthopteroidea;Dictyoptera;Isoptera;Termopsidae;Termopsinae;Termopsini;Zootermopsis;Zootermopsis nevadensis	Termite	N	0.022	0.1353	0.075	0.151
GT55	CL1210.Contig5_All	8084	Ank_2|Ank_2|Ank_4|Ank_2|Ank_2|Ank_2|Ank_2|Ank_4|Ank_2|Ank_4|Ank_2|Ank_4|Ank_2|Ank_4|Ank_2|Ank_5|Ank_4|Ank_2|Ank_2|Ank_2|Ank_4|Ank_2|Ank_4|Ank_2|Ank_4|Ank_2|Ank_5|Ank_2|Ank_2|Ank_2|Ank_2|Ank_4|Ank_2|ZU5|Death	Zootermopsis nevadensis	biota;Eucarya;Fungi/Metazoa group;Animalia;Eumetazoa;Bilateria;Protostomia;Ecdysozoa;Panarthropoda;Arthropoda;Mandibulata;Pancrustacea;Atelocerata;Insecta;Dicondylia;Pterygota;Neoptera;Orthopteroidea;Dictyoptera;Isoptera;Termopsidae;Termopsinae;Termopsini;Zootermopsis;Zootermopsis nevadensis	Termite	N	0	0	0.0252	0.0508
GT55	CL1210.Contig6_All	7982	Ank_2|Ank_2|Ank_4|Ank_2|Ank_2|Ank_2|Ank_2|Ank_4|Ank_2|Ank_4|Ank_2|Ank_4|Ank_2|Ank_4|Ank_2|Ank_5|Ank_4|Ank_2|Ank_2|Ank_2|Ank_4|Ank_2|Ank_4|Ank_2|Ank_4|Ank_2|Ank_5|Ank_2|Ank_2|Ank_2|Ank_2|Ank_4|Ank_2|ZU5|Death	Zootermopsis nevadensis	biota;Eucarya;Fungi/Metazoa group;Animalia;Eumetazoa;Bilateria;Protostomia;Ecdysozoa;Panarthropoda;Arthropoda;Mandibulata;Pancrustacea;Atelocerata;Insecta;Dicondylia;Pterygota;Neoptera;Orthopteroidea;Dictyoptera;Isoptera;Termopsidae;Termopsinae;Termopsini;Zootermopsis;Zootermopsis nevadensis	Termite	N	0	0	0.0255	0.0515
GT55	CL1210.Contig7_All	8896	Ank_2|Ank_2|Ank_4|Ank_2|Ank_2|Ank_2|Ank_2|Ank_4|Ank_2|Ank_4|Ank_2|Ank_4|Ank_2|Ank_4|Ank_2|Ank_5|Ank_4|Ank_2|Ank_2|Ank_2|Ank_4|Ank_2|Ank_4|Ank_2|Ank_4|Ank_2|Ank_5|Ank_2|Ank_2|Ank_2|Ank_2|Ank_4|Ank_2|ZU5|Death	Zootermopsis nevadensis	biota;Eucarya;Fungi/Metazoa group;Animalia;Eumetazoa;Bilateria;Protostomia;Ecdysozoa;Panarthropoda;Arthropoda;Mandibulata;Pancrustacea;Atelocerata;Insecta;Dicondylia;Pterygota;Neoptera;Orthopteroidea;Dictyoptera;Isoptera;Termopsidae;Termopsinae;Termopsini;Zootermopsis;Zootermopsis nevadensis	Termite	N	0.5649	0.5211	0.9626	2.3323
GT55	CL1210.Contig8_All	1423	Ank_4|Ank_2|Ank_2|Ank_5|Ank_4|Ank_2|Ank_4|Ank_2|Ank_4|Ank_2|Ank_4|Ank_2|Ank_5|Ank_4|Ank_2|Ank_2|Ank_2|Ank_2|Ank_4|Ank_4|Ank_2|Ank_5|Ank_2|Ank_2	Zootermopsis nevadensis	biota;Eucarya;Fungi/Metazoa group;Animalia;Eumetazoa;Bilateria;Protostomia;Ecdysozoa;Panarthropoda;Arthropoda;Mandibulata;Pancrustacea;Atelocerata;Insecta;Dicondylia;Pterygota;Neoptera;Orthopteroidea;Dictyoptera;Isoptera;Termopsidae;Termopsinae;Termopsini;Zootermopsis;Zootermopsis nevadensis	Termite	N	0	11.3236	0.4298	5.4858
GT31	CL1232.Contig2_All	1722	n/a	Zootermopsis nevadensis	biota;Eucarya;Fungi/Metazoa group;Animalia;Eumetazoa;Bilateria;Protostomia;Ecdysozoa;Panarthropoda;Arthropoda;Mandibulata;Pancrustacea;Atelocerata;Insecta;Dicondylia;Pterygota;Neoptera;Orthopteroidea;Dictyoptera;Isoptera;Termopsidae;Termopsinae;Termopsini;Zootermopsis;Zootermopsis nevadensis	Termite	N	3.1266	3.7173	61.804	11.0945
GT41	CL1241.Contig1_All	508	TPR_11|TPR_11	Tritrichomonas foetus	biota;Eucarya;Parabasalia;Trichomonadida Kirby, 1947, emend. Brugerolle and Patterson, 2001;Tritrichomonadidae;Tritrichomonas;Trichomonas foetus	Protist	N	0	0	0	7.6833
CBM5	CL1245.Contig1_All	888	Trypsin	Coptotermes formosanus	biota;Eucarya;Fungi/Metazoa group;Animalia;Eumetazoa;Bilateria;Protostomia;Ecdysozoa;Panarthropoda;Arthropoda;Mandibulata;Pancrustacea;Atelocerata;Insecta;Dicondylia;Pterygota;Neoptera;Orthopteroidea;Dictyoptera;Isoptera;Rhinotermitidae;Coptotermitinae;Coptotermes;Coptotermes formosanus	Termite	Y	0	0.4971	851.5752	2.082
CBM14	CL1247.Contig1_All	1048	Trypsin	Zootermopsis nevadensis	biota;Eucarya;Fungi/Metazoa group;Animalia;Eumetazoa;Bilateria;Protostomia;Ecdysozoa;Panarthropoda;Arthropoda;Mandibulata;Pancrustacea;Atelocerata;Insecta;Dicondylia;Pterygota;Neoptera;Orthopteroidea;Dictyoptera;Isoptera;Termopsidae;Termopsinae;Termopsini;Zootermopsis;Zootermopsis nevadensis	Termite	Y	0.1712	0	44.1615	72.9188
CBM14	CL1247.Contig2_All	1045	Trypsin	Zootermopsis nevadensis	biota;Eucarya;Fungi/Metazoa group;Animalia;Eumetazoa;Bilateria;Protostomia;Ecdysozoa;Panarthropoda;Arthropoda;Mandibulata;Pancrustacea;Atelocerata;Insecta;Dicondylia;Pterygota;Neoptera;Orthopteroidea;Dictyoptera;Isoptera;Termopsidae;Termopsinae;Termopsini;Zootermopsis;Zootermopsis nevadensis	Termite	Y	0.1717	0	38.4352	97.8974
CBM13	CL1265.Contig1_All	1426	HSP70|MreB_Mbl|NAD-GH	Tritrichomonas foetus	biota;Eucarya;Parabasalia;Trichomonadida Kirby, 1947, emend. Brugerolle and Patterson, 2001;Tritrichomonadidae;Tritrichomonas;Trichomonas foetus	Protist	N	0	0	0	27.9473
CBM13	CL1265.Contig2_All	371	HSP70|NAD-GH	Tritrichomonas foetus	biota;Eucarya;Parabasalia;Trichomonadida Kirby, 1947, emend. Brugerolle and Patterson, 2001;Tritrichomonadidae;Tritrichomonas;Trichomonas foetus	Protist	N	0	0	0.5495	32.669
CBM20|GH15	CL1271.Contig2_All	612	Sulfatase	Zootermopsis nevadensis	biota;Eucarya;Fungi/Metazoa group;Animalia;Eumetazoa;Bilateria;Protostomia;Ecdysozoa;Panarthropoda;Arthropoda;Mandibulata;Pancrustacea;Atelocerata;Insecta;Dicondylia;Pterygota;Neoptera;Orthopteroidea;Dictyoptera;Isoptera;Termopsidae;Termopsinae;Termopsini;Zootermopsis;Zootermopsis nevadensis	Termite	N	0.2933	6.1314	4.9971	2.014
CE11	CL1282.Contig2_All	1890	DEAD|Helicase_C|Proteasome	Zootermopsis nevadensis	biota;Eucarya;Fungi/Metazoa group;Animalia;Eumetazoa;Bilateria;Protostomia;Ecdysozoa;Panarthropoda;Arthropoda;Mandibulata;Pancrustacea;Atelocerata;Insecta;Dicondylia;Pterygota;Neoptera;Orthopteroidea;Dictyoptera;Isoptera;Termopsidae;Termopsinae;Termopsini;Zootermopsis;Zootermopsis nevadensis	Termite	N	0	0	0	0
CE11	CL1282.Contig3_All	2598	DEAD|Helicase_C|Proteasome	Zootermopsis nevadensis	biota;Eucarya;Fungi/Metazoa group;Animalia;Eumetazoa;Bilateria;Protostomia;Ecdysozoa;Panarthropoda;Arthropoda;Mandibulata;Pancrustacea;Atelocerata;Insecta;Dicondylia;Pterygota;Neoptera;Orthopteroidea;Dictyoptera;Isoptera;Termopsidae;Termopsinae;Termopsini;Zootermopsis;Zootermopsis nevadensis	Termite	N	1.1744	5.5225	9.8096	6.9583
GH5	CL1289.Contig1_All	4360	I-set|I-set|I-set|I-set|fn3|fn3|I-set|fn3	Zootermopsis nevadensis	biota;Eucarya;Fungi/Metazoa group;Animalia;Eumetazoa;Bilateria;Protostomia;Ecdysozoa;Panarthropoda;Arthropoda;Mandibulata;Pancrustacea;Atelocerata;Insecta;Dicondylia;Pterygota;Neoptera;Orthopteroidea;Dictyoptera;Isoptera;Termopsidae;Termopsinae;Termopsini;Zootermopsis;Zootermopsis nevadensis	Termite	N	0	3.1388	0	0.2356
GH5	CL1289.Contig3_All	5005	I-set|I-set|I-set|I-set|fn3|fn3|I-set|fn3|I-set	Zootermopsis nevadensis	biota;Eucarya;Fungi/Metazoa group;Animalia;Eumetazoa;Bilateria;Protostomia;Ecdysozoa;Panarthropoda;Arthropoda;Mandibulata;Pancrustacea;Atelocerata;Insecta;Dicondylia;Pterygota;Neoptera;Orthopteroidea;Dictyoptera;Isoptera;Termopsidae;Termopsinae;Termopsini;Zootermopsis;Zootermopsis nevadensis	Termite	N	0	6.2625	0.8554	1.9701
CBM13	CL1301.Contig1_All	982	Ricin_B_lectin	Zootermopsis nevadensis	biota;Eucarya;Fungi/Metazoa group;Animalia;Eumetazoa;Bilateria;Protostomia;Ecdysozoa;Panarthropoda;Arthropoda;Mandibulata;Pancrustacea;Atelocerata;Insecta;Dicondylia;Pterygota;Neoptera;Orthopteroidea;Dictyoptera;Isoptera;Termopsidae;Termopsinae;Termopsini;Zootermopsis;Zootermopsis nevadensis	Termite	N	56.4725	31.9184	5.6057	180.1149
CBM13	CL1301.Contig2_All	776	Ricin_B_lectin	Zootermopsis nevadensis	biota;Eucarya;Fungi/Metazoa group;Animalia;Eumetazoa;Bilateria;Protostomia;Ecdysozoa;Panarthropoda;Arthropoda;Mandibulata;Pancrustacea;Atelocerata;Insecta;Dicondylia;Pterygota;Neoptera;Orthopteroidea;Dictyoptera;Isoptera;Termopsidae;Termopsinae;Termopsini;Zootermopsis;Zootermopsis nevadensis	Termite	N	0	33.2804	0.2627	1.5884
CBM13	CL1303.Contig1_All	1513	Pkinase|Pkinase_Tyr	Danaus plexippus	biota;Eucarya;Fungi/Metazoa group;Animalia;Eumetazoa;Bilateria;Protostomia;Ecdysozoa;Panarthropoda;Arthropoda;Mandibulata;Pancrustacea;Atelocerata;Insecta;Dicondylia;Pterygota;Neoptera;Endopterygota;Amphiesmenoptera;Lepidoptera;Glossata;Neolepidoptera;Heteroneura;Ditrysia;Obtectomera;Papilionoidea;Nymphalidae;Danainae;Danaini;Danaina;Danaus;Danaus;American monarch	Termite	N	1.4234	7.8781	16.1704	1.7651
CBM6	CL1303.Contig1_All	1513	Pkinase|Pkinase_Tyr	Danaus plexippus	biota;Eucarya;Fungi/Metazoa group;Animalia;Eumetazoa;Bilateria;Protostomia;Ecdysozoa;Panarthropoda;Arthropoda;Mandibulata;Pancrustacea;Atelocerata;Insecta;Dicondylia;Pterygota;Neoptera;Endopterygota;Amphiesmenoptera;Lepidoptera;Glossata;Neolepidoptera;Heteroneura;Ditrysia;Obtectomera;Papilionoidea;Nymphalidae;Danainae;Danaini;Danaina;Danaus;Danaus;American monarch	Termite	N	1.4234	7.8781	16.1704	1.7651
CBM13	CL1303.Contig2_All	1065	Pkinase_Tyr|Pkinase	Geodia cydonium	biota;Eucarya;Fungi/Metazoa group;Animalia;Parazoa;Ceractinomorpha;Astrophorida;Geodiidae;Geodia;Geodia cydonium	Termite	N	0.5055	3.1089	1.9144	0.5787
CBM20	CL1303.Contig3_All	1682	Pkinase|Pkinase_Tyr	Daphnia pulex	biota;Eucarya;Fungi/Metazoa group;Animalia;Eumetazoa;Bilateria;Protostomia;Ecdysozoa;Panarthropoda;Arthropoda;Mandibulata;Pancrustacea;Crustacea;Branchiopoda;Phyllopoda;Diplostraca;Cladocera;Anomopoda;Daphniidae;Daphnia;Daphnia pulex	Termite	N	0.9603	8.7925	7.0304	0.9771
CBM13	CL1303.Contig4_All	1667	Pkinase|Pkinase_Tyr	Danaus plexippus	biota;Eucarya;Fungi/Metazoa group;Animalia;Eumetazoa;Bilateria;Protostomia;Ecdysozoa;Panarthropoda;Arthropoda;Mandibulata;Pancrustacea;Atelocerata;Insecta;Dicondylia;Pterygota;Neoptera;Endopterygota;Amphiesmenoptera;Lepidoptera;Glossata;Neolepidoptera;Heteroneura;Ditrysia;Obtectomera;Papilionoidea;Nymphalidae;Danainae;Danaini;Danaina;Danaus;Danaus;American monarch	Termite	N	0.9689	9.7985	6.9714	2.5879
GT66	CL1320.Contig1_All	2672	Pro_isomerase	Zootermopsis nevadensis	biota;Eucarya;Fungi/Metazoa group;Animalia;Eumetazoa;Bilateria;Protostomia;Ecdysozoa;Panarthropoda;Arthropoda;Mandibulata;Pancrustacea;Atelocerata;Insecta;Dicondylia;Pterygota;Neoptera;Orthopteroidea;Dictyoptera;Isoptera;Termopsidae;Termopsinae;Termopsini;Zootermopsis;Zootermopsis nevadensis	Termite	N	0	0.7435	0.9919	0.5382
GT66	CL1320.Contig4_All	3118	Pro_isomerase	Zootermopsis nevadensis	biota;Eucarya;Fungi/Metazoa group;Animalia;Eumetazoa;Bilateria;Protostomia;Ecdysozoa;Panarthropoda;Arthropoda;Mandibulata;Pancrustacea;Atelocerata;Insecta;Dicondylia;Pterygota;Neoptera;Orthopteroidea;Dictyoptera;Isoptera;Termopsidae;Termopsinae;Termopsini;Zootermopsis;Zootermopsis nevadensis	Termite	N	0.1727	2.9733	1.4386	1.0541
GH7	CL1341.Contig1_All	500	Glyco_hydro_7	Holomastigotoides mirabile	biota;Eucarya;Parabasalia;Spirotrichonymphida;Holomastigotidae;Holomastigotoides;Holomastigotoides mirabile	Protist	N	0	0	2.0388	249.7996
GH7	CL1341.Contig2_All	214	n/a	Holomastigotoides mirabile	biota;Eucarya;Parabasalia;Spirotrichonymphida;Holomastigotidae;Holomastigotoides;Holomastigotoides mirabile	Protist	N	0	0	0	105.5935
GH7	CL1341.Contig3_All	329	Glyco_hydro_7	Holomastigotoides mirabile	biota;Eucarya;Parabasalia;Spirotrichonymphida;Holomastigotidae;Holomastigotoides;Holomastigotoides mirabile	Protist	N	0	0	1.8591	76.8011
CBM6	CL1358.Contig3_All	2045	PBD|Pkinase_Tyr	Zootermopsis nevadensis	biota;Eucarya;Fungi/Metazoa group;Animalia;Eumetazoa;Bilateria;Protostomia;Ecdysozoa;Panarthropoda;Arthropoda;Mandibulata;Pancrustacea;Atelocerata;Insecta;Dicondylia;Pterygota;Neoptera;Orthopteroidea;Dictyoptera;Isoptera;Termopsidae;Termopsinae;Termopsini;Zootermopsis;Zootermopsis nevadensis	Termite	N	2.1062	7.2318	31.4048	8.639
CBM12|GH18	CL1363.Contig2_All	4430	DB|DB|fn3|DB|fn3|fn3|I-set|DB	Zootermopsis nevadensis	biota;Eucarya;Fungi/Metazoa group;Animalia;Eumetazoa;Bilateria;Protostomia;Ecdysozoa;Panarthropoda;Arthropoda;Mandibulata;Pancrustacea;Atelocerata;Insecta;Dicondylia;Pterygota;Neoptera;Orthopteroidea;Dictyoptera;Isoptera;Termopsidae;Termopsinae;Termopsini;Zootermopsis;Zootermopsis nevadensis	Termite	N	8.305	77.8789	14.9575	92.0017
GH30	CL1371.Contig1_All	339	Glyco_hydro_30	Zootermopsis nevadensis	biota;Eucarya;Fungi/Metazoa group;Animalia;Eumetazoa;Bilateria;Protostomia;Ecdysozoa;Panarthropoda;Arthropoda;Mandibulata;Pancrustacea;Atelocerata;Insecta;Dicondylia;Pterygota;Neoptera;Orthopteroidea;Dictyoptera;Isoptera;Termopsidae;Termopsinae;Termopsini;Zootermopsis;Zootermopsis nevadensis	Termite	N	1.0588	4.5579	12.6299	1.8179
GH30	CL1371.Contig2_All	649	Glyco_hydro_30	Zootermopsis nevadensis	biota;Eucarya;Fungi/Metazoa group;Animalia;Eumetazoa;Bilateria;Protostomia;Ecdysozoa;Panarthropoda;Arthropoda;Mandibulata;Pancrustacea;Atelocerata;Insecta;Dicondylia;Pterygota;Neoptera;Orthopteroidea;Dictyoptera;Isoptera;Termopsidae;Termopsinae;Termopsini;Zootermopsis;Zootermopsis nevadensis	Termite	N	2.2123	6.4621	9.1103	6.9636
GH7	CL1384.Contig1_All	281	Glyco_hydro_7	Holomastigotoides mirabile	biota;Eucarya;Parabasalia;Spirotrichonymphida;Holomastigotidae;Holomastigotoides;Holomastigotoides mirabile	Protist	N	0	0	0	46.7877
GH7	CL1384.Contig2_All	268	Glyco_hydro_7	Holomastigotoides mirabile	biota;Eucarya;Parabasalia;Spirotrichonymphida;Holomastigotidae;Holomastigotoides;Holomastigotoides mirabile	Protist	N	0	0	0	24.5286
GH7	CL1384.Contig3_All	492	Glyco_hydro_7	Holomastigotoides mirabile	biota;Eucarya;Parabasalia;Spirotrichonymphida;Holomastigotidae;Holomastigotoides;Holomastigotoides mirabile	Protist	N	0.3648	0	0	53.862
GT13	CL1394.Contig1_All	2135	GNT-I	Zootermopsis nevadensis	biota;Eucarya;Fungi/Metazoa group;Animalia;Eumetazoa;Bilateria;Protostomia;Ecdysozoa;Panarthropoda;Arthropoda;Mandibulata;Pancrustacea;Atelocerata;Insecta;Dicondylia;Pterygota;Neoptera;Orthopteroidea;Dictyoptera;Isoptera;Termopsidae;Termopsinae;Termopsini;Zootermopsis;Zootermopsis nevadensis	Termite	N	0.9247	14.5776	1.1459	13.9517
GT13	CL1394.Contig2_All	1428	GNT-I	Zootermopsis nevadensis	biota;Eucarya;Fungi/Metazoa group;Animalia;Eumetazoa;Bilateria;Protostomia;Ecdysozoa;Panarthropoda;Arthropoda;Mandibulata;Pancrustacea;Atelocerata;Insecta;Dicondylia;Pterygota;Neoptera;Orthopteroidea;Dictyoptera;Isoptera;Termopsidae;Termopsinae;Termopsini;Zootermopsis;Zootermopsis nevadensis	Termite	N	0	5.5647	1.9988	8.9191
GT13	CL1394.Contig3_All	831	n/a	Zootermopsis nevadensis	biota;Eucarya;Fungi/Metazoa group;Animalia;Eumetazoa;Bilateria;Protostomia;Ecdysozoa;Panarthropoda;Arthropoda;Mandibulata;Pancrustacea;Atelocerata;Insecta;Dicondylia;Pterygota;Neoptera;Orthopteroidea;Dictyoptera;Isoptera;Termopsidae;Termopsinae;Termopsini;Zootermopsis;Zootermopsis nevadensis	Termite	N	1.9437	30.0153	1.9628	18.7876
GT13	CL1394.Contig4_All	412	n/a	Zootermopsis nevadensis	biota;Eucarya;Fungi/Metazoa group;Animalia;Eumetazoa;Bilateria;Protostomia;Ecdysozoa;Panarthropoda;Arthropoda;Mandibulata;Pancrustacea;Atelocerata;Insecta;Dicondylia;Pterygota;Neoptera;Orthopteroidea;Dictyoptera;Isoptera;Termopsidae;Termopsinae;Termopsini;Zootermopsis;Zootermopsis nevadensis	Termite	N	0	3.2145	1.9794	7.4791
CBM14	CL1400.Contig1_All	1251	SRCR|SRCR|Lysyl_oxidase	Zootermopsis nevadensis	biota;Eucarya;Fungi/Metazoa group;Animalia;Eumetazoa;Bilateria;Protostomia;Ecdysozoa;Panarthropoda;Arthropoda;Mandibulata;Pancrustacea;Atelocerata;Insecta;Dicondylia;Pterygota;Neoptera;Orthopteroidea;Dictyoptera;Isoptera;Termopsidae;Termopsinae;Termopsini;Zootermopsis;Zootermopsis nevadensis	Termite	N	0	1.7644	0	2.9558
CBM14	CL1400.Contig2_All	1398	SRCR|SRCR|Lysyl_oxidase	Zootermopsis nevadensis	biota;Eucarya;Fungi/Metazoa group;Animalia;Eumetazoa;Bilateria;Protostomia;Ecdysozoa;Panarthropoda;Arthropoda;Mandibulata;Pancrustacea;Atelocerata;Insecta;Dicondylia;Pterygota;Neoptera;Orthopteroidea;Dictyoptera;Isoptera;Termopsidae;Termopsinae;Termopsini;Zootermopsis;Zootermopsis nevadensis	Termite	N	0	6.3156	0.1458	10.1391
CBM20	CL1401.Contig2_All	2520	Pkinase	Zootermopsis nevadensis	biota;Eucarya;Fungi/Metazoa group;Animalia;Eumetazoa;Bilateria;Protostomia;Ecdysozoa;Panarthropoda;Arthropoda;Mandibulata;Pancrustacea;Atelocerata;Insecta;Dicondylia;Pterygota;Neoptera;Orthopteroidea;Dictyoptera;Isoptera;Termopsidae;Termopsinae;Termopsini;Zootermopsis;Zootermopsis nevadensis	Termite	N	6.4808	62.0151	17.4756	21.684
GT58	CL1410.Contig1_All	1916	Gaa1	Zootermopsis nevadensis	biota;Eucarya;Fungi/Metazoa group;Animalia;Eumetazoa;Bilateria;Protostomia;Ecdysozoa;Panarthropoda;Arthropoda;Mandibulata;Pancrustacea;Atelocerata;Insecta;Dicondylia;Pterygota;Neoptera;Orthopteroidea;Dictyoptera;Isoptera;Termopsidae;Termopsinae;Termopsini;Zootermopsis;Zootermopsis nevadensis	Termite	N	1.7797	1.3825	2.0218	2.466
GT58	CL1410.Contig2_All	1946	Gaa1	Zootermopsis nevadensis	biota;Eucarya;Fungi/Metazoa group;Animalia;Eumetazoa;Bilateria;Protostomia;Ecdysozoa;Panarthropoda;Arthropoda;Mandibulata;Pancrustacea;Atelocerata;Insecta;Dicondylia;Pterygota;Neoptera;Orthopteroidea;Dictyoptera;Isoptera;Termopsidae;Termopsinae;Termopsini;Zootermopsis;Zootermopsis nevadensis	Termite	N	0.1844	4.5371	0.8382	1.2668
CBM51	CL1416.Contig2_All	2865	Sulfatase	Zootermopsis nevadensis	biota;Eucarya;Fungi/Metazoa group;Animalia;Eumetazoa;Bilateria;Protostomia;Ecdysozoa;Panarthropoda;Arthropoda;Mandibulata;Pancrustacea;Atelocerata;Insecta;Dicondylia;Pterygota;Neoptera;Orthopteroidea;Dictyoptera;Isoptera;Termopsidae;Termopsinae;Termopsini;Zootermopsis;Zootermopsis nevadensis	Termite	N	2.0045	0.1541	42.8402	4.7324
CBM57	CL1429.Contig1_All	1706	BTB|Kelch_1	Zootermopsis nevadensis	biota;Eucarya;Fungi/Metazoa group;Animalia;Eumetazoa;Bilateria;Protostomia;Ecdysozoa;Panarthropoda;Arthropoda;Mandibulata;Pancrustacea;Atelocerata;Insecta;Dicondylia;Pterygota;Neoptera;Orthopteroidea;Dictyoptera;Isoptera;Termopsidae;Termopsinae;Termopsini;Zootermopsis;Zootermopsis nevadensis	Termite	N	0.7364	12.2916	5.6169	1.6858
CBM14	CL1453.Contig1_All	1495	Trypsin	Zootermopsis nevadensis	biota;Eucarya;Fungi/Metazoa group;Animalia;Eumetazoa;Bilateria;Protostomia;Ecdysozoa;Panarthropoda;Arthropoda;Mandibulata;Pancrustacea;Atelocerata;Insecta;Dicondylia;Pterygota;Neoptera;Orthopteroidea;Dictyoptera;Isoptera;Termopsidae;Termopsinae;Termopsini;Zootermopsis;Zootermopsis nevadensis	Termite	N	0.4802	35.7305	0.2728	10.0309
CBM14	CL1453.Contig2_All	1387	Trypsin	Zootermopsis nevadensis	biota;Eucarya;Fungi/Metazoa group;Animalia;Eumetazoa;Bilateria;Protostomia;Ecdysozoa;Panarthropoda;Arthropoda;Mandibulata;Pancrustacea;Atelocerata;Insecta;Dicondylia;Pterygota;Neoptera;Orthopteroidea;Dictyoptera;Isoptera;Termopsidae;Termopsinae;Termopsini;Zootermopsis;Zootermopsis nevadensis	Termite	N	1.4233	10.1852	2.3519	10.0714
CBM14	CL1453.Contig3_All	1555	Trypsin	Zootermopsis nevadensis	biota;Eucarya;Fungi/Metazoa group;Animalia;Eumetazoa;Bilateria;Protostomia;Ecdysozoa;Panarthropoda;Arthropoda;Mandibulata;Pancrustacea;Atelocerata;Insecta;Dicondylia;Pterygota;Neoptera;Orthopteroidea;Dictyoptera;Isoptera;Termopsidae;Termopsinae;Termopsini;Zootermopsis;Zootermopsis nevadensis	Termite	N	0.2308	2.697	0.1311	1.8495
GT34	CL1454.Contig1_All	1929	p450	Reticulitermes flavipes	biota;Eucarya;Fungi/Metazoa group;Animalia;Eumetazoa;Bilateria;Protostomia;Ecdysozoa;Panarthropoda;Arthropoda;Mandibulata;Pancrustacea;Atelocerata;Insecta;Dicondylia;Pterygota;Neoptera;Orthopteroidea;Dictyoptera;Isoptera;Rhinotermitidae;Heterotermitinae;Reticulitermes;Reticulitermes;Reticulitermes flavipes	Termite	N	0.8373	5.7214	1.4797	20.6599
GT34	CL1454.Contig2_All	1094	p450	Reticulitermes flavipes	biota;Eucarya;Fungi/Metazoa group;Animalia;Eumetazoa;Bilateria;Protostomia;Ecdysozoa;Panarthropoda;Arthropoda;Mandibulata;Pancrustacea;Atelocerata;Insecta;Dicondylia;Pterygota;Neoptera;Orthopteroidea;Dictyoptera;Isoptera;Rhinotermitidae;Heterotermitinae;Reticulitermes;Reticulitermes;Reticulitermes flavipes	Termite	N	0	2.4212	0	3.0044
GT90	CL1471.Contig1_All	1349	Med15|MIP-T3	Zootermopsis nevadensis	biota;Eucarya;Fungi/Metazoa group;Animalia;Eumetazoa;Bilateria;Protostomia;Ecdysozoa;Panarthropoda;Arthropoda;Mandibulata;Pancrustacea;Atelocerata;Insecta;Dicondylia;Pterygota;Neoptera;Orthopteroidea;Dictyoptera;Isoptera;Termopsidae;Termopsinae;Termopsini;Zootermopsis;Zootermopsis nevadensis	Termite	N	7.3171	74.2863	127.4074	26.0401
CBM13	CL1472.Contig1_All	1041	n/a	Naegleria gruberi	biota;Eucarya;Heterolobosea;Schizopyrenida;Vahlkampfiidae;Naegleria;Naegleria gruberi	Protist	N	0.3448	0	0.1959	22.6937
CBM13	CL1472.Contig2_All	631	n/a	Naegleria gruberi	biota;Eucarya;Heterolobosea;Schizopyrenida;Vahlkampfiidae;Naegleria;Naegleria gruberi	Protist	N	0	0	0	5.86
CBM13	CL1472.Contig3_All	358	n/a	Naegleria gruberi	biota;Eucarya;Heterolobosea;Schizopyrenida;Vahlkampfiidae;Naegleria;Naegleria gruberi	Protist	N	0	0	1.7085	26.9695
CBM50|CBM20	CL1507.Contig2_All	2335	SCP-1|Myosin_tail_1|Myosin_tail_1|Cast|Cast|Myosin_tail_1|DUF3584|AAA_27|SMC_N|Cast|DUF827|SMC_N|HOOK|SCP-1|SMC_N|Trichoplein|CALCOCO1|DUF3584|Cast|SMC_N|MAD|MscS_porin	Zootermopsis nevadensis	biota;Eucarya;Fungi/Metazoa group;Animalia;Eumetazoa;Bilateria;Protostomia;Ecdysozoa;Panarthropoda;Arthropoda;Mandibulata;Pancrustacea;Atelocerata;Insecta;Dicondylia;Pterygota;Neoptera;Orthopteroidea;Dictyoptera;Isoptera;Termopsidae;Termopsinae;Termopsini;Zootermopsis;Zootermopsis nevadensis	Termite	N	9.6844	35.9221	29.1634	13.9004
CBM20	CL1521.Contig1_All	2208	n/a	Zootermopsis nevadensis	biota;Eucarya;Fungi/Metazoa group;Animalia;Eumetazoa;Bilateria;Protostomia;Ecdysozoa;Panarthropoda;Arthropoda;Mandibulata;Pancrustacea;Atelocerata;Insecta;Dicondylia;Pterygota;Neoptera;Orthopteroidea;Dictyoptera;Isoptera;Termopsidae;Termopsinae;Termopsini;Zootermopsis;Zootermopsis nevadensis	Termite	N	0.3251	20.1938	87.3517	11.6297
GH7	CL1524.Contig1_All	1161	Glyco_hydro_7	Holomastigotoides mirabile	biota;Eucarya;Parabasalia;Spirotrichonymphida;Holomastigotidae;Holomastigotoides;Holomastigotoides mirabile	Protist	N	0.1546	0	0.7024	118.3728
GH7	CL1524.Contig2_All	1167	Glyco_hydro_7	Holomastigotoides mirabile	biota;Eucarya;Parabasalia;Spirotrichonymphida;Holomastigotidae;Holomastigotoides;Holomastigotoides mirabile	Protist	Y	0	0	2.2712	83.9664
GH13|CBM20	CL1532.Contig1_All	1930	Alpha-amylase|Alpha-amylase_C	Reticulitermes speratus	biota;Eucarya;Fungi/Metazoa group;Animalia;Eumetazoa;Bilateria;Protostomia;Ecdysozoa;Panarthropoda;Arthropoda;Mandibulata;Pancrustacea;Atelocerata;Insecta;Dicondylia;Pterygota;Neoptera;Orthopteroidea;Dictyoptera;Isoptera;Rhinotermitidae;Heterotermitinae;Reticulitermes;Frontotermes;Reticulitermes speratus	Termite	Y	3275.1744	4.9179	3.4861	1.3837
GH13|CBM20	CL1532.Contig2_All	1380	Alpha-amylase|Alpha-amylase_C	Reticulitermes speratus	biota;Eucarya;Fungi/Metazoa group;Animalia;Eumetazoa;Bilateria;Protostomia;Ecdysozoa;Panarthropoda;Arthropoda;Mandibulata;Pancrustacea;Atelocerata;Insecta;Dicondylia;Pterygota;Neoptera;Orthopteroidea;Dictyoptera;Isoptera;Rhinotermitidae;Heterotermitinae;Reticulitermes;Frontotermes;Reticulitermes speratus	Termite	N	1530.3005	3.9988	19.0585	1.4886
CBM13	CL1542.Contig3_All	3463	Pkinase_Tyr|Pkinase	Zootermopsis nevadensis	biota;Eucarya;Fungi/Metazoa group;Animalia;Eumetazoa;Bilateria;Protostomia;Ecdysozoa;Panarthropoda;Arthropoda;Mandibulata;Pancrustacea;Atelocerata;Insecta;Dicondylia;Pterygota;Neoptera;Orthopteroidea;Dictyoptera;Isoptera;Termopsidae;Termopsinae;Termopsini;Zootermopsis;Zootermopsis nevadensis	Termite	N	0.8292	9.8797	5.7697	20.347
GH7	CL1544.Contig1_All	1414	Glyco_hydro_7	Pseudotrichonympha grassii	biota;Eucarya;Parabasalia;Trichonymphida;Teranymphidae;Pseudotrichonympha;Pseudotrichonympha grassii	Protist	Y	9.9	6.8686	128.6159	6736.9683
GH7	CL1544.Contig2_All	220	Glyco_hydro_7	Pseudotrichonympha grassii	biota;Eucarya;Parabasalia;Trichonymphida;Teranymphidae;Pseudotrichonympha;Pseudotrichonympha grassii	Protist	N	0	0	0	20.5427
GT2	CL1562.Contig1_All	1613	AMP-binding	Zootermopsis nevadensis	biota;Eucarya;Fungi/Metazoa group;Animalia;Eumetazoa;Bilateria;Protostomia;Ecdysozoa;Panarthropoda;Arthropoda;Mandibulata;Pancrustacea;Atelocerata;Insecta;Dicondylia;Pterygota;Neoptera;Orthopteroidea;Dictyoptera;Isoptera;Termopsidae;Termopsinae;Termopsini;Zootermopsis;Zootermopsis nevadensis	Termite	N	0	0	1.3904	0.6368
GT2	CL1562.Contig2_All	1861	AMP-binding	Zootermopsis nevadensis	biota;Eucarya;Fungi/Metazoa group;Animalia;Eumetazoa;Bilateria;Protostomia;Ecdysozoa;Panarthropoda;Arthropoda;Mandibulata;Pancrustacea;Atelocerata;Insecta;Dicondylia;Pterygota;Neoptera;Orthopteroidea;Dictyoptera;Isoptera;Termopsidae;Termopsinae;Termopsini;Zootermopsis;Zootermopsis nevadensis	Termite	N	1.3501	6.0491	10.9555	8.0581
GT2	CL1562.Contig3_All	2441	AMP-binding	Zootermopsis nevadensis	biota;Eucarya;Fungi/Metazoa group;Animalia;Eumetazoa;Bilateria;Protostomia;Ecdysozoa;Panarthropoda;Arthropoda;Mandibulata;Pancrustacea;Atelocerata;Insecta;Dicondylia;Pterygota;Neoptera;Orthopteroidea;Dictyoptera;Isoptera;Termopsidae;Termopsinae;Termopsini;Zootermopsis;Zootermopsis nevadensis	Termite	N	0.8088	20.8886	4.5938	5.2177
CBM50|CBM20	CL1569.Contig1_All	5962	CH|CH|CAMSAP_CH|Spectrin|Spectrin|Spectrin|Cast|AAA_27|Spectrin|AAA_27|DUF3584|Cast|Spectrin|Spectrin|Spectrin|AAA_27|DUF3584|Spectrin|Myosin_tail_1|Myosin_tail_1|Spectrin|AAA_27|Spectrin|Spectrin|Spectrin|Spectrin	Zootermopsis nevadensis	biota;Eucarya;Fungi/Metazoa group;Animalia;Eumetazoa;Bilateria;Protostomia;Ecdysozoa;Panarthropoda;Arthropoda;Mandibulata;Pancrustacea;Atelocerata;Insecta;Dicondylia;Pterygota;Neoptera;Orthopteroidea;Dictyoptera;Isoptera;Termopsidae;Termopsinae;Termopsini;Zootermopsis;Zootermopsis nevadensis	Termite	N	0.0301	0.2592	0	0.1378
CBM50|CBM20	CL1569.Contig2_All	6019	CH|CH|CAMSAP_CH|Spectrin|Spectrin|Spectrin|Cast|AAA_27|Spectrin|AAA_27|DUF3584|Cast|Spectrin|Spectrin|Spectrin|AAA_27|DUF3584|Spectrin|Myosin_tail_1|Myosin_tail_1|Spectrin|AAA_27|Spectrin|Spectrin|Spectrin|Spectrin	Zootermopsis nevadensis	biota;Eucarya;Fungi/Metazoa group;Animalia;Eumetazoa;Bilateria;Protostomia;Ecdysozoa;Panarthropoda;Arthropoda;Mandibulata;Pancrustacea;Atelocerata;Insecta;Dicondylia;Pterygota;Neoptera;Orthopteroidea;Dictyoptera;Isoptera;Termopsidae;Termopsinae;Termopsini;Zootermopsis;Zootermopsis nevadensis	Termite	N	0.4174	2.4204	3.8954	2.2867
CBM50|CBM20	CL1569.Contig3_All	6073	CH|CH|CAMSAP_CH|Spectrin|Spectrin|Spectrin|Cast|AAA_27|Spectrin|AAA_27|DUF3584|Cast|Spectrin|Spectrin|Spectrin|AAA_27|DUF3584|Spectrin|Myosin_tail_1|Myosin_tail_1|Spectrin|AAA_27|Spectrin|Spectrin|Spectrin|Spectrin	Zootermopsis nevadensis	biota;Eucarya;Fungi/Metazoa group;Animalia;Eumetazoa;Bilateria;Protostomia;Ecdysozoa;Panarthropoda;Arthropoda;Mandibulata;Pancrustacea;Atelocerata;Insecta;Dicondylia;Pterygota;Neoptera;Orthopteroidea;Dictyoptera;Isoptera;Termopsidae;Termopsinae;Termopsini;Zootermopsis;Zootermopsis nevadensis	Termite	N	0.2364	0.4362	1.6786	0.778
GT1	CL1571.Contig1_All	315	n/a	Zootermopsis nevadensis	biota;Eucarya;Fungi/Metazoa group;Animalia;Eumetazoa;Bilateria;Protostomia;Ecdysozoa;Panarthropoda;Arthropoda;Mandibulata;Pancrustacea;Atelocerata;Insecta;Dicondylia;Pterygota;Neoptera;Orthopteroidea;Dictyoptera;Isoptera;Termopsidae;Termopsinae;Termopsini;Zootermopsis;Zootermopsis nevadensis	Termite	N	0	7.0074	0.6472	10.4344
GT1	CL1571.Contig2_All	439	n/a	Zootermopsis nevadensis	biota;Eucarya;Fungi/Metazoa group;Animalia;Eumetazoa;Bilateria;Protostomia;Ecdysozoa;Panarthropoda;Arthropoda;Mandibulata;Pancrustacea;Atelocerata;Insecta;Dicondylia;Pterygota;Neoptera;Orthopteroidea;Dictyoptera;Isoptera;Termopsidae;Termopsinae;Termopsini;Zootermopsis;Zootermopsis nevadensis	Termite	N	0	4.0224	0	16.846
GT1	CL1571.Contig3_All	1787	UDPGT	Zootermopsis nevadensis	biota;Eucarya;Fungi/Metazoa group;Animalia;Eumetazoa;Bilateria;Protostomia;Ecdysozoa;Panarthropoda;Arthropoda;Mandibulata;Pancrustacea;Atelocerata;Insecta;Dicondylia;Pterygota;Neoptera;Orthopteroidea;Dictyoptera;Isoptera;Termopsidae;Termopsinae;Termopsini;Zootermopsis;Zootermopsis nevadensis	Termite	N	4.4189	43.3558	1.7114	19.7725
GT1	CL1571.Contig4_All	279	n/a	Zootermopsis nevadensis	biota;Eucarya;Fungi/Metazoa group;Animalia;Eumetazoa;Bilateria;Protostomia;Ecdysozoa;Panarthropoda;Arthropoda;Mandibulata;Pancrustacea;Atelocerata;Insecta;Dicondylia;Pterygota;Neoptera;Orthopteroidea;Dictyoptera;Isoptera;Termopsidae;Termopsinae;Termopsini;Zootermopsis;Zootermopsis nevadensis	Termite	N	0	0	0	14.726
GT2	CL159.Contig1_All	534	n/a	Tritrichomonas foetus	biota;Eucarya;Parabasalia;Trichomonadida Kirby, 1947, emend. Brugerolle and Patterson, 2001;Tritrichomonadidae;Tritrichomonas;Trichomonas foetus	Protist	N	0	0	0	14.2337
GT1	CL1599.Contig1_All	837	n/a	Zootermopsis nevadensis	biota;Eucarya;Fungi/Metazoa group;Animalia;Eumetazoa;Bilateria;Protostomia;Ecdysozoa;Panarthropoda;Arthropoda;Mandibulata;Pancrustacea;Atelocerata;Insecta;Dicondylia;Pterygota;Neoptera;Orthopteroidea;Dictyoptera;Isoptera;Termopsidae;Termopsinae;Termopsini;Zootermopsis;Zootermopsis nevadensis	Termite	N	0	0.2637	0.4872	0.7363
GT1	CL1599.Contig2_All	1479	UDPGT	Zootermopsis nevadensis	biota;Eucarya;Fungi/Metazoa group;Animalia;Eumetazoa;Bilateria;Protostomia;Ecdysozoa;Panarthropoda;Arthropoda;Mandibulata;Pancrustacea;Atelocerata;Insecta;Dicondylia;Pterygota;Neoptera;Orthopteroidea;Dictyoptera;Isoptera;Termopsidae;Termopsinae;Termopsini;Zootermopsis;Zootermopsis nevadensis	Termite	N	0.4854	30.2965	17.645	15.0008
GT1	CL1620.Contig1_All	1349	UDPGT	Zootermopsis nevadensis	biota;Eucarya;Fungi/Metazoa group;Animalia;Eumetazoa;Bilateria;Protostomia;Ecdysozoa;Panarthropoda;Arthropoda;Mandibulata;Pancrustacea;Atelocerata;Insecta;Dicondylia;Pterygota;Neoptera;Orthopteroidea;Dictyoptera;Isoptera;Termopsidae;Termopsinae;Termopsini;Zootermopsis;Zootermopsis nevadensis	Termite	N	0	2.1271	0.1511	0.3046
GT1	CL1620.Contig2_All	2094	UDPGT	Zootermopsis nevadensis	biota;Eucarya;Fungi/Metazoa group;Animalia;Eumetazoa;Bilateria;Protostomia;Ecdysozoa;Panarthropoda;Arthropoda;Mandibulata;Pancrustacea;Atelocerata;Insecta;Dicondylia;Pterygota;Neoptera;Orthopteroidea;Dictyoptera;Isoptera;Termopsidae;Termopsinae;Termopsini;Zootermopsis;Zootermopsis nevadensis	Termite	N	0.8571	19.8174	1.8499	9.0255
GH27	CL1644.Contig2_All	838	MIP	Zootermopsis nevadensis	biota;Eucarya;Fungi/Metazoa group;Animalia;Eumetazoa;Bilateria;Protostomia;Ecdysozoa;Panarthropoda;Arthropoda;Mandibulata;Pancrustacea;Atelocerata;Insecta;Dicondylia;Pterygota;Neoptera;Orthopteroidea;Dictyoptera;Isoptera;Termopsidae;Termopsinae;Termopsini;Zootermopsis;Zootermopsis nevadensis	Termite	N	0	10.5361	34.0615	218.4197
GH27	CL1644.Contig3_All	963	MIP	Zootermopsis nevadensis	biota;Eucarya;Fungi/Metazoa group;Animalia;Eumetazoa;Bilateria;Protostomia;Ecdysozoa;Panarthropoda;Arthropoda;Mandibulata;Pancrustacea;Atelocerata;Insecta;Dicondylia;Pterygota;Neoptera;Orthopteroidea;Dictyoptera;Isoptera;Termopsidae;Termopsinae;Termopsini;Zootermopsis;Zootermopsis nevadensis	Termite	N	0	6.8764	35.5682	256.1975
GH27	CL1644.Contig4_All	758	MIP	Zootermopsis nevadensis	biota;Eucarya;Fungi/Metazoa group;Animalia;Eumetazoa;Bilateria;Protostomia;Ecdysozoa;Panarthropoda;Arthropoda;Mandibulata;Pancrustacea;Atelocerata;Insecta;Dicondylia;Pterygota;Neoptera;Orthopteroidea;Dictyoptera;Isoptera;Termopsidae;Termopsinae;Termopsini;Zootermopsis;Zootermopsis nevadensis	Termite	N	0	8.1537	39.0012	177.513
CBM20	CL1648.Contig1_All	1134	Pkinase|Pkinase_Tyr	Zootermopsis nevadensis	biota;Eucarya;Fungi/Metazoa group;Animalia;Eumetazoa;Bilateria;Protostomia;Ecdysozoa;Panarthropoda;Arthropoda;Mandibulata;Pancrustacea;Atelocerata;Insecta;Dicondylia;Pterygota;Neoptera;Orthopteroidea;Dictyoptera;Isoptera;Termopsidae;Termopsinae;Termopsini;Zootermopsis;Zootermopsis nevadensis	Termite	N	0.1583	4.2823	0.7192	2.8984
CBM20	CL1648.Contig2_All	1931	Pkinase|Pkinase_Tyr	Megachile rotundata	biota;Eucarya;Fungi/Metazoa group;Animalia;Eumetazoa;Bilateria;Protostomia;Ecdysozoa;Panarthropoda;Arthropoda;Mandibulata;Pancrustacea;Atelocerata;Insecta;Dicondylia;Pterygota;Neoptera;Endopterygota;Hymenoptera;Apocrita;Aculeata;Apoidea;Megachilidae;Megachilinae;Megachilini;Megachile;Megachile rotundata	Termite	N	2.4165	6.1727	20.4832	5.6383
CBM13	CL1660.Contig1_All	2057	HSP70|NAD-GH	Trichomonas vaginalis G3	biota;Eucarya;Parabasalia;Trichomonadida;Trichomonadidae;Trichomonas;Trichomonas vaginalis;Trichomonas vaginalis G3	Protist	N	0.4362	0.1073	6.0461	324.1696
CBM5	CL1681.Contig1_All	1394	Trypsin	Zootermopsis nevadensis	biota;Eucarya;Fungi/Metazoa group;Animalia;Eumetazoa;Bilateria;Protostomia;Ecdysozoa;Panarthropoda;Arthropoda;Mandibulata;Pancrustacea;Atelocerata;Insecta;Dicondylia;Pterygota;Neoptera;Orthopteroidea;Dictyoptera;Isoptera;Termopsidae;Termopsinae;Termopsini;Zootermopsis;Zootermopsis nevadensis	Termite	Y	0	0	23.5474	0.4421
GH43	CL1743.Contig1_All	1859	SRF-TF	Zootermopsis nevadensis	biota;Eucarya;Fungi/Metazoa group;Animalia;Eumetazoa;Bilateria;Protostomia;Ecdysozoa;Panarthropoda;Arthropoda;Mandibulata;Pancrustacea;Atelocerata;Insecta;Dicondylia;Pterygota;Neoptera;Orthopteroidea;Dictyoptera;Isoptera;Termopsidae;Termopsinae;Termopsini;Zootermopsis;Zootermopsis nevadensis	Termite	N	0	1.8998	0.2193	0.5525
GH43	CL1743.Contig2_All	1972	SRF-TF	Zootermopsis nevadensis	biota;Eucarya;Fungi/Metazoa group;Animalia;Eumetazoa;Bilateria;Protostomia;Ecdysozoa;Panarthropoda;Arthropoda;Mandibulata;Pancrustacea;Atelocerata;Insecta;Dicondylia;Pterygota;Neoptera;Orthopteroidea;Dictyoptera;Isoptera;Termopsidae;Termopsinae;Termopsini;Zootermopsis;Zootermopsis nevadensis	Termite	N	0.9101	3.5819	1.4474	3.1252
GT55	CL1753.Contig2_All	613	Ank_2|Ank_5|Ank_4|Ank_2|Ank_2|Ank_2|Ank_4|Ank_2	Strongylocentrotus purpuratus	biota;Eucarya;Fungi/Metazoa group;Animalia;Eumetazoa;Bilateria;Deuterostomia;Echinodermata;Eleutherozoa;Echinozoa;Echinoidea;Euechinoidea;Echinacea;Echinoida;Strongylocentrotidae;Strongylocentrotus;Strongylocentrotus purpuratus	Termite	N	0	0.3601	111.0875	1.0054
GT55	CL1753.Contig3_All	814	Ank_2|Ank_2|Ank_5|Ank_4|Ank_2|Ank_4|Ank_2|Ank_4|Ank_2|Ank_5|Ank|Ank_4|Ank_2	Strongylocentrotus purpuratus	biota;Eucarya;Fungi/Metazoa group;Animalia;Eumetazoa;Bilateria;Deuterostomia;Echinodermata;Eleutherozoa;Echinozoa;Echinoidea;Euechinoidea;Echinacea;Echinoida;Strongylocentrotidae;Strongylocentrotus;Strongylocentrotus purpuratus	Termite	N	0	0	105.6981	0.5047
CBM32	CL1766.Contig1_All	869	Metallophos|Metallophos_C	Zootermopsis nevadensis	biota;Eucarya;Fungi/Metazoa group;Animalia;Eumetazoa;Bilateria;Protostomia;Ecdysozoa;Panarthropoda;Arthropoda;Mandibulata;Pancrustacea;Atelocerata;Insecta;Dicondylia;Pterygota;Neoptera;Orthopteroidea;Dictyoptera;Isoptera;Termopsidae;Termopsinae;Termopsini;Zootermopsis;Zootermopsis nevadensis	Termite	N	0.8261	12.4463	10.5578	5.4371
CBM32	CL1766.Contig2_All	2328	Metallophos|Metallophos_C	Zootermopsis nevadensis	biota;Eucarya;Fungi/Metazoa group;Animalia;Eumetazoa;Bilateria;Protostomia;Ecdysozoa;Panarthropoda;Arthropoda;Mandibulata;Pancrustacea;Atelocerata;Insecta;Dicondylia;Pterygota;Neoptera;Orthopteroidea;Dictyoptera;Isoptera;Termopsidae;Termopsinae;Termopsini;Zootermopsis;Zootermopsis nevadensis	Termite	Y	8.8655	22.661	68.311	27.0903
GH9	CL1774.Contig1_All	2837	Glyco_hydro_9	Zootermopsis nevadensis	biota;Eucarya;Fungi/Metazoa group;Animalia;Eumetazoa;Bilateria;Protostomia;Ecdysozoa;Panarthropoda;Arthropoda;Mandibulata;Pancrustacea;Atelocerata;Insecta;Dicondylia;Pterygota;Neoptera;Orthopteroidea;Dictyoptera;Isoptera;Termopsidae;Termopsinae;Termopsini;Zootermopsis;Zootermopsis nevadensis	Termite	N	0.6959	26.4536	17.104	24.1125
GT35	CL1797.Contig1_All	785	Phosphorylase	Tritrichomonas foetus	biota;Eucarya;Parabasalia;Trichomonadida Kirby, 1947, emend. Brugerolle and Patterson, 2001;Tritrichomonadidae;Tritrichomonas;Trichomonas foetus	Protist	N	0	0	0	12.8228
GT35	CL1797.Contig2_All	247	Phosphorylase	Tritrichomonas foetus	biota;Eucarya;Parabasalia;Trichomonadida Kirby, 1947, emend. Brugerolle and Patterson, 2001;Tritrichomonadidae;Tritrichomonas;Trichomonas foetus	Protist	N	0	0	0	5.8218
GT77	CL1811.Contig1_All	989	n/a	Zootermopsis nevadensis	biota;Eucarya;Fungi/Metazoa group;Animalia;Eumetazoa;Bilateria;Protostomia;Ecdysozoa;Panarthropoda;Arthropoda;Mandibulata;Pancrustacea;Atelocerata;Insecta;Dicondylia;Pterygota;Neoptera;Orthopteroidea;Dictyoptera;Isoptera;Termopsidae;Termopsinae;Termopsini;Zootermopsis;Zootermopsis nevadensis	Termite	N	0.9073	134.1353	5.7722	15.9938
CBM50|CBM20	CL1832.Contig1_All	4276	Myosin_tail_1|Myosin_tail_1|SMC_N|Myosin_tail_1|Myosin_tail_1|Cast|DUF3584|HOOK|MAD|Cast|Myosin_tail_1|Trichoplein|YscO|AAA_27|DUF3584|DUF827|MAD|MAD|CALCOCO1|Myosin_tail_1|Cast	Zootermopsis nevadensis	biota;Eucarya;Fungi/Metazoa group;Animalia;Eumetazoa;Bilateria;Protostomia;Ecdysozoa;Panarthropoda;Arthropoda;Mandibulata;Pancrustacea;Atelocerata;Insecta;Dicondylia;Pterygota;Neoptera;Orthopteroidea;Dictyoptera;Isoptera;Termopsidae;Termopsinae;Termopsini;Zootermopsis;Zootermopsis nevadensis	Termite	N	0.042	0	1.0967	0.4804
CBM50|CBM20	CL1832.Contig2_All	4267	Cast|Myosin_tail_1|Myosin_tail_1|SMC_N|Myosin_tail_1|Myosin_tail_1|Cast|Cast|MAD|HCR|DUF827|Myosin_tail_1|Trichoplein|AAA_27|YscO|DUF3584|HCR|DUF3584|DUF827|SCP-1|MAD|CALCOCO1|Myosin_tail_1|ALIX_LYPXL_bnd|Cast	Zootermopsis nevadensis	biota;Eucarya;Fungi/Metazoa group;Animalia;Eumetazoa;Bilateria;Protostomia;Ecdysozoa;Panarthropoda;Arthropoda;Mandibulata;Pancrustacea;Atelocerata;Insecta;Dicondylia;Pterygota;Neoptera;Orthopteroidea;Dictyoptera;Isoptera;Termopsidae;Termopsinae;Termopsini;Zootermopsis;Zootermopsis nevadensis	Termite	N	0	0	0.3822	0.0963
CBM50|CBM20	CL1832.Contig3_All	4351	Cast|Myosin_tail_1|Myosin_tail_1|SMC_N|Myosin_tail_1|Myosin_tail_1|Cast|HOOK|MAD|Myosin_tail_1|Trichoplein|YscO|AAA_27|DUF3584|DUF827|MAD|CALCOCO1|Myosin_tail_1|Cast	Zootermopsis nevadensis	biota;Eucarya;Fungi/Metazoa group;Animalia;Eumetazoa;Bilateria;Protostomia;Ecdysozoa;Panarthropoda;Arthropoda;Mandibulata;Pancrustacea;Atelocerata;Insecta;Dicondylia;Pterygota;Neoptera;Orthopteroidea;Dictyoptera;Isoptera;Termopsidae;Termopsinae;Termopsini;Zootermopsis;Zootermopsis nevadensis	Termite	N	0.165	0	1.0309	0.1889
CBM50|CBM20	CL1832.Contig4_All	4192	Cast|Myosin_tail_1|Myosin_tail_1|SMC_N|Cast|Cast|MAD|DUF827|Myosin_tail_1|Trichoplein|AAA_27|YscO|DUF3584|HCR|DUF3584|SCP-1|MAD|CALCOCO1|Myosin_tail_1|ALIX_LYPXL_bnd	Zootermopsis nevadensis	biota;Eucarya;Fungi/Metazoa group;Animalia;Eumetazoa;Bilateria;Protostomia;Ecdysozoa;Panarthropoda;Arthropoda;Mandibulata;Pancrustacea;Atelocerata;Insecta;Dicondylia;Pterygota;Neoptera;Orthopteroidea;Dictyoptera;Isoptera;Termopsidae;Termopsinae;Termopsini;Zootermopsis;Zootermopsis nevadensis	Termite	N	0.1712	0.6845	3.8909	0.7351
CBM5	CL1845.Contig1_All	346	Trypsin	Coptotermes formosanus	biota;Eucarya;Fungi/Metazoa group;Animalia;Eumetazoa;Bilateria;Protostomia;Ecdysozoa;Panarthropoda;Arthropoda;Mandibulata;Pancrustacea;Atelocerata;Insecta;Dicondylia;Pterygota;Neoptera;Orthopteroidea;Dictyoptera;Isoptera;Rhinotermitidae;Coptotermitinae;Coptotermes;Coptotermes formosanus	Termite	N	0	0	199.1681	0.5937
CBM5	CL1845.Contig2_All	984	Trypsin	Coptotermes formosanus	biota;Eucarya;Fungi/Metazoa group;Animalia;Eumetazoa;Bilateria;Protostomia;Ecdysozoa;Panarthropoda;Arthropoda;Mandibulata;Pancrustacea;Atelocerata;Insecta;Dicondylia;Pterygota;Neoptera;Orthopteroidea;Dictyoptera;Isoptera;Rhinotermitidae;Coptotermitinae;Coptotermes;Coptotermes formosanus	Termite	Y	0	0.2243	500.1742	0.2088
CE11	CL186.Contig1_All	2492	DEAD|Helicase_C	Zootermopsis nevadensis	biota;Eucarya;Fungi/Metazoa group;Animalia;Eumetazoa;Bilateria;Protostomia;Ecdysozoa;Panarthropoda;Arthropoda;Mandibulata;Pancrustacea;Atelocerata;Insecta;Dicondylia;Pterygota;Neoptera;Orthopteroidea;Dictyoptera;Isoptera;Termopsidae;Termopsinae;Termopsini;Zootermopsis;Zootermopsis nevadensis	Termite	N	0	0.0886	0.2454	0
CE11	CL186.Contig2_All	1353	DEAD	Zootermopsis nevadensis	biota;Eucarya;Fungi/Metazoa group;Animalia;Eumetazoa;Bilateria;Protostomia;Ecdysozoa;Panarthropoda;Arthropoda;Mandibulata;Pancrustacea;Atelocerata;Insecta;Dicondylia;Pterygota;Neoptera;Orthopteroidea;Dictyoptera;Isoptera;Termopsidae;Termopsinae;Termopsini;Zootermopsis;Zootermopsis nevadensis	Termite	N	0.9285	4.8943	1.8083	1.822
GH5	CL1860.Contig1_All	365	Cellulase	Epidinium ecaudatum	biota;Eucarya;Alveolata;Ciliata;Intramacronucleata;Litostomatea;Trichostomatia;Entodiniomorphida;Ophryoscolecidae;Epidinium;Epidinium ecaudatum	Protist	N	0	0	1.1172	37.1458
GH5	CL1860.Contig2_All	223	n/a	Epidinium ecaudatum	biota;Eucarya;Alveolata;Ciliata;Intramacronucleata;Litostomatea;Trichostomatia;Entodiniomorphida;Ophryoscolecidae;Epidinium;Epidinium ecaudatum	Protist	N	0	0	0	35.9267
GH5	CL1860.Contig3_All	242	n/a	Epidinium ecaudatum	biota;Eucarya;Alveolata;Ciliata;Intramacronucleata;Litostomatea;Trichostomatia;Entodiniomorphida;Ophryoscolecidae;Epidinium;Epidinium ecaudatum	Protist	N	0	0	0	9.3376
GH7	CL1861.Contig1_All	393	Glyco_hydro_7	Dictyostelium discoideum AX4	biota;Eucarya;Amoebozoa;Mycetozoa;Dictyostelia;Dictyostelium;ATCC 11735;Dictyostelium discoideum AX4	Protist	N	0	0	0.5188	20.3859
GH7	CL1861.Contig2_All	681	Glyco_hydro_7	Dictyostelium discoideum AX4	biota;Eucarya;Amoebozoa;Mycetozoa;Dictyostelia;Dictyostelium;ATCC 11735;Dictyostelium discoideum AX4	Protist	N	0	0	0	16.591
GH7	CL1861.Contig3_All	812	Glyco_hydro_7	Dictyostelium discoideum AX4	biota;Eucarya;Amoebozoa;Mycetozoa;Dictyostelia;Dictyostelium;ATCC 11735;Dictyostelium discoideum AX4	Protist	N	0.221	0	0.5022	27.3228
GH7	CL1861.Contig4_All	203	Glyco_hydro_7	Daphnia pulex	biota;Eucarya;Fungi/Metazoa group;Animalia;Eumetazoa;Bilateria;Protostomia;Ecdysozoa;Panarthropoda;Arthropoda;Mandibulata;Pancrustacea;Crustacea;Branchiopoda;Phyllopoda;Diplostraca;Cladocera;Anomopoda;Daphniidae;Daphnia;Daphnia pulex	Termite	N	0	0	0	34.4065
GH7	CL1861.Contig5_All	570	Glyco_hydro_7	Polysphondylium pallidum PN500	biota;Eucarya;Amoebozoa;Mycetozoa;Dictyostelia;Polysphondylium;Polysphondylium pallidum;Polysphondylium pallidum PN500	Protist	N	0	0	0	14.0555
GH18	CL189.Contig1_All	1022	Redoxin|1-cysPrx_C	Coptotermes formosanus	biota;Eucarya;Fungi/Metazoa group;Animalia;Eumetazoa;Bilateria;Protostomia;Ecdysozoa;Panarthropoda;Arthropoda;Mandibulata;Pancrustacea;Atelocerata;Insecta;Dicondylia;Pterygota;Neoptera;Orthopteroidea;Dictyoptera;Isoptera;Rhinotermitidae;Coptotermitinae;Coptotermes;Coptotermes formosanus	Termite	N	0.878	3.0237	8.3787	5.4271
GH18	CL189.Contig2_All	928	Redoxin|1-cysPrx_C	Coptotermes formosanus	biota;Eucarya;Fungi/Metazoa group;Animalia;Eumetazoa;Bilateria;Protostomia;Ecdysozoa;Panarthropoda;Arthropoda;Mandibulata;Pancrustacea;Atelocerata;Insecta;Dicondylia;Pterygota;Neoptera;Orthopteroidea;Dictyoptera;Isoptera;Rhinotermitidae;Coptotermitinae;Coptotermes;Coptotermes formosanus	Termite	N	1.3538	1.665	13.6214	4.6487
GH18	CL189.Contig3_All	1066	Redoxin|1-cysPrx_C	Coptotermes formosanus	biota;Eucarya;Fungi/Metazoa group;Animalia;Eumetazoa;Bilateria;Protostomia;Ecdysozoa;Panarthropoda;Arthropoda;Mandibulata;Pancrustacea;Atelocerata;Insecta;Dicondylia;Pterygota;Neoptera;Orthopteroidea;Dictyoptera;Isoptera;Rhinotermitidae;Coptotermitinae;Coptotermes;Coptotermes formosanus	Termite	N	0.5051	2.2777	7.6504	3.4688
GT55	CL1897.Contig1_All	1101	Ank_2|Ank_2|Ank_2|Ank_2|Ank_4|Ank_2|Ank_5|Ank_4|Ank_5	Zootermopsis nevadensis	biota;Eucarya;Fungi/Metazoa group;Animalia;Eumetazoa;Bilateria;Protostomia;Ecdysozoa;Panarthropoda;Arthropoda;Mandibulata;Pancrustacea;Atelocerata;Insecta;Dicondylia;Pterygota;Neoptera;Orthopteroidea;Dictyoptera;Isoptera;Termopsidae;Termopsinae;Termopsini;Zootermopsis;Zootermopsis nevadensis	Termite	N	0.978	16.8406	21.4808	7.2767
GT55	CL1897.Contig3_All	481	Ank_2|Ank_2|Ank_4|Ank_2|Ank_5	Zootermopsis nevadensis	biota;Eucarya;Fungi/Metazoa group;Animalia;Eumetazoa;Bilateria;Protostomia;Ecdysozoa;Panarthropoda;Arthropoda;Mandibulata;Pancrustacea;Atelocerata;Insecta;Dicondylia;Pterygota;Neoptera;Orthopteroidea;Dictyoptera;Isoptera;Termopsidae;Termopsinae;Termopsini;Zootermopsis;Zootermopsis nevadensis	Termite	N	0	0.9178	0	0
GH99	CL191.Contig2_All	1623	ESCRT-II|Guanylate_kin	Zootermopsis nevadensis	biota;Eucarya;Fungi/Metazoa group;Animalia;Eumetazoa;Bilateria;Protostomia;Ecdysozoa;Panarthropoda;Arthropoda;Mandibulata;Pancrustacea;Atelocerata;Insecta;Dicondylia;Pterygota;Neoptera;Orthopteroidea;Dictyoptera;Isoptera;Termopsidae;Termopsinae;Termopsini;Zootermopsis;Zootermopsis nevadensis	Termite	N	3.6491	10.4722	36.6812	8.7335
GH25	CL1916.Contig1_All	2080	Peptidase_M14|CarboxypepD_reg	Zootermopsis nevadensis	biota;Eucarya;Fungi/Metazoa group;Animalia;Eumetazoa;Bilateria;Protostomia;Ecdysozoa;Panarthropoda;Arthropoda;Mandibulata;Pancrustacea;Atelocerata;Insecta;Dicondylia;Pterygota;Neoptera;Orthopteroidea;Dictyoptera;Isoptera;Termopsidae;Termopsinae;Termopsini;Zootermopsis;Zootermopsis nevadensis	Termite	N	0.1726	7.9591	0.4901	0.2963
GH25	CL1916.Contig2_All	2401	Peptidase_M14|CarboxypepD_reg	Zootermopsis nevadensis	biota;Eucarya;Fungi/Metazoa group;Animalia;Eumetazoa;Bilateria;Protostomia;Ecdysozoa;Panarthropoda;Arthropoda;Mandibulata;Pancrustacea;Atelocerata;Insecta;Dicondylia;Pterygota;Neoptera;Orthopteroidea;Dictyoptera;Isoptera;Termopsidae;Termopsinae;Termopsini;Zootermopsis;Zootermopsis nevadensis	Termite	N	0.6727	10.0207	0.7642	1.6256
CBM50|CBM20	CL1941.Contig3_All	2520	CALCOCO1|Myosin_tail_1|Cast|SCP-1|MAD|SMC_N	Zootermopsis nevadensis	biota;Eucarya;Fungi/Metazoa group;Animalia;Eumetazoa;Bilateria;Protostomia;Ecdysozoa;Panarthropoda;Arthropoda;Mandibulata;Pancrustacea;Atelocerata;Insecta;Dicondylia;Pterygota;Neoptera;Orthopteroidea;Dictyoptera;Isoptera;Termopsidae;Termopsinae;Termopsini;Zootermopsis;Zootermopsis nevadensis	Termite	N	3.276	18.3943	17.152	13.2876
CE10	CL1952.Contig1_All	1597	COesterase|Abhydrolase_3	Zootermopsis nevadensis	biota;Eucarya;Fungi/Metazoa group;Animalia;Eumetazoa;Bilateria;Protostomia;Ecdysozoa;Panarthropoda;Arthropoda;Mandibulata;Pancrustacea;Atelocerata;Insecta;Dicondylia;Pterygota;Neoptera;Orthopteroidea;Dictyoptera;Isoptera;Termopsidae;Termopsinae;Termopsini;Zootermopsis;Zootermopsis nevadensis	Termite	N	0.1124	4.5611	18.5115	4.5022
CE10	CL1952.Contig2_All	1551	COesterase|Abhydrolase_3	Zootermopsis nevadensis	biota;Eucarya;Fungi/Metazoa group;Animalia;Eumetazoa;Bilateria;Protostomia;Ecdysozoa;Panarthropoda;Arthropoda;Mandibulata;Pancrustacea;Atelocerata;Insecta;Dicondylia;Pterygota;Neoptera;Orthopteroidea;Dictyoptera;Isoptera;Termopsidae;Termopsinae;Termopsini;Zootermopsis;Zootermopsis nevadensis	Termite	N	0	0.2846	0.2629	0
CE10	CL1952.Contig3_All	1716	COesterase|Abhydrolase_3	Zootermopsis nevadensis	biota;Eucarya;Fungi/Metazoa group;Animalia;Eumetazoa;Bilateria;Protostomia;Ecdysozoa;Panarthropoda;Arthropoda;Mandibulata;Pancrustacea;Atelocerata;Insecta;Dicondylia;Pterygota;Neoptera;Orthopteroidea;Dictyoptera;Isoptera;Termopsidae;Termopsinae;Termopsini;Zootermopsis;Zootermopsis nevadensis	Termite	N	0	1.2863	19.9605	1.5563
GH7	CL1953.Contig1_All	566	Glyco_hydro_7	Polysphondylium pallidum PN500	biota;Eucarya;Amoebozoa;Mycetozoa;Dictyostelia;Polysphondylium;Polysphondylium pallidum;Polysphondylium pallidum PN500	Protist	N	0	0	0	12.7031
GH7	CL1953.Contig2_All	711	Glyco_hydro_7	Dictyostelium discoideum AX4	biota;Eucarya;Amoebozoa;Mycetozoa;Dictyostelia;Dictyostelium;ATCC 11735;Dictyostelium discoideum AX4	Protist	N	0	0	0.2868	26.2924
GH18	CL196.Contig3_All	3048	n/a	Zootermopsis nevadensis	biota;Eucarya;Fungi/Metazoa group;Animalia;Eumetazoa;Bilateria;Protostomia;Ecdysozoa;Panarthropoda;Arthropoda;Mandibulata;Pancrustacea;Atelocerata;Insecta;Dicondylia;Pterygota;Neoptera;Orthopteroidea;Dictyoptera;Isoptera;Termopsidae;Termopsinae;Termopsini;Zootermopsis;Zootermopsis nevadensis	Termite	N	0.2355	1.376	0.602	1.8197
GH18	CL196.Contig4_All	2990	n/a	Zootermopsis nevadensis	biota;Eucarya;Fungi/Metazoa group;Animalia;Eumetazoa;Bilateria;Protostomia;Ecdysozoa;Panarthropoda;Arthropoda;Mandibulata;Pancrustacea;Atelocerata;Insecta;Dicondylia;Pterygota;Neoptera;Orthopteroidea;Dictyoptera;Isoptera;Termopsidae;Termopsinae;Termopsini;Zootermopsis;Zootermopsis nevadensis	Termite	N	0	0.9597	0.2046	0.687
CBM13	CL1964.Contig1_All	701	n/a	Naegleria gruberi	biota;Eucarya;Heterolobosea;Schizopyrenida;Vahlkampfiidae;Naegleria;Naegleria gruberi	Protist	N	0	0	0	36.045
CBM13	CL1964.Contig2_All	605	n/a	Naegleria gruberi	biota;Eucarya;Heterolobosea;Schizopyrenida;Vahlkampfiidae;Naegleria;Naegleria gruberi	Termite	N	0.2966	0	0.337	27.1639
CE11	CL1968.Contig2_All	609	DEAD	Zootermopsis nevadensis	biota;Eucarya;Fungi/Metazoa group;Animalia;Eumetazoa;Bilateria;Protostomia;Ecdysozoa;Panarthropoda;Arthropoda;Mandibulata;Pancrustacea;Atelocerata;Insecta;Dicondylia;Pterygota;Neoptera;Orthopteroidea;Dictyoptera;Isoptera;Termopsidae;Termopsinae;Termopsini;Zootermopsis;Zootermopsis nevadensis	Termite	N	4.1257	19.5723	28.4565	11.1315
GH2|CBM32	CL1969.Contig2_All	2007	I-set|Ig_2|Peptidase_C14	Zootermopsis nevadensis	biota;Eucarya;Fungi/Metazoa group;Animalia;Eumetazoa;Bilateria;Protostomia;Ecdysozoa;Panarthropoda;Arthropoda;Mandibulata;Pancrustacea;Atelocerata;Insecta;Dicondylia;Pterygota;Neoptera;Orthopteroidea;Dictyoptera;Isoptera;Termopsidae;Termopsinae;Termopsini;Zootermopsis;Zootermopsis nevadensis	Termite	N	4.024	23.7559	16.1521	12.0779
GH25	CL1970.Contig1_All	1179	Peptidase_M14|CarboxypepD_reg	Zootermopsis nevadensis	biota;Eucarya;Fungi/Metazoa group;Animalia;Eumetazoa;Bilateria;Protostomia;Ecdysozoa;Panarthropoda;Arthropoda;Mandibulata;Pancrustacea;Atelocerata;Insecta;Dicondylia;Pterygota;Neoptera;Orthopteroidea;Dictyoptera;Isoptera;Termopsidae;Termopsinae;Termopsini;Zootermopsis;Zootermopsis nevadensis	Termite	N	0.1522	3.5572	2.5939	1.3939
GH25	CL1970.Contig2_All	2492	Peptidase_M14|CarboxypepD_reg	Zootermopsis nevadensis	biota;Eucarya;Fungi/Metazoa group;Animalia;Eumetazoa;Bilateria;Protostomia;Ecdysozoa;Panarthropoda;Arthropoda;Mandibulata;Pancrustacea;Atelocerata;Insecta;Dicondylia;Pterygota;Neoptera;Orthopteroidea;Dictyoptera;Isoptera;Termopsidae;Termopsinae;Termopsini;Zootermopsis;Zootermopsis nevadensis	Termite	N	0.9362	18.3353	3.5998	8.6556
GT2	CL1976.Contig2_All	2267	DUF3448|AMP-binding|DUF4009	Zootermopsis nevadensis	biota;Eucarya;Fungi/Metazoa group;Animalia;Eumetazoa;Bilateria;Protostomia;Ecdysozoa;Panarthropoda;Arthropoda;Mandibulata;Pancrustacea;Atelocerata;Insecta;Dicondylia;Pterygota;Neoptera;Orthopteroidea;Dictyoptera;Isoptera;Termopsidae;Termopsinae;Termopsini;Zootermopsis;Zootermopsis nevadensis	Termite	N	3.6416	12.2683	8.9935	22.0198
CE11	CL1977.Contig2_All	591	Helicase_C	Trichomonas vaginalis G3	biota;Eucarya;Parabasalia;Trichomonadida;Trichomonadidae;Trichomonas;Trichomonas vaginalis;Trichomonas vaginalis G3	Protist	N	0	0	0.69	35.4545
CBM21	CL1985.Contig1_All	4214	CBM_21	Zootermopsis nevadensis	biota;Eucarya;Fungi/Metazoa group;Animalia;Eumetazoa;Bilateria;Protostomia;Ecdysozoa;Panarthropoda;Arthropoda;Mandibulata;Pancrustacea;Atelocerata;Insecta;Dicondylia;Pterygota;Neoptera;Orthopteroidea;Dictyoptera;Isoptera;Termopsidae;Termopsinae;Termopsini;Zootermopsis;Zootermopsis nevadensis	Termite	N	0.0852	1.0476	0.2419	0.9262
CBM21	CL1985.Contig2_All	4335	CBM_21	Zootermopsis nevadensis	biota;Eucarya;Fungi/Metazoa group;Animalia;Eumetazoa;Bilateria;Protostomia;Ecdysozoa;Panarthropoda;Arthropoda;Mandibulata;Pancrustacea;Atelocerata;Insecta;Dicondylia;Pterygota;Neoptera;Orthopteroidea;Dictyoptera;Isoptera;Termopsidae;Termopsinae;Termopsini;Zootermopsis;Zootermopsis nevadensis	Termite	N	0	0.3564	0.1881	0.4265
GT2	CL1986.Contig2_All	2765	G_glu_transpept	Zootermopsis nevadensis	biota;Eucarya;Fungi/Metazoa group;Animalia;Eumetazoa;Bilateria;Protostomia;Ecdysozoa;Panarthropoda;Arthropoda;Mandibulata;Pancrustacea;Atelocerata;Insecta;Dicondylia;Pterygota;Neoptera;Orthopteroidea;Dictyoptera;Isoptera;Termopsidae;Termopsinae;Termopsini;Zootermopsis;Zootermopsis nevadensis	Termite	N	15.3831	43.1086	61.349	41.0112
CBM57	CL1991.Contig3_All	1860	Pkinase_Tyr	Zootermopsis nevadensis	biota;Eucarya;Fungi/Metazoa group;Animalia;Eumetazoa;Bilateria;Protostomia;Ecdysozoa;Panarthropoda;Arthropoda;Mandibulata;Pancrustacea;Atelocerata;Insecta;Dicondylia;Pterygota;Neoptera;Orthopteroidea;Dictyoptera;Isoptera;Termopsidae;Termopsinae;Termopsini;Zootermopsis;Zootermopsis nevadensis	Termite	N	2.2192	12.698	11.2902	10.3818
GT11	CL1998.Contig1_All	1990	Glyco_transf_11	Zootermopsis nevadensis	biota;Eucarya;Fungi/Metazoa group;Animalia;Eumetazoa;Bilateria;Protostomia;Ecdysozoa;Panarthropoda;Arthropoda;Mandibulata;Pancrustacea;Atelocerata;Insecta;Dicondylia;Pterygota;Neoptera;Orthopteroidea;Dictyoptera;Isoptera;Termopsidae;Termopsinae;Termopsini;Zootermopsis;Zootermopsis nevadensis	Termite	N	3.6976	0	33.1949	1.0323
GH5	CL2.Contig1_All	614	Cellulase	Epidinium ecaudatum	biota;Eucarya;Alveolata;Ciliata;Intramacronucleata;Litostomatea;Trichostomatia;Entodiniomorphida;Ophryoscolecidae;Epidinium;Epidinium ecaudatum	Protist	N	0	0	0.3321	17.3977
CBM20	CL2004.Contig1_All	2360	Mito_carr|Mito_carr|Mito_carr	Zootermopsis nevadensis	biota;Eucarya;Fungi/Metazoa group;Animalia;Eumetazoa;Bilateria;Protostomia;Ecdysozoa;Panarthropoda;Arthropoda;Mandibulata;Pancrustacea;Atelocerata;Insecta;Dicondylia;Pterygota;Neoptera;Orthopteroidea;Dictyoptera;Isoptera;Termopsidae;Termopsinae;Termopsini;Zootermopsis;Zootermopsis nevadensis	Termite	N	6.3879	19.8284	25.5717	11.577
CBM50	CL2009.Contig1_All	2557	n/a	Nilaparvata lugens	biota;Eucarya;Fungi/Metazoa group;Animalia;Eumetazoa;Bilateria;Protostomia;Ecdysozoa;Panarthropoda;Arthropoda;Mandibulata;Pancrustacea;Atelocerata;Insecta;Dicondylia;Pterygota;Neoptera;Hemipteroidea;Hemiptera;Euhemiptera;Neohemiptera;Archaeorrhyncha;Fulgoroidea;Delphacidae;Delphacinae;Nilaparvata;Nalaparvata lugens	Termite	Y	0.5615	0.8632	1.9136	0.8837
CBM50	CL2009.Contig2_All	3120	n/a	Nilaparvata lugens	biota;Eucarya;Fungi/Metazoa group;Animalia;Eumetazoa;Bilateria;Protostomia;Ecdysozoa;Panarthropoda;Arthropoda;Mandibulata;Pancrustacea;Atelocerata;Insecta;Dicondylia;Pterygota;Neoptera;Hemipteroidea;Hemiptera;Euhemiptera;Neohemiptera;Archaeorrhyncha;Fulgoroidea;Delphacidae;Delphacinae;Nilaparvata;Nalaparvata lugens	Termite	Y	2.8186	2.4054	8.4297	3.1604
GT34	CL2026.Contig1_All	1717	p450	Reticulitermes flavipes	biota;Eucarya;Fungi/Metazoa group;Animalia;Eumetazoa;Bilateria;Protostomia;Ecdysozoa;Panarthropoda;Arthropoda;Mandibulata;Pancrustacea;Atelocerata;Insecta;Dicondylia;Pterygota;Neoptera;Orthopteroidea;Dictyoptera;Isoptera;Rhinotermitidae;Heterotermitinae;Reticulitermes;Reticulitermes;Reticulitermes flavipes	Termite	N	0	50.1371	130.9738	23.9286
CE1	CL203.Contig1_All	1740	ABC_tran	Zootermopsis nevadensis	biota;Eucarya;Fungi/Metazoa group;Animalia;Eumetazoa;Bilateria;Protostomia;Ecdysozoa;Panarthropoda;Arthropoda;Mandibulata;Pancrustacea;Atelocerata;Insecta;Dicondylia;Pterygota;Neoptera;Orthopteroidea;Dictyoptera;Isoptera;Termopsidae;Termopsinae;Termopsini;Zootermopsis;Zootermopsis nevadensis	Termite	N	0.1031	0.5074	63.0394	0.5903
CBM13	CL2036.Contig1_All	260	n/a	Coptotermes formosanus	biota;Eucarya;Fungi/Metazoa group;Animalia;Eumetazoa;Bilateria;Protostomia;Ecdysozoa;Panarthropoda;Arthropoda;Mandibulata;Pancrustacea;Atelocerata;Insecta;Dicondylia;Pterygota;Neoptera;Orthopteroidea;Dictyoptera;Isoptera;Rhinotermitidae;Coptotermitinae;Coptotermes;Coptotermes formosanus	Termite	N	0	0	1.5683	31.6042
CBM13	CL2036.Contig2_All	312	n/a	Coptotermes formosanus	biota;Eucarya;Fungi/Metazoa group;Animalia;Eumetazoa;Bilateria;Protostomia;Ecdysozoa;Panarthropoda;Arthropoda;Mandibulata;Pancrustacea;Atelocerata;Insecta;Dicondylia;Pterygota;Neoptera;Orthopteroidea;Dictyoptera;Isoptera;Rhinotermitidae;Coptotermitinae;Coptotermes;Coptotermes formosanus	Termite	N	0	0	0	61.8915
CE10	CL204.Contig2_All	1130	COesterase	Zootermopsis nevadensis	biota;Eucarya;Fungi/Metazoa group;Animalia;Eumetazoa;Bilateria;Protostomia;Ecdysozoa;Panarthropoda;Arthropoda;Mandibulata;Pancrustacea;Atelocerata;Insecta;Dicondylia;Pterygota;Neoptera;Orthopteroidea;Dictyoptera;Isoptera;Termopsidae;Termopsinae;Termopsini;Zootermopsis;Zootermopsis nevadensis	Termite	N	1.5882	16.9944	21.8316	18.7248
GH2	CL2044.Contig1_All	1159	Thaumatin	Coptotermes formosanus	biota;Eucarya;Fungi/Metazoa group;Animalia;Eumetazoa;Bilateria;Protostomia;Ecdysozoa;Panarthropoda;Arthropoda;Mandibulata;Pancrustacea;Atelocerata;Insecta;Dicondylia;Pterygota;Neoptera;Orthopteroidea;Dictyoptera;Isoptera;Rhinotermitidae;Coptotermitinae;Coptotermes;Coptotermes formosanus	Termite	Y	2904.4908	6.0944	2.2869	2.4814
GH2	CL2044.Contig3_All	766	Thaumatin	Coptotermes formosanus	biota;Eucarya;Fungi/Metazoa group;Animalia;Eumetazoa;Bilateria;Protostomia;Ecdysozoa;Panarthropoda;Arthropoda;Mandibulata;Pancrustacea;Atelocerata;Insecta;Dicondylia;Pterygota;Neoptera;Orthopteroidea;Dictyoptera;Isoptera;Rhinotermitidae;Coptotermitinae;Coptotermes;Coptotermes formosanus	Termite	N	2.3429	25.0701	1.8632	249.9454
CBM13	CL2048.Contig1_All	1056	Pkinase|Pkinase_Tyr	Zootermopsis nevadensis	biota;Eucarya;Fungi/Metazoa group;Animalia;Eumetazoa;Bilateria;Protostomia;Ecdysozoa;Panarthropoda;Arthropoda;Mandibulata;Pancrustacea;Atelocerata;Insecta;Dicondylia;Pterygota;Neoptera;Orthopteroidea;Dictyoptera;Isoptera;Termopsidae;Termopsinae;Termopsini;Zootermopsis;Zootermopsis nevadensis	Termite	N	0	0	1.7376	0
CBM2	CL2048.Contig1_All	1056	Pkinase|Pkinase_Tyr	Zootermopsis nevadensis	biota;Eucarya;Fungi/Metazoa group;Animalia;Eumetazoa;Bilateria;Protostomia;Ecdysozoa;Panarthropoda;Arthropoda;Mandibulata;Pancrustacea;Atelocerata;Insecta;Dicondylia;Pterygota;Neoptera;Orthopteroidea;Dictyoptera;Isoptera;Termopsidae;Termopsinae;Termopsini;Zootermopsis;Zootermopsis nevadensis	Termite	N	0	0	1.7376	0
CBM48	CL2048.Contig2_All	1587	Pkinase|Pkinase_Tyr	Zootermopsis nevadensis	biota;Eucarya;Fungi/Metazoa group;Animalia;Eumetazoa;Bilateria;Protostomia;Ecdysozoa;Panarthropoda;Arthropoda;Mandibulata;Pancrustacea;Atelocerata;Insecta;Dicondylia;Pterygota;Neoptera;Orthopteroidea;Dictyoptera;Isoptera;Termopsidae;Termopsinae;Termopsini;Zootermopsis;Zootermopsis nevadensis	Termite	N	2.2617	7.5107	10.92	5.3072
GT66	CL2062.Contig1_All	741	Pro_isomerase	Zootermopsis nevadensis	biota;Eucarya;Fungi/Metazoa group;Animalia;Eumetazoa;Bilateria;Protostomia;Ecdysozoa;Panarthropoda;Arthropoda;Mandibulata;Pancrustacea;Atelocerata;Insecta;Dicondylia;Pterygota;Neoptera;Orthopteroidea;Dictyoptera;Isoptera;Termopsidae;Termopsinae;Termopsini;Zootermopsis;Zootermopsis nevadensis	Termite	N	0.4844	3.5746	3.852	1.6634
GT66	CL2062.Contig2_All	586	Pro_isomerase	Zootermopsis nevadensis	biota;Eucarya;Fungi/Metazoa group;Animalia;Eumetazoa;Bilateria;Protostomia;Ecdysozoa;Panarthropoda;Arthropoda;Mandibulata;Pancrustacea;Atelocerata;Insecta;Dicondylia;Pterygota;Neoptera;Orthopteroidea;Dictyoptera;Isoptera;Termopsidae;Termopsinae;Termopsini;Zootermopsis;Zootermopsis nevadensis	Termite	N	0	0.3767	1.0438	0.7011
GT66	CL2062.Contig3_All	477	Pro_isomerase	Zootermopsis nevadensis	biota;Eucarya;Fungi/Metazoa group;Animalia;Eumetazoa;Bilateria;Protostomia;Ecdysozoa;Panarthropoda;Arthropoda;Mandibulata;Pancrustacea;Atelocerata;Insecta;Dicondylia;Pterygota;Neoptera;Orthopteroidea;Dictyoptera;Isoptera;Termopsidae;Termopsinae;Termopsini;Zootermopsis;Zootermopsis nevadensis	Termite	N	1.8812	6.4785	2.1371	5.168
CBM50|CBM20	CL2069.Contig1_All	7852	Spectrin|Spectrin|Spectrin|Spectrin|AAA_27|Spectrin|Myosin_tail_1|AAA_27|Spectrin|HOOK|Spectrin|DUF3584|Spectrin|Spectrin|Spectrin|Spectrin|DUF3584|Spectrin|Spectrin|AAA_27|Spectrin|Spectrin|Spectrin|Spectrin|Spectrin|Spectrin|Spectrin|PH	Megachile rotundata	biota;Eucarya;Fungi/Metazoa group;Animalia;Eumetazoa;Bilateria;Protostomia;Ecdysozoa;Panarthropoda;Arthropoda;Mandibulata;Pancrustacea;Atelocerata;Insecta;Dicondylia;Pterygota;Neoptera;Endopterygota;Hymenoptera;Apocrita;Aculeata;Apoidea;Megachilidae;Megachilinae;Megachilini;Megachile;Megachile rotundata	Termite	N	0.32	0.6747	20.435	1.1773
CBM50|CBM20	CL2069.Contig4_All	7585	Spectrin|Spectrin|AAA_27|Spectrin|Spectrin|Spectrin|Myosin_tail_1|AAA_27|Spectrin|HOOK|Spectrin|DUF3584|Spectrin|Spectrin|Spectrin|Spectrin|DUF3584|Spectrin|Spectrin|AAA_27|Spectrin|Spectrin|Spectrin|Spectrin|Spectrin|Spectrin|Spectrin|PH	Bemisia tabaci	biota;Eucarya;Fungi/Metazoa group;Animalia;Eumetazoa;Bilateria;Protostomia;Ecdysozoa;Panarthropoda;Arthropoda;Mandibulata;Pancrustacea;Atelocerata;Insecta;Dicondylia;Pterygota;Neoptera;Hemipteroidea;Hemiptera;Sternorrhyncha;Aleyrodiformes;Aleyrodoidea;Aleyrodidae;Aleyrodinae;Bemisia;Aleyrodes tabaci	Termite	N	0.0946	2.4154	1.4515	0.2167
GH18	CL2084.Contig2_All	3216	Pkinase|Pkinase_Tyr	Zootermopsis nevadensis	biota;Eucarya;Fungi/Metazoa group;Animalia;Eumetazoa;Bilateria;Protostomia;Ecdysozoa;Panarthropoda;Arthropoda;Mandibulata;Pancrustacea;Atelocerata;Insecta;Dicondylia;Pterygota;Neoptera;Orthopteroidea;Dictyoptera;Isoptera;Termopsidae;Termopsinae;Termopsini;Zootermopsis;Zootermopsis nevadensis	Termite	N	1.7858	20.1102	15.4687	8.9427
CBM13	CL2085.Contig1_All	1106	HSP70|NAD-GH	Trichomonas vaginalis G3	biota;Eucarya;Parabasalia;Trichomonadida;Trichomonadidae;Trichomonas;Trichomonas vaginalis;Trichomonas vaginalis G3	Protist	N	0	0	0	39.3767
CBM13	CL2085.Contig2_All	1475	HSP70|NAD-GH	Trichomonas vaginalis G3	biota;Eucarya;Parabasalia;Trichomonadida;Trichomonadidae;Trichomonas;Trichomonas vaginalis;Trichomonas vaginalis G3	Protist	N	0	0	0.5529	45.5422
GH18	CL2089.Contig1_All	1553	Pkinase|Pkinase_Tyr	Zootermopsis nevadensis	biota;Eucarya;Fungi/Metazoa group;Animalia;Eumetazoa;Bilateria;Protostomia;Ecdysozoa;Panarthropoda;Arthropoda;Mandibulata;Pancrustacea;Atelocerata;Insecta;Dicondylia;Pterygota;Neoptera;Orthopteroidea;Dictyoptera;Isoptera;Termopsidae;Termopsinae;Termopsini;Zootermopsis;Zootermopsis nevadensis	Termite	N	0.8089	2.9848	3.9385	2.6456
GH18	CL2089.Contig2_All	1533	Pkinase|Pkinase_Tyr	Zootermopsis nevadensis	biota;Eucarya;Fungi/Metazoa group;Animalia;Eumetazoa;Bilateria;Protostomia;Ecdysozoa;Panarthropoda;Arthropoda;Mandibulata;Pancrustacea;Atelocerata;Insecta;Dicondylia;Pterygota;Neoptera;Orthopteroidea;Dictyoptera;Isoptera;Termopsidae;Termopsinae;Termopsini;Zootermopsis;Zootermopsis nevadensis	Termite	N	0.3512	7.4873	5.1868	2.5461
CBM20	CL2093.Contig1_All	1799	Pkinase_Tyr	Zootermopsis nevadensis	biota;Eucarya;Fungi/Metazoa group;Animalia;Eumetazoa;Bilateria;Protostomia;Ecdysozoa;Panarthropoda;Arthropoda;Mandibulata;Pancrustacea;Atelocerata;Insecta;Dicondylia;Pterygota;Neoptera;Orthopteroidea;Dictyoptera;Isoptera;Termopsidae;Termopsinae;Termopsini;Zootermopsis;Zootermopsis nevadensis	Termite	N	0.1995	1.5951	1.8133	1.1419
CBM20	CL2093.Contig2_All	2307	PBD|Pkinase_Tyr	Zootermopsis nevadensis	biota;Eucarya;Fungi/Metazoa group;Animalia;Eumetazoa;Bilateria;Protostomia;Ecdysozoa;Panarthropoda;Arthropoda;Mandibulata;Pancrustacea;Atelocerata;Insecta;Dicondylia;Pterygota;Neoptera;Orthopteroidea;Dictyoptera;Isoptera;Termopsidae;Termopsinae;Termopsini;Zootermopsis;Zootermopsis nevadensis	Termite	N	1.0891	6.6019	3.0048	3.1166
CE4	CL2101.Contig1_All	710	Polysacc_deac_1	Reticulitermes speratus	biota;Eucarya;Fungi/Metazoa group;Animalia;Eumetazoa;Bilateria;Protostomia;Ecdysozoa;Panarthropoda;Arthropoda;Mandibulata;Pancrustacea;Atelocerata;Insecta;Dicondylia;Pterygota;Neoptera;Orthopteroidea;Dictyoptera;Isoptera;Rhinotermitidae;Heterotermitinae;Reticulitermes;Frontotermes;Reticulitermes speratus	Termite	N	0	0	1.4358	175.3365
CE4	CL2101.Contig2_All	217	n/a	Reticulitermes speratus	biota;Eucarya;Fungi/Metazoa group;Animalia;Eumetazoa;Bilateria;Protostomia;Ecdysozoa;Panarthropoda;Arthropoda;Mandibulata;Pancrustacea;Atelocerata;Insecta;Dicondylia;Pterygota;Neoptera;Orthopteroidea;Dictyoptera;Isoptera;Rhinotermitidae;Heterotermitinae;Reticulitermes;Frontotermes;Reticulitermes speratus	Termite	N	0	0	0	13.2534
CE4	CL2101.Contig3_All	248	n/a	Reticulitermes speratus	biota;Eucarya;Fungi/Metazoa group;Animalia;Eumetazoa;Bilateria;Protostomia;Ecdysozoa;Panarthropoda;Arthropoda;Mandibulata;Pancrustacea;Atelocerata;Insecta;Dicondylia;Pterygota;Neoptera;Orthopteroidea;Dictyoptera;Isoptera;Rhinotermitidae;Heterotermitinae;Reticulitermes;Frontotermes;Reticulitermes speratus	Termite	N	0	0	0	12.425
CBM14	CL2116.Contig1_All	1191	Trypsin	Zootermopsis nevadensis	biota;Eucarya;Fungi/Metazoa group;Animalia;Eumetazoa;Bilateria;Protostomia;Ecdysozoa;Panarthropoda;Arthropoda;Mandibulata;Pancrustacea;Atelocerata;Insecta;Dicondylia;Pterygota;Neoptera;Orthopteroidea;Dictyoptera;Isoptera;Termopsidae;Termopsinae;Termopsini;Zootermopsis;Zootermopsis nevadensis	Termite	N	0.6028	80.6199	4.2796	49.1577
CBM20	CL2132.Contig1_All	360	Pkinase	Zootermopsis nevadensis	biota;Eucarya;Fungi/Metazoa group;Animalia;Eumetazoa;Bilateria;Protostomia;Ecdysozoa;Panarthropoda;Arthropoda;Mandibulata;Pancrustacea;Atelocerata;Insecta;Dicondylia;Pterygota;Neoptera;Orthopteroidea;Dictyoptera;Isoptera;Termopsidae;Termopsinae;Termopsini;Zootermopsis;Zootermopsis nevadensis	Termite	N	0.4985	0	5.6634	0.5706
CBM20	CL2132.Contig2_All	1010	Pkinase	Zootermopsis nevadensis	biota;Eucarya;Fungi/Metazoa group;Animalia;Eumetazoa;Bilateria;Protostomia;Ecdysozoa;Panarthropoda;Arthropoda;Mandibulata;Pancrustacea;Atelocerata;Insecta;Dicondylia;Pterygota;Neoptera;Orthopteroidea;Dictyoptera;Isoptera;Termopsidae;Termopsinae;Termopsini;Zootermopsis;Zootermopsis nevadensis	Termite	N	1.9546	2.404	27.0497	4.0679
GH47	CL2134.Contig1_All	556	Glyco_hydro_47	Zootermopsis nevadensis	biota;Eucarya;Fungi/Metazoa group;Animalia;Eumetazoa;Bilateria;Protostomia;Ecdysozoa;Panarthropoda;Arthropoda;Mandibulata;Pancrustacea;Atelocerata;Insecta;Dicondylia;Pterygota;Neoptera;Orthopteroidea;Dictyoptera;Isoptera;Termopsidae;Termopsinae;Termopsini;Zootermopsis;Zootermopsis nevadensis	Termite	N	0.6456	3.573	0	1.8474
GH47	CL2134.Contig2_All	618	Glyco_hydro_47	Zootermopsis nevadensis	biota;Eucarya;Fungi/Metazoa group;Animalia;Eumetazoa;Bilateria;Protostomia;Ecdysozoa;Panarthropoda;Arthropoda;Mandibulata;Pancrustacea;Atelocerata;Insecta;Dicondylia;Pterygota;Neoptera;Orthopteroidea;Dictyoptera;Isoptera;Termopsidae;Termopsinae;Termopsini;Zootermopsis;Zootermopsis nevadensis	Termite	N	3.4848	5.7147	7.2579	2.9917
CBM48	CL2137.Contig1_All	781	TPR_11|DnaJ	Zootermopsis nevadensis	biota;Eucarya;Fungi/Metazoa group;Animalia;Eumetazoa;Bilateria;Protostomia;Ecdysozoa;Panarthropoda;Arthropoda;Mandibulata;Pancrustacea;Atelocerata;Insecta;Dicondylia;Pterygota;Neoptera;Orthopteroidea;Dictyoptera;Isoptera;Termopsidae;Termopsinae;Termopsini;Zootermopsis;Zootermopsis nevadensis	Termite	N	0.2298	0.2826	1.0442	0
GT41	CL2137.Contig2_All	1831	TPR_11|TPR_11|TPR_11|DnaJ	Zootermopsis nevadensis	biota;Eucarya;Fungi/Metazoa group;Animalia;Eumetazoa;Bilateria;Protostomia;Ecdysozoa;Panarthropoda;Arthropoda;Mandibulata;Pancrustacea;Atelocerata;Insecta;Dicondylia;Pterygota;Neoptera;Orthopteroidea;Dictyoptera;Isoptera;Termopsidae;Termopsinae;Termopsini;Zootermopsis;Zootermopsis nevadensis	Termite	N	6.4691	20.735	39.752	13.5755
GT2	CL2142.Contig2_All	815	Polysacc_synt_2|Epimerase|NAD_binding_4	Trichomonas vaginalis G3	biota;Eucarya;Parabasalia;Trichomonadida;Trichomonadidae;Trichomonas;Trichomonas vaginalis;Trichomonas vaginalis G3	Protist	N	0.2202	0	0.5003	25.7099
GH18	CL2146.Contig1_All	1438	Pkinase	Zootermopsis nevadensis	biota;Eucarya;Fungi/Metazoa group;Animalia;Eumetazoa;Bilateria;Protostomia;Ecdysozoa;Panarthropoda;Arthropoda;Mandibulata;Pancrustacea;Atelocerata;Insecta;Dicondylia;Pterygota;Neoptera;Orthopteroidea;Dictyoptera;Isoptera;Termopsidae;Termopsinae;Termopsini;Zootermopsis;Zootermopsis nevadensis	Termite	N	4.8674	10.4379	22.2597	7.9999
GH18	CL2146.Contig2_All	906	Pkinase	Zootermopsis nevadensis	biota;Eucarya;Fungi/Metazoa group;Animalia;Eumetazoa;Bilateria;Protostomia;Ecdysozoa;Panarthropoda;Arthropoda;Mandibulata;Pancrustacea;Atelocerata;Insecta;Dicondylia;Pterygota;Neoptera;Orthopteroidea;Dictyoptera;Isoptera;Termopsidae;Termopsinae;Termopsini;Zootermopsis;Zootermopsis nevadensis	Termite	N	5.3484	0	0	0.2267
GT77	CL2162.Contig2_All	1573	Prp19	Zootermopsis nevadensis	biota;Eucarya;Fungi/Metazoa group;Animalia;Eumetazoa;Bilateria;Protostomia;Ecdysozoa;Panarthropoda;Arthropoda;Mandibulata;Pancrustacea;Atelocerata;Insecta;Dicondylia;Pterygota;Neoptera;Orthopteroidea;Dictyoptera;Isoptera;Termopsidae;Termopsinae;Termopsini;Zootermopsis;Zootermopsis nevadensis	Termite	N	5.0201	29.749	57.03	22.2013
CBM50	CL2168.Contig1_All	1850	n/a	Zootermopsis nevadensis	biota;Eucarya;Fungi/Metazoa group;Animalia;Eumetazoa;Bilateria;Protostomia;Ecdysozoa;Panarthropoda;Arthropoda;Mandibulata;Pancrustacea;Atelocerata;Insecta;Dicondylia;Pterygota;Neoptera;Orthopteroidea;Dictyoptera;Isoptera;Termopsidae;Termopsinae;Termopsini;Zootermopsis;Zootermopsis nevadensis	Termite	N	4.6565	33.6467	39.4539	33.0904
CBM50	CL2168.Contig2_All	764	n/a	Zootermopsis nevadensis	biota;Eucarya;Fungi/Metazoa group;Animalia;Eumetazoa;Bilateria;Protostomia;Ecdysozoa;Panarthropoda;Arthropoda;Mandibulata;Pancrustacea;Atelocerata;Insecta;Dicondylia;Pterygota;Neoptera;Orthopteroidea;Dictyoptera;Isoptera;Termopsidae;Termopsinae;Termopsini;Zootermopsis;Zootermopsis nevadensis	Termite	N	0.4698	0.8667	1.868	0.8067
GT1	CL2186.Contig1_All	1198	UDPGT	Zootermopsis nevadensis	biota;Eucarya;Fungi/Metazoa group;Animalia;Eumetazoa;Bilateria;Protostomia;Ecdysozoa;Panarthropoda;Arthropoda;Mandibulata;Pancrustacea;Atelocerata;Insecta;Dicondylia;Pterygota;Neoptera;Orthopteroidea;Dictyoptera;Isoptera;Termopsidae;Termopsinae;Termopsini;Zootermopsis;Zootermopsis nevadensis	Termite	N	10.6363	4.7905	0.1702	0.5144
GT1	CL2186.Contig2_All	534	n/a	Zootermopsis nevadensis	biota;Eucarya;Fungi/Metazoa group;Animalia;Eumetazoa;Bilateria;Protostomia;Ecdysozoa;Panarthropoda;Arthropoda;Mandibulata;Pancrustacea;Atelocerata;Insecta;Dicondylia;Pterygota;Neoptera;Orthopteroidea;Dictyoptera;Isoptera;Termopsidae;Termopsinae;Termopsini;Zootermopsis;Zootermopsis nevadensis	Termite	N	0.6722	1.6534	0	0.3847
GT1	CL2186.Contig3_All	434	n/a	Zootermopsis nevadensis	biota;Eucarya;Fungi/Metazoa group;Animalia;Eumetazoa;Bilateria;Protostomia;Ecdysozoa;Panarthropoda;Arthropoda;Mandibulata;Pancrustacea;Atelocerata;Insecta;Dicondylia;Pterygota;Neoptera;Orthopteroidea;Dictyoptera;Isoptera;Termopsidae;Termopsinae;Termopsini;Zootermopsis;Zootermopsis nevadensis	Termite	N	0.827	1.5258	0	0
CBM50|CBM20	CL219.Contig2_All	6028	Myosin_tail_1|DUF3584|SMC_N|Cast|Myosin_tail_1|MAD|DUF3584|SCP-1|DUF827|DUF3584|HOOK|MAD|SMC_N|Myosin_tail_1|DUF3584|Cast|Myosin_tail_1|AAA_27|SCP-1|Cast|MAD|HOOK|SCP-1|HCR|AAA_27|MAD|BicD|DUF3584	Zootermopsis nevadensis	biota;Eucarya;Fungi/Metazoa group;Animalia;Eumetazoa;Bilateria;Protostomia;Ecdysozoa;Panarthropoda;Arthropoda;Mandibulata;Pancrustacea;Atelocerata;Insecta;Dicondylia;Pterygota;Neoptera;Orthopteroidea;Dictyoptera;Isoptera;Termopsidae;Termopsinae;Termopsini;Zootermopsis;Zootermopsis nevadensis	Termite	N	4.4957	6.7377	52.7293	7.6337
GT4	CL2201.Contig1_All	1230	Glyco_transf_4|Glyco_trans_4_4|PIGA|Glycos_transf_1	Zootermopsis nevadensis	biota;Eucarya;Fungi/Metazoa group;Animalia;Eumetazoa;Bilateria;Protostomia;Ecdysozoa;Panarthropoda;Arthropoda;Mandibulata;Pancrustacea;Atelocerata;Insecta;Dicondylia;Pterygota;Neoptera;Orthopteroidea;Dictyoptera;Isoptera;Termopsidae;Termopsinae;Termopsini;Zootermopsis;Zootermopsis nevadensis	Termite	N	2.4805	6.1015	20.0567	3.1733
GT4	CL2201.Contig2_All	512	Glyco_trans_1_4	Zootermopsis nevadensis	biota;Eucarya;Fungi/Metazoa group;Animalia;Eumetazoa;Bilateria;Protostomia;Ecdysozoa;Panarthropoda;Arthropoda;Mandibulata;Pancrustacea;Atelocerata;Insecta;Dicondylia;Pterygota;Neoptera;Orthopteroidea;Dictyoptera;Isoptera;Termopsidae;Termopsinae;Termopsini;Zootermopsis;Zootermopsis nevadensis	Termite	N	0	0	0	1.2037
CBM13	CL2211.Contig1_All	1265	n/a	Entamoeba invadens	biota;Eucarya;Amoebozoa;Archamoebae;Entamoebida;Entamoeba;Entamoeba invadens	Protist	N	0.1419	0	0.1612	10.5556
CBM13	CL2211.Contig2_All	1112	n/a	Naegleria gruberi	biota;Eucarya;Heterolobosea;Schizopyrenida;Vahlkampfiidae;Naegleria;Naegleria gruberi	Protist	N	0	0	0	0.5542
GH73	CL2215.Contig1_All	3461	Serpin|7tm_7|Acyl_transf_3|Serpin	Zootermopsis nevadensis	biota;Eucarya;Fungi/Metazoa group;Animalia;Eumetazoa;Bilateria;Protostomia;Ecdysozoa;Panarthropoda;Arthropoda;Mandibulata;Pancrustacea;Atelocerata;Insecta;Dicondylia;Pterygota;Neoptera;Orthopteroidea;Dictyoptera;Isoptera;Termopsidae;Termopsinae;Termopsini;Zootermopsis;Zootermopsis nevadensis	Termite	N	0	18.0489	0.1178	0
GH73	CL2215.Contig2_All	3341	Serpin|Serpin	Zootermopsis nevadensis	biota;Eucarya;Fungi/Metazoa group;Animalia;Eumetazoa;Bilateria;Protostomia;Ecdysozoa;Panarthropoda;Arthropoda;Mandibulata;Pancrustacea;Atelocerata;Insecta;Dicondylia;Pterygota;Neoptera;Orthopteroidea;Dictyoptera;Isoptera;Termopsidae;Termopsinae;Termopsini;Zootermopsis;Zootermopsis nevadensis	Termite	N	0	18.2346	0.122	0
GT27|CBM13	CL2217.Contig1_All	717	Glycos_transf_2	Zootermopsis nevadensis	biota;Eucarya;Fungi/Metazoa group;Animalia;Eumetazoa;Bilateria;Protostomia;Ecdysozoa;Panarthropoda;Arthropoda;Mandibulata;Pancrustacea;Atelocerata;Insecta;Dicondylia;Pterygota;Neoptera;Orthopteroidea;Dictyoptera;Isoptera;Termopsidae;Termopsinae;Termopsini;Zootermopsis;Zootermopsis nevadensis	Termite	N	0	5.5414	3.4123	1.7191
GT27	CL2217.Contig2_All	438	Glycos_transf_2	Zootermopsis nevadensis	biota;Eucarya;Fungi/Metazoa group;Animalia;Eumetazoa;Bilateria;Protostomia;Ecdysozoa;Panarthropoda;Arthropoda;Mandibulata;Pancrustacea;Atelocerata;Insecta;Dicondylia;Pterygota;Neoptera;Orthopteroidea;Dictyoptera;Isoptera;Termopsidae;Termopsinae;Termopsini;Zootermopsis;Zootermopsis nevadensis	Termite	N	0	9.5751	3.2584	3.2831
GT27|CBM13	CL2217.Contig2_All	438	Glycos_transf_2	Zootermopsis nevadensis	biota;Eucarya;Fungi/Metazoa group;Animalia;Eumetazoa;Bilateria;Protostomia;Ecdysozoa;Panarthropoda;Arthropoda;Mandibulata;Pancrustacea;Atelocerata;Insecta;Dicondylia;Pterygota;Neoptera;Orthopteroidea;Dictyoptera;Isoptera;Termopsidae;Termopsinae;Termopsini;Zootermopsis;Zootermopsis nevadensis	Termite	N	0	9.5751	3.2584	3.2831
GH73	CL222.Contig1_All	1772	WD40|WD40|WD40|WD40	Zootermopsis nevadensis	biota;Eucarya;Fungi/Metazoa group;Animalia;Eumetazoa;Bilateria;Protostomia;Ecdysozoa;Panarthropoda;Arthropoda;Mandibulata;Pancrustacea;Atelocerata;Insecta;Dicondylia;Pterygota;Neoptera;Orthopteroidea;Dictyoptera;Isoptera;Termopsidae;Termopsinae;Termopsini;Zootermopsis;Zootermopsis nevadensis	Termite	N	0.3038	2.6159	1.0355	0.5796
GT77	CL222.Contig2_All	1692	WD40|WD40|WD40|WD40	Zootermopsis nevadensis	biota;Eucarya;Fungi/Metazoa group;Animalia;Eumetazoa;Bilateria;Protostomia;Ecdysozoa;Panarthropoda;Arthropoda;Mandibulata;Pancrustacea;Atelocerata;Insecta;Dicondylia;Pterygota;Neoptera;Orthopteroidea;Dictyoptera;Isoptera;Termopsidae;Termopsinae;Termopsini;Zootermopsis;Zootermopsis nevadensis	Termite	N	0	0.5218	0	0.1214
GH73	CL222.Contig3_All	1894	WD40|WD40|WD40|WD40	Zootermopsis nevadensis	biota;Eucarya;Fungi/Metazoa group;Animalia;Eumetazoa;Bilateria;Protostomia;Ecdysozoa;Panarthropoda;Arthropoda;Mandibulata;Pancrustacea;Atelocerata;Insecta;Dicondylia;Pterygota;Neoptera;Orthopteroidea;Dictyoptera;Isoptera;Termopsidae;Termopsinae;Termopsini;Zootermopsis;Zootermopsis nevadensis	Termite	N	0.9476	3.6128	1.3994	0.9762
GH87|CBM35|CBM32	CL2238.Contig1_All	363	n/a	NA	NA	NA	N	0	0	0	11.3183
GH87|CBM35|CBM32	CL2238.Contig2_All	217	n/a	NA	NA	NA	NA	0	0	0	8.52
CBM13	CL2250.Contig1_All	325	n/a	Coptotermes formosanus	biota;Eucarya;Fungi/Metazoa group;Animalia;Eumetazoa;Bilateria;Protostomia;Ecdysozoa;Panarthropoda;Arthropoda;Mandibulata;Pancrustacea;Atelocerata;Insecta;Dicondylia;Pterygota;Neoptera;Orthopteroidea;Dictyoptera;Isoptera;Rhinotermitidae;Coptotermitinae;Coptotermes;Coptotermes formosanus	Termite	N	0	0	0	36.6609
CBM6	CL2255.Contig2_All	3314	n/a	Zootermopsis nevadensis	biota;Eucarya;Fungi/Metazoa group;Animalia;Eumetazoa;Bilateria;Protostomia;Ecdysozoa;Panarthropoda;Arthropoda;Mandibulata;Pancrustacea;Atelocerata;Insecta;Dicondylia;Pterygota;Neoptera;Orthopteroidea;Dictyoptera;Isoptera;Termopsidae;Termopsinae;Termopsini;Zootermopsis;Zootermopsis nevadensis	Termite	N	2.112	40.4297	10.028	17.7285
CE11	CL2275.Contig1_All	2516	DEAD|Helicase_C	Zootermopsis nevadensis	biota;Eucarya;Fungi/Metazoa group;Animalia;Eumetazoa;Bilateria;Protostomia;Ecdysozoa;Panarthropoda;Arthropoda;Mandibulata;Pancrustacea;Atelocerata;Insecta;Dicondylia;Pterygota;Neoptera;Orthopteroidea;Dictyoptera;Isoptera;Termopsidae;Termopsinae;Termopsini;Zootermopsis;Zootermopsis nevadensis	Termite	N	0.3567	4.2111	0.8103	0.8165
CE11	CL2275.Contig2_All	2403	DEAD|Helicase_C	Zootermopsis nevadensis	biota;Eucarya;Fungi/Metazoa group;Animalia;Eumetazoa;Bilateria;Protostomia;Ecdysozoa;Panarthropoda;Arthropoda;Mandibulata;Pancrustacea;Atelocerata;Insecta;Dicondylia;Pterygota;Neoptera;Orthopteroidea;Dictyoptera;Isoptera;Termopsidae;Termopsinae;Termopsini;Zootermopsis;Zootermopsis nevadensis	Termite	N	5.7508	26.5466	15.7811	14.191
GT66	CL2281.Contig1_All	554	Pro_isomerase	Trichomonas vaginalis G3	biota;Eucarya;Parabasalia;Trichomonadida;Trichomonadidae;Trichomonas;Trichomonas vaginalis;Trichomonas vaginalis G3	Protist	N	0	0	3.3122	189.8534
GT66	CL2281.Contig2_All	376	Pro_isomerase	Caenorhabditis elegans	biota;Eucarya;Fungi/Metazoa group;Animalia;Eumetazoa;Bilateria;Protostomia;Ecdysozoa;Nemata;Adenophorea;Rhabditida;Rhabditoidea;Rhabditidae;Peloderinae;Caenorhabditis;Caenorhabditis elegans	Termite	N	0.4773	0	1.6267	74.8498
GT55	CL2286.Contig1_All	2140	Ank_2|Ank_2|Ank_5|Ank_4|Ank_2	Zootermopsis nevadensis	biota;Eucarya;Fungi/Metazoa group;Animalia;Eumetazoa;Bilateria;Protostomia;Ecdysozoa;Panarthropoda;Arthropoda;Mandibulata;Pancrustacea;Atelocerata;Insecta;Dicondylia;Pterygota;Neoptera;Orthopteroidea;Dictyoptera;Isoptera;Termopsidae;Termopsinae;Termopsini;Zootermopsis;Zootermopsis nevadensis	Termite	N	0.5032	33.2129	6.0974	27.8383
GT55	CL2286.Contig2_All	1405	Ank_2|Ank_2|Ank_5|Ank_4|Ank_2	Zootermopsis nevadensis	biota;Eucarya;Fungi/Metazoa group;Animalia;Eumetazoa;Bilateria;Protostomia;Ecdysozoa;Panarthropoda;Arthropoda;Mandibulata;Pancrustacea;Atelocerata;Insecta;Dicondylia;Pterygota;Neoptera;Orthopteroidea;Dictyoptera;Isoptera;Termopsidae;Termopsinae;Termopsini;Zootermopsis;Zootermopsis nevadensis	Termite	N	1.0219	2.8279	1.0158	1.9008
CBM10|CBM2	CL2295.Contig2_All	4129	GYF	Zootermopsis nevadensis	biota;Eucarya;Fungi/Metazoa group;Animalia;Eumetazoa;Bilateria;Protostomia;Ecdysozoa;Panarthropoda;Arthropoda;Mandibulata;Pancrustacea;Atelocerata;Insecta;Dicondylia;Pterygota;Neoptera;Orthopteroidea;Dictyoptera;Isoptera;Termopsidae;Termopsinae;Termopsini;Zootermopsis;Zootermopsis nevadensis	Termite	N	3.7815	26.9967	30.7132	10.3982
GH43	CL2333.Contig1_All	1307	Aldose_epim|Aldose_epim	Zootermopsis nevadensis	biota;Eucarya;Fungi/Metazoa group;Animalia;Eumetazoa;Bilateria;Protostomia;Ecdysozoa;Panarthropoda;Arthropoda;Mandibulata;Pancrustacea;Atelocerata;Insecta;Dicondylia;Pterygota;Neoptera;Orthopteroidea;Dictyoptera;Isoptera;Termopsidae;Termopsinae;Termopsini;Zootermopsis;Zootermopsis nevadensis	Termite	N	11.2597	28.7103	41.806	80.6306
GH43	CL2333.Contig2_All	1208	Aldose_epim|Aldose_epim	Zootermopsis nevadensis	biota;Eucarya;Fungi/Metazoa group;Animalia;Eumetazoa;Bilateria;Protostomia;Ecdysozoa;Panarthropoda;Arthropoda;Mandibulata;Pancrustacea;Atelocerata;Insecta;Dicondylia;Pterygota;Neoptera;Orthopteroidea;Dictyoptera;Isoptera;Termopsidae;Termopsinae;Termopsini;Zootermopsis;Zootermopsis nevadensis	Termite	N	0.4457	4.5681	2.8692	1.7006
CE11	CL2336.Contig1_All	2485	DEAD|SPRY|DEAD|Helicase_C	Zootermopsis nevadensis	biota;Eucarya;Fungi/Metazoa group;Animalia;Eumetazoa;Bilateria;Protostomia;Ecdysozoa;Panarthropoda;Arthropoda;Mandibulata;Pancrustacea;Atelocerata;Insecta;Dicondylia;Pterygota;Neoptera;Orthopteroidea;Dictyoptera;Isoptera;Termopsidae;Termopsinae;Termopsini;Zootermopsis;Zootermopsis nevadensis	Termite	N	4.1888	17.1434	14.9322	16.7814
CE11	CL2336.Contig2_All	846	Helicase_C	Zootermopsis nevadensis	biota;Eucarya;Fungi/Metazoa group;Animalia;Eumetazoa;Bilateria;Protostomia;Ecdysozoa;Panarthropoda;Arthropoda;Mandibulata;Pancrustacea;Atelocerata;Insecta;Dicondylia;Pterygota;Neoptera;Orthopteroidea;Dictyoptera;Isoptera;Termopsidae;Termopsinae;Termopsini;Zootermopsis;Zootermopsis nevadensis	Termite	N	0	0.2609	0	0
CBM50|CBM20	CL2368.Contig1_All	2821	EzrA|Cast|Cast|DUF3584|Myosin_tail_1|DUF3584|SCP-1|AAA_27|DUF827|DUF827|HOOK|EzrA|MAD|Cast|Trichoplein|HOOK|Cast|Trichoplein|Taxilin|SCP-1|Myosin_tail_1|DUF3584|DUF827|EzrA|SMC_N|ERM|HOOK|Methyltransf_4	Zootermopsis nevadensis	biota;Eucarya;Fungi/Metazoa group;Animalia;Eumetazoa;Bilateria;Protostomia;Ecdysozoa;Panarthropoda;Arthropoda;Mandibulata;Pancrustacea;Atelocerata;Insecta;Dicondylia;Pterygota;Neoptera;Orthopteroidea;Dictyoptera;Isoptera;Termopsidae;Termopsinae;Termopsini;Zootermopsis;Zootermopsis nevadensis	Termite	N	0.0636	1.0954	0.795	0.6554
CBM50|CBM20	CL2368.Contig3_All	3143	EzrA|SMC_N|HOOK|EzrA|Taxilin|SCP-1|AAA_27|HOOK|MAD|MAD|Trichoplein|DUF827|Cast|Taxilin|MAD|Trichoplein|DUF827|SMC_N|Methyltransf_4	Zootermopsis nevadensis	biota;Eucarya;Fungi/Metazoa group;Animalia;Eumetazoa;Bilateria;Protostomia;Ecdysozoa;Panarthropoda;Arthropoda;Mandibulata;Pancrustacea;Atelocerata;Insecta;Dicondylia;Pterygota;Neoptera;Orthopteroidea;Dictyoptera;Isoptera;Termopsidae;Termopsinae;Termopsini;Zootermopsis;Zootermopsis nevadensis	Termite	N	0.7423	2.9496	3.5678	3.0719
GT66	CL2380.Contig1_All	365	Pro_isomerase	Angiostrongylus cantonensis	biota;Eucarya;Fungi/Metazoa group;Animalia;Eumetazoa;Bilateria;Protostomia;Ecdysozoa;Nemata;Adenophorea;Rhabditida;Strongylida;Metastrongyloidae;Angiostrongylidae;Angiostrongylus;Angiostrongylus cantonensis	Termite	N	0	0	0	21.3869
GT66	CL2380.Contig2_All	511	Pro_isomerase	Steinernema carpocapsae	biota;Eucarya;Fungi/Metazoa group;Animalia;Eumetazoa;Bilateria;Protostomia;Ecdysozoa;Nemata;Adenophorea;Rhabditida;Panagrolaimoidea;Steinernematidae;Steinernema;Steinernema carpocapsae	Termite	N	0	0	0.798	65.5277
GT55	CL2385.Contig1_All	865	Ank_2|Ank_2|Ank_2|Ank_2|Ank_4|Ank_2|Ank_4|Ank_2|Ank_4|Ank_2	Saccoglossus kowalevskii	biota;Eucarya;Fungi/Metazoa group;Animalia;Eumetazoa;Bilateria;Deuterostomia;Hemichordata;Enteropneusta;Harrimaniidae;Saccoglossus;Saccoglossus kowalesvskii	Termite	N	0	0	22.156	0
CBM20	CL2396.Contig2_All	629	PLDc_2	Zootermopsis nevadensis	biota;Eucarya;Fungi/Metazoa group;Animalia;Eumetazoa;Bilateria;Protostomia;Ecdysozoa;Panarthropoda;Arthropoda;Mandibulata;Pancrustacea;Atelocerata;Insecta;Dicondylia;Pterygota;Neoptera;Orthopteroidea;Dictyoptera;Isoptera;Termopsidae;Termopsinae;Termopsini;Zootermopsis;Zootermopsis nevadensis	Termite	N	8.8451	5.2639	12.6413	3.5925
CBM14	CL2412.Contig1_All	1988	Trypsin	Zootermopsis nevadensis	biota;Eucarya;Fungi/Metazoa group;Animalia;Eumetazoa;Bilateria;Protostomia;Ecdysozoa;Panarthropoda;Arthropoda;Mandibulata;Pancrustacea;Atelocerata;Insecta;Dicondylia;Pterygota;Neoptera;Orthopteroidea;Dictyoptera;Isoptera;Termopsidae;Termopsinae;Termopsini;Zootermopsis;Zootermopsis nevadensis	Termite	N	0.8125	8.1053	1.6409	4.7533
CBM14	CL2412.Contig2_All	2159	Trypsin	Zootermopsis nevadensis	biota;Eucarya;Fungi/Metazoa group;Animalia;Eumetazoa;Bilateria;Protostomia;Ecdysozoa;Panarthropoda;Arthropoda;Mandibulata;Pancrustacea;Atelocerata;Insecta;Dicondylia;Pterygota;Neoptera;Orthopteroidea;Dictyoptera;Isoptera;Termopsidae;Termopsinae;Termopsini;Zootermopsis;Zootermopsis nevadensis	Termite	N	0.2494	7.1567	1.4165	7.5168
GT55	CL2431.Contig1_All	3998	RHD|Ank_2|Ank_4|Ank_2	Nasutitermes graveolus	biota;Eucarya;Fungi/Metazoa group;Animalia;Eumetazoa;Bilateria;Protostomia;Ecdysozoa;Panarthropoda;Arthropoda;Mandibulata;Pancrustacea;Atelocerata;Insecta;Dicondylia;Pterygota;Neoptera;Orthopteroidea;Dictyoptera;Isoptera;Termitidae;Nasutitermitidae;Nasutitermes;Nasutitermes graveolus	Termite	N	3.7258	49.027	22.1833	20.2447
GH18	CL2453.Contig1_All	1404	n/a	Acyrthosiphon pisum	biota;Eucarya;Fungi/Metazoa group;Animalia;Eumetazoa;Bilateria;Protostomia;Ecdysozoa;Panarthropoda;Arthropoda;Mandibulata;Pancrustacea;Atelocerata;Insecta;Dicondylia;Pterygota;Neoptera;Hemipteroidea;Hemiptera;Sternorrhyncha;Aphidiformes;Aphidomorpha;Aphidoidea;Aphididae;Aphidinae;Macrosiphini;Acyrthosiphon;Acyrhosiphum pisum	Termite	N	5.2409	156.273	45.7428	27.361
GH18	CL2453.Contig2_All	2447	adh_short	Acyrthosiphon pisum	biota;Eucarya;Fungi/Metazoa group;Animalia;Eumetazoa;Bilateria;Protostomia;Ecdysozoa;Panarthropoda;Arthropoda;Mandibulata;Pancrustacea;Atelocerata;Insecta;Dicondylia;Pterygota;Neoptera;Hemipteroidea;Hemiptera;Sternorrhyncha;Aphidiformes;Aphidomorpha;Aphidoidea;Aphididae;Aphidinae;Macrosiphini;Acyrthosiphon;Acyrhosiphum pisum	Termite	N	7.4076	281.3495	92.8176	39.3729
CBM20	CL2455.Contig1_All	482	EF_hand_5|EF_hand_6|EF_hand_5|EF_hand_6	Trichomonas vaginalis G3	biota;Eucarya;Parabasalia;Trichomonadida;Trichomonadidae;Trichomonas;Trichomonas vaginalis;Trichomonas vaginalis G3	Protist	N	0	0	0.423	28.129
CBM20	CL2455.Contig5_All	395	EF_hand_5|EF_hand_6	Trichomonas vaginalis	biota;Eucarya;Parabasalia;Trichomonadida;Trichomonadidae;Trichomonas;Trichomonas vaginalis	Protist	N	0	0	0	19.7626
CBM20	CL2481.Contig2_All	955	Pkinase|Pkinase_Tyr	Zootermopsis nevadensis	biota;Eucarya;Fungi/Metazoa group;Animalia;Eumetazoa;Bilateria;Protostomia;Ecdysozoa;Panarthropoda;Arthropoda;Mandibulata;Pancrustacea;Atelocerata;Insecta;Dicondylia;Pterygota;Neoptera;Orthopteroidea;Dictyoptera;Isoptera;Termopsidae;Termopsinae;Termopsini;Zootermopsis;Zootermopsis nevadensis	Termite	N	5.2619	29.3539	16.8656	16.5632
CBM48	CL2506.Contig2_All	2329	CBS	Zootermopsis nevadensis	biota;Eucarya;Fungi/Metazoa group;Animalia;Eumetazoa;Bilateria;Protostomia;Ecdysozoa;Panarthropoda;Arthropoda;Mandibulata;Pancrustacea;Atelocerata;Insecta;Dicondylia;Pterygota;Neoptera;Orthopteroidea;Dictyoptera;Isoptera;Termopsidae;Termopsinae;Termopsini;Zootermopsis;Zootermopsis nevadensis	Termite	N	0.2312	6.729	2.3636	2.1169
CBM48	CL2506.Contig3_All	2838	CBS	Zootermopsis nevadensis	biota;Eucarya;Fungi/Metazoa group;Animalia;Eumetazoa;Bilateria;Protostomia;Ecdysozoa;Panarthropoda;Arthropoda;Mandibulata;Pancrustacea;Atelocerata;Insecta;Dicondylia;Pterygota;Neoptera;Orthopteroidea;Dictyoptera;Isoptera;Termopsidae;Termopsinae;Termopsini;Zootermopsis;Zootermopsis nevadensis	Termite	N	2.7825	9.5666	15.5893	8.1071
CE1	CL2518.Contig1_All	837	ABC_tran	Tritrichomonas foetus	biota;Eucarya;Parabasalia;Trichomonadida Kirby, 1947, emend. Brugerolle and Patterson, 2001;Tritrichomonadidae;Tritrichomonas;Trichomonas foetus	Protist	N	0	0	0.2436	19.1438
GT34	CL2527.Contig6_All	3928	p450	Zootermopsis nevadensis	biota;Eucarya;Fungi/Metazoa group;Animalia;Eumetazoa;Bilateria;Protostomia;Ecdysozoa;Panarthropoda;Arthropoda;Mandibulata;Pancrustacea;Atelocerata;Insecta;Dicondylia;Pterygota;Neoptera;Orthopteroidea;Dictyoptera;Isoptera;Termopsidae;Termopsinae;Termopsini;Zootermopsis;Zootermopsis nevadensis	Termite	N	1.6448	43.2697	37.4753	117.2525
CBM14	CL2531.Contig2_All	906	Trypsin	Zootermopsis nevadensis	biota;Eucarya;Fungi/Metazoa group;Animalia;Eumetazoa;Bilateria;Protostomia;Ecdysozoa;Panarthropoda;Arthropoda;Mandibulata;Pancrustacea;Atelocerata;Insecta;Dicondylia;Pterygota;Neoptera;Orthopteroidea;Dictyoptera;Isoptera;Termopsidae;Termopsinae;Termopsini;Zootermopsis;Zootermopsis nevadensis	Termite	N	0	0	15.0774	5.4418
CBM13	CL2541.Contig1_All	646	n/a	Coptotermes formosanus	biota;Eucarya;Fungi/Metazoa group;Animalia;Eumetazoa;Bilateria;Protostomia;Ecdysozoa;Panarthropoda;Arthropoda;Mandibulata;Pancrustacea;Atelocerata;Insecta;Dicondylia;Pterygota;Neoptera;Orthopteroidea;Dictyoptera;Isoptera;Rhinotermitidae;Coptotermitinae;Coptotermes;Coptotermes formosanus	Termite	N	0	0	0.6312	14.3099
CBM13	CL2541.Contig2_All	563	n/a	Coptotermes formosanus	biota;Eucarya;Fungi/Metazoa group;Animalia;Eumetazoa;Bilateria;Protostomia;Ecdysozoa;Panarthropoda;Arthropoda;Mandibulata;Pancrustacea;Atelocerata;Insecta;Dicondylia;Pterygota;Neoptera;Orthopteroidea;Dictyoptera;Isoptera;Rhinotermitidae;Coptotermitinae;Coptotermes;Coptotermes formosanus	Termite	N	0	0	0	10.5815
GH47	CL2549.Contig1_All	899	Glyco_hydro_47	Zootermopsis nevadensis	biota;Eucarya;Fungi/Metazoa group;Animalia;Eumetazoa;Bilateria;Protostomia;Ecdysozoa;Panarthropoda;Arthropoda;Mandibulata;Pancrustacea;Atelocerata;Insecta;Dicondylia;Pterygota;Neoptera;Orthopteroidea;Dictyoptera;Isoptera;Termopsidae;Termopsinae;Termopsini;Zootermopsis;Zootermopsis nevadensis	Termite	N	2.196	12.7676	8.6179	4.1131
GH47	CL2549.Contig2_All	270	Glyco_hydro_47	Zootermopsis nevadensis	biota;Eucarya;Fungi/Metazoa group;Animalia;Eumetazoa;Bilateria;Protostomia;Ecdysozoa;Panarthropoda;Arthropoda;Mandibulata;Pancrustacea;Atelocerata;Insecta;Dicondylia;Pterygota;Neoptera;Orthopteroidea;Dictyoptera;Isoptera;Termopsidae;Termopsinae;Termopsini;Zootermopsis;Zootermopsis nevadensis	Termite	N	1.3294	4.0876	0	0
CBM13	CL2556.Contig1_All	944	Astacin	Culex quinquefasciatus	biota;Eucarya;Fungi/Metazoa group;Animalia;Eumetazoa;Bilateria;Protostomia;Ecdysozoa;Panarthropoda;Arthropoda;Mandibulata;Pancrustacea;Atelocerata;Insecta;Dicondylia;Pterygota;Neoptera;Endopterygota;Diptera;Nematocera;Culicimorpha;Culicoidea;Culicidae;Culicinae;Culicini;Culex;Culex;Culex pipiens complex;Culex fatigan	Termite	N	0	1.403	2812.2342	1.0881
CBM13	CL2556.Contig2_All	243	Astacin	Zootermopsis nevadensis	biota;Eucarya;Fungi/Metazoa group;Animalia;Eumetazoa;Bilateria;Protostomia;Ecdysozoa;Panarthropoda;Arthropoda;Mandibulata;Pancrustacea;Atelocerata;Insecta;Dicondylia;Pterygota;Neoptera;Orthopteroidea;Dictyoptera;Isoptera;Termopsidae;Termopsinae;Termopsini;Zootermopsis;Zootermopsis nevadensis	Termite	N	0	6.3585	651.9194	1.6908
GT2	CL2564.Contig1_All	2327	AMP-binding	Zootermopsis nevadensis	biota;Eucarya;Fungi/Metazoa group;Animalia;Eumetazoa;Bilateria;Protostomia;Ecdysozoa;Panarthropoda;Arthropoda;Mandibulata;Pancrustacea;Atelocerata;Insecta;Dicondylia;Pterygota;Neoptera;Orthopteroidea;Dictyoptera;Isoptera;Termopsidae;Termopsinae;Termopsini;Zootermopsis;Zootermopsis nevadensis	Termite	N	0.2314	16.0308	0.5257	1.6773
GT2	CL2564.Contig2_All	2112	AMP-binding	Zootermopsis nevadensis	biota;Eucarya;Fungi/Metazoa group;Animalia;Eumetazoa;Bilateria;Protostomia;Ecdysozoa;Panarthropoda;Arthropoda;Mandibulata;Pancrustacea;Atelocerata;Insecta;Dicondylia;Pterygota;Neoptera;Orthopteroidea;Dictyoptera;Isoptera;Termopsidae;Termopsinae;Termopsini;Zootermopsis;Zootermopsis nevadensis	Termite	N	0	1.8812	0	0
GT34	CL2573.Contig1_All	2540	p450	Zootermopsis nevadensis	biota;Eucarya;Fungi/Metazoa group;Animalia;Eumetazoa;Bilateria;Protostomia;Ecdysozoa;Panarthropoda;Arthropoda;Mandibulata;Pancrustacea;Atelocerata;Insecta;Dicondylia;Pterygota;Neoptera;Orthopteroidea;Dictyoptera;Isoptera;Termopsidae;Termopsinae;Termopsini;Zootermopsis;Zootermopsis nevadensis	Termite	Y	0.0707	1.9988	0.0803	0
GT34	CL2573.Contig2_All	2468	p450	Zootermopsis nevadensis	biota;Eucarya;Fungi/Metazoa group;Animalia;Eumetazoa;Bilateria;Protostomia;Ecdysozoa;Panarthropoda;Arthropoda;Mandibulata;Pancrustacea;Atelocerata;Insecta;Dicondylia;Pterygota;Neoptera;Orthopteroidea;Dictyoptera;Isoptera;Termopsidae;Termopsinae;Termopsini;Zootermopsis;Zootermopsis nevadensis	Termite	Y	0	1.0732	0	0
GT55	CL2595.Contig3_All	299	Ank_2|Ank_4|Ank_2|Ank_5|Ank	Trichomonas vaginalis G3	biota;Eucarya;Parabasalia;Trichomonadida;Trichomonadidae;Trichomonas;Trichomonas vaginalis;Trichomonas vaginalis G3	Protist	N	0	0	109.1008	0
CBM20	CL2606.Contig2_All	2062	Pkinase|Pkinase_Tyr	Zootermopsis nevadensis	biota;Eucarya;Fungi/Metazoa group;Animalia;Eumetazoa;Bilateria;Protostomia;Ecdysozoa;Panarthropoda;Arthropoda;Mandibulata;Pancrustacea;Atelocerata;Insecta;Dicondylia;Pterygota;Neoptera;Orthopteroidea;Dictyoptera;Isoptera;Termopsidae;Termopsinae;Termopsini;Zootermopsis;Zootermopsis nevadensis	Termite	N	3.8296	24.1927	20.9617	4.8816
GH27	CL2613.Contig2_All	1430	MIP	Coptotermes formosanus	biota;Eucarya;Fungi/Metazoa group;Animalia;Eumetazoa;Bilateria;Protostomia;Ecdysozoa;Panarthropoda;Arthropoda;Mandibulata;Pancrustacea;Atelocerata;Insecta;Dicondylia;Pterygota;Neoptera;Orthopteroidea;Dictyoptera;Isoptera;Rhinotermitidae;Coptotermitinae;Coptotermes;Coptotermes formosanus	Termite	N	4.3926	0.9261	3.4218	0.5746
GH5	CL2713.Contig1_All	1099	APH|Choline_kinase	Zootermopsis nevadensis	biota;Eucarya;Fungi/Metazoa group;Animalia;Eumetazoa;Bilateria;Protostomia;Ecdysozoa;Panarthropoda;Arthropoda;Mandibulata;Pancrustacea;Atelocerata;Insecta;Dicondylia;Pterygota;Neoptera;Orthopteroidea;Dictyoptera;Isoptera;Termopsidae;Termopsinae;Termopsini;Zootermopsis;Zootermopsis nevadensis	Termite	N	32.1706	11.2475	18.1806	6.3553
GH4	CL2723.Contig2_All	1282	AMP-binding	Zootermopsis nevadensis	biota;Eucarya;Fungi/Metazoa group;Animalia;Eumetazoa;Bilateria;Protostomia;Ecdysozoa;Panarthropoda;Arthropoda;Mandibulata;Pancrustacea;Atelocerata;Insecta;Dicondylia;Pterygota;Neoptera;Orthopteroidea;Dictyoptera;Isoptera;Termopsidae;Termopsinae;Termopsini;Zootermopsis;Zootermopsis nevadensis	Termite	N	0.14	1.3774	0	0.1602
GH4	CL2723.Contig3_All	1843	AMP-binding	Zootermopsis nevadensis	biota;Eucarya;Fungi/Metazoa group;Animalia;Eumetazoa;Bilateria;Protostomia;Ecdysozoa;Panarthropoda;Arthropoda;Mandibulata;Pancrustacea;Atelocerata;Insecta;Dicondylia;Pterygota;Neoptera;Orthopteroidea;Dictyoptera;Isoptera;Termopsidae;Termopsinae;Termopsini;Zootermopsis;Zootermopsis nevadensis	Termite	N	2.3371	5.3895	3.3188	7.691
GT27|CBM13	CL2724.Contig1_All	891	n/a	Zootermopsis nevadensis	biota;Eucarya;Fungi/Metazoa group;Animalia;Eumetazoa;Bilateria;Protostomia;Ecdysozoa;Panarthropoda;Arthropoda;Mandibulata;Pancrustacea;Atelocerata;Insecta;Dicondylia;Pterygota;Neoptera;Orthopteroidea;Dictyoptera;Isoptera;Termopsidae;Termopsinae;Termopsini;Zootermopsis;Zootermopsis nevadensis	Termite	N	0	8.6707	0.9153	0.2306
GT27|CBM13	CL2724.Contig2_All	1643	n/a	Zootermopsis nevadensis	biota;Eucarya;Fungi/Metazoa group;Animalia;Eumetazoa;Bilateria;Protostomia;Ecdysozoa;Panarthropoda;Arthropoda;Mandibulata;Pancrustacea;Atelocerata;Insecta;Dicondylia;Pterygota;Neoptera;Orthopteroidea;Dictyoptera;Isoptera;Termopsidae;Termopsinae;Termopsini;Zootermopsis;Zootermopsis nevadensis	Termite	N	1.2016	24.7198	13.4019	7.6269
CBM6	CL2733.Contig3_All	1386	Pkinase|Pkinase_Tyr	Zootermopsis nevadensis	biota;Eucarya;Fungi/Metazoa group;Animalia;Eumetazoa;Bilateria;Protostomia;Ecdysozoa;Panarthropoda;Arthropoda;Mandibulata;Pancrustacea;Atelocerata;Insecta;Dicondylia;Pterygota;Neoptera;Orthopteroidea;Dictyoptera;Isoptera;Termopsidae;Termopsinae;Termopsini;Zootermopsis;Zootermopsis nevadensis	Termite	N	10.1	28.0294	49.5731	18.527
CBM48	CL2737.Contig1_All	7739	I-set|I-set|I-set|I-set|I-set|I-set|I-set|I-set|I-set|I-set|Ig_2|Ig_2|I-set	Zootermopsis nevadensis	biota;Eucarya;Fungi/Metazoa group;Animalia;Eumetazoa;Bilateria;Protostomia;Ecdysozoa;Panarthropoda;Arthropoda;Mandibulata;Pancrustacea;Atelocerata;Insecta;Dicondylia;Pterygota;Neoptera;Orthopteroidea;Dictyoptera;Isoptera;Termopsidae;Termopsinae;Termopsini;Zootermopsis;Zootermopsis nevadensis	Termite	N	2.1335	322.4127	6.6125	64.3968
CBM20	CL2754.Contig1_All	2563	Pkinase|Pkinase_Tyr|KA1	Zootermopsis nevadensis	biota;Eucarya;Fungi/Metazoa group;Animalia;Eumetazoa;Bilateria;Protostomia;Ecdysozoa;Panarthropoda;Arthropoda;Mandibulata;Pancrustacea;Atelocerata;Insecta;Dicondylia;Pterygota;Neoptera;Orthopteroidea;Dictyoptera;Isoptera;Termopsidae;Termopsinae;Termopsini;Zootermopsis;Zootermopsis nevadensis	Termite	N	1.4705	5.0812	3.5001	2.0038
CBM20	CL2754.Contig2_All	3189	Pkinase|Pkinase_Tyr|KA1	Zootermopsis nevadensis	biota;Eucarya;Fungi/Metazoa group;Animalia;Eumetazoa;Bilateria;Protostomia;Ecdysozoa;Panarthropoda;Arthropoda;Mandibulata;Pancrustacea;Atelocerata;Insecta;Dicondylia;Pterygota;Neoptera;Orthopteroidea;Dictyoptera;Isoptera;Termopsidae;Termopsinae;Termopsini;Zootermopsis;Zootermopsis nevadensis	Termite	N	0.7316	8.3752	3.3245	4.316
CBM20	CL2754.Contig3_All	3325	Pkinase|Pkinase_Tyr|KA1	Zootermopsis nevadensis	biota;Eucarya;Fungi/Metazoa group;Animalia;Eumetazoa;Bilateria;Protostomia;Ecdysozoa;Panarthropoda;Arthropoda;Mandibulata;Pancrustacea;Atelocerata;Insecta;Dicondylia;Pterygota;Neoptera;Orthopteroidea;Dictyoptera;Isoptera;Termopsidae;Termopsinae;Termopsini;Zootermopsis;Zootermopsis nevadensis	Termite	N	2.267	9.0948	5.2733	3.707
GH1	CL2757.Contig1_All	337	Glyco_hydro_1	Zootermopsis nevadensis	biota;Eucarya;Fungi/Metazoa group;Animalia;Eumetazoa;Bilateria;Protostomia;Ecdysozoa;Panarthropoda;Arthropoda;Mandibulata;Pancrustacea;Atelocerata;Insecta;Dicondylia;Pterygota;Neoptera;Orthopteroidea;Dictyoptera;Isoptera;Termopsidae;Termopsinae;Termopsini;Zootermopsis;Zootermopsis nevadensis	Termite	N	0.5325	0	1.21	8.5341
GH1	CL2757.Contig2_All	1524	Glyco_hydro_1	Coptotermes formosanus	biota;Eucarya;Fungi/Metazoa group;Animalia;Eumetazoa;Bilateria;Protostomia;Ecdysozoa;Panarthropoda;Arthropoda;Mandibulata;Pancrustacea;Atelocerata;Insecta;Dicondylia;Pterygota;Neoptera;Orthopteroidea;Dictyoptera;Isoptera;Rhinotermitidae;Coptotermitinae;Coptotermes;Coptotermes formosanus	Termite	N	2.944	3.9106	105.6869	128.4594
CE15|CBM1	CL2760.Contig1_All	266	n/a	NA	NA	NA	NA	0	0	0.7665	57.1489
CE15|CBM1	CL2760.Contig2_All	1229	n/a	NA	NA	NA	N	0	0	0.4977	121.1837
GH7	CL2764.Contig1_All	525	Glyco_hydro_7	Coptotermes lacteus symbiont WH2002	biota;Eucarya;Parabasalia;unclassified Parabasalia;Coptotermes lacteus parabasalian symbiont WH2002	Protist	N	0	0	0	57.1283
GH7	CL2764.Contig2_All	390	Glyco_hydro_7	Coptotermes lacteus symbiont WH2002	biota;Eucarya;Parabasalia;unclassified Parabasalia;Coptotermes lacteus parabasalian symbiont WH2002	Protist	N	0	0	0	27.3903
CE10	CL2771.Contig2_All	2481	Peptidase_S9_N|Peptidase_S9	Zootermopsis nevadensis	biota;Eucarya;Fungi/Metazoa group;Animalia;Eumetazoa;Bilateria;Protostomia;Ecdysozoa;Panarthropoda;Arthropoda;Mandibulata;Pancrustacea;Atelocerata;Insecta;Dicondylia;Pterygota;Neoptera;Orthopteroidea;Dictyoptera;Isoptera;Termopsidae;Termopsinae;Termopsini;Zootermopsis;Zootermopsis nevadensis	Termite	N	2.2425	8.0962	23.0918	10.8468
CBM20	CL2778.Contig2_All	467	EF_hand_5	Tritrichomonas foetus	biota;Eucarya;Parabasalia;Trichomonadida Kirby, 1947, emend. Brugerolle and Patterson, 2001;Tritrichomonadidae;Tritrichomonas;Trichomonas foetus	Protist	N	0	0	0	9.2376
GH33	CL2798.Contig1_All	584	FGE-sulfatase	Zootermopsis nevadensis	biota;Eucarya;Fungi/Metazoa group;Animalia;Eumetazoa;Bilateria;Protostomia;Ecdysozoa;Panarthropoda;Arthropoda;Mandibulata;Pancrustacea;Atelocerata;Insecta;Dicondylia;Pterygota;Neoptera;Orthopteroidea;Dictyoptera;Isoptera;Termopsidae;Termopsinae;Termopsini;Zootermopsis;Zootermopsis nevadensis	Termite	N	0	0.7559	0.3491	0
GH33	CL2798.Contig2_All	1262	FGE-sulfatase	Zootermopsis nevadensis	biota;Eucarya;Fungi/Metazoa group;Animalia;Eumetazoa;Bilateria;Protostomia;Ecdysozoa;Panarthropoda;Arthropoda;Mandibulata;Pancrustacea;Atelocerata;Insecta;Dicondylia;Pterygota;Neoptera;Orthopteroidea;Dictyoptera;Isoptera;Termopsidae;Termopsinae;Termopsini;Zootermopsis;Zootermopsis nevadensis	Termite	N	3.413	17.1408	6.4622	14.3246
GH18	CL2815.Contig2_All	1646	Pkinase_Tyr	Zootermopsis nevadensis	biota;Eucarya;Fungi/Metazoa group;Animalia;Eumetazoa;Bilateria;Protostomia;Ecdysozoa;Panarthropoda;Arthropoda;Mandibulata;Pancrustacea;Atelocerata;Insecta;Dicondylia;Pterygota;Neoptera;Orthopteroidea;Dictyoptera;Isoptera;Termopsidae;Termopsinae;Termopsini;Zootermopsis;Zootermopsis nevadensis	Termite	N	1.1994	11.1305	6.441	4.9922
CBM50	CL2816.Contig1_All	3751	n/a	Zootermopsis nevadensis	biota;Eucarya;Fungi/Metazoa group;Animalia;Eumetazoa;Bilateria;Protostomia;Ecdysozoa;Panarthropoda;Arthropoda;Mandibulata;Pancrustacea;Atelocerata;Insecta;Dicondylia;Pterygota;Neoptera;Orthopteroidea;Dictyoptera;Isoptera;Termopsidae;Termopsinae;Termopsini;Zootermopsis;Zootermopsis nevadensis	Termite	N	24.1142	145.291	19.6762	93.7046
GH87|CBM32	CL2874.Contig1_All	801	n/a	NA	NA	NA	N	0	0	0.2545	17.696
CBM9|GH87|CBM35	CL2874.Contig2_All	279	n/a	NA	NA	NA	N	0	0	0.7308	15.4623
CBM20	CL2897.Contig1_All	466	Pkinase_Tyr|Pkinase	Tritrichomonas foetus	biota;Eucarya;Parabasalia;Trichomonadida Kirby, 1947, emend. Brugerolle and Patterson, 2001;Tritrichomonadidae;Tritrichomonas;Trichomonas foetus	Protist	N	0	0	0	9.6983
CBM20	CL2897.Contig2_All	391	Pkinase|Pkinase_Tyr	Tritrichomonas foetus	biota;Eucarya;Parabasalia;Trichomonadida Kirby, 1947, emend. Brugerolle and Patterson, 2001;Tritrichomonadidae;Tritrichomonas;Trichomonas foetus	Protist	N	0	0	0	11.5586
GT16	CL2930.Contig1_All	1383	MGAT2	Zootermopsis nevadensis	biota;Eucarya;Fungi/Metazoa group;Animalia;Eumetazoa;Bilateria;Protostomia;Ecdysozoa;Panarthropoda;Arthropoda;Mandibulata;Pancrustacea;Atelocerata;Insecta;Dicondylia;Pterygota;Neoptera;Orthopteroidea;Dictyoptera;Isoptera;Termopsidae;Termopsinae;Termopsini;Zootermopsis;Zootermopsis nevadensis	Termite	Y	0.3893	2.0748	0.4423	0.1485
GT16	CL2930.Contig2_All	1410	MGAT2	Zootermopsis nevadensis	biota;Eucarya;Fungi/Metazoa group;Animalia;Eumetazoa;Bilateria;Protostomia;Ecdysozoa;Panarthropoda;Arthropoda;Mandibulata;Pancrustacea;Atelocerata;Insecta;Dicondylia;Pterygota;Neoptera;Orthopteroidea;Dictyoptera;Isoptera;Termopsidae;Termopsinae;Termopsini;Zootermopsis;Zootermopsis nevadensis	Termite	N	1.2728	3.2875	7.3745	3.0596
CBM1	CL2931.Contig1_All	1836	n/a	Zootermopsis nevadensis	biota;Eucarya;Fungi/Metazoa group;Animalia;Eumetazoa;Bilateria;Protostomia;Ecdysozoa;Panarthropoda;Arthropoda;Mandibulata;Pancrustacea;Atelocerata;Insecta;Dicondylia;Pterygota;Neoptera;Orthopteroidea;Dictyoptera;Isoptera;Termopsidae;Termopsinae;Termopsini;Zootermopsis;Zootermopsis nevadensis	Termite	N	0	2.5247	0	0.3357
CBM1	CL2931.Contig2_All	1905	n/a	Zootermopsis nevadensis	biota;Eucarya;Fungi/Metazoa group;Animalia;Eumetazoa;Bilateria;Protostomia;Ecdysozoa;Panarthropoda;Arthropoda;Mandibulata;Pancrustacea;Atelocerata;Insecta;Dicondylia;Pterygota;Neoptera;Orthopteroidea;Dictyoptera;Isoptera;Termopsidae;Termopsinae;Termopsini;Zootermopsis;Zootermopsis nevadensis	Termite	N	0	0.8111	0	0
CBM13	CL2939.Contig1_All	201	n/a	Coptotermes formosanus	biota;Eucarya;Fungi/Metazoa group;Animalia;Eumetazoa;Bilateria;Protostomia;Ecdysozoa;Panarthropoda;Arthropoda;Mandibulata;Pancrustacea;Atelocerata;Insecta;Dicondylia;Pterygota;Neoptera;Orthopteroidea;Dictyoptera;Isoptera;Rhinotermitidae;Coptotermitinae;Coptotermes;Coptotermes formosanus	Termite	N	0	0	0	11.2423
CBM13	CL2939.Contig2_All	201	n/a	Coptotermes formosanus	biota;Eucarya;Fungi/Metazoa group;Animalia;Eumetazoa;Bilateria;Protostomia;Ecdysozoa;Panarthropoda;Arthropoda;Mandibulata;Pancrustacea;Atelocerata;Insecta;Dicondylia;Pterygota;Neoptera;Orthopteroidea;Dictyoptera;Isoptera;Rhinotermitidae;Coptotermitinae;Coptotermes;Coptotermes formosanus	Termite	N	0.8929	0	0	25.5507
CBM50	CL2940.Contig1_All	1988	Pkinase_Tyr|Pkinase_Tyr|Pkinase	Zootermopsis nevadensis	biota;Eucarya;Fungi/Metazoa group;Animalia;Eumetazoa;Bilateria;Protostomia;Ecdysozoa;Panarthropoda;Arthropoda;Mandibulata;Pancrustacea;Atelocerata;Insecta;Dicondylia;Pterygota;Neoptera;Orthopteroidea;Dictyoptera;Isoptera;Termopsidae;Termopsinae;Termopsini;Zootermopsis;Zootermopsis nevadensis	Termite	N	0.0903	1.5544	0.2051	0.5167
CBM50	CL2940.Contig2_All	2021	Pkinase_Tyr|Pkinase_Tyr|Pkinase	Zootermopsis nevadensis	biota;Eucarya;Fungi/Metazoa group;Animalia;Eumetazoa;Bilateria;Protostomia;Ecdysozoa;Panarthropoda;Arthropoda;Mandibulata;Pancrustacea;Atelocerata;Insecta;Dicondylia;Pterygota;Neoptera;Orthopteroidea;Dictyoptera;Isoptera;Termopsidae;Termopsinae;Termopsini;Zootermopsis;Zootermopsis nevadensis	Termite	N	0	1.4198	0.5044	0.7115
CE4	CL2953.Contig1_All	595	Polysacc_deac_1	Reticulitermes speratus	biota;Eucarya;Fungi/Metazoa group;Animalia;Eumetazoa;Bilateria;Protostomia;Ecdysozoa;Panarthropoda;Arthropoda;Mandibulata;Pancrustacea;Atelocerata;Insecta;Dicondylia;Pterygota;Neoptera;Orthopteroidea;Dictyoptera;Isoptera;Rhinotermitidae;Heterotermitinae;Reticulitermes;Frontotermes;Reticulitermes speratus	Termite	N	0.6033	0	0	53.1694
CE4	CL2953.Contig2_All	331	n/a	Reticulitermes speratus	biota;Eucarya;Fungi/Metazoa group;Animalia;Eumetazoa;Bilateria;Protostomia;Ecdysozoa;Panarthropoda;Arthropoda;Mandibulata;Pancrustacea;Atelocerata;Insecta;Dicondylia;Pterygota;Neoptera;Orthopteroidea;Dictyoptera;Isoptera;Rhinotermitidae;Heterotermitinae;Reticulitermes;Frontotermes;Reticulitermes speratus	Termite	N	0	0	0	25.4457
GT41	CL296.Contig1_All	745	TPR_11	Zootermopsis nevadensis	biota;Eucarya;Fungi/Metazoa group;Animalia;Eumetazoa;Bilateria;Protostomia;Ecdysozoa;Panarthropoda;Arthropoda;Mandibulata;Pancrustacea;Atelocerata;Insecta;Dicondylia;Pterygota;Neoptera;Orthopteroidea;Dictyoptera;Isoptera;Termopsidae;Termopsinae;Termopsini;Zootermopsis;Zootermopsis nevadensis	Termite	N	0.2409	1.7777	1.642	0.2757
GT41	CL296.Contig3_All	1426	TPR_11|RRM_1	Zootermopsis nevadensis	biota;Eucarya;Fungi/Metazoa group;Animalia;Eumetazoa;Bilateria;Protostomia;Ecdysozoa;Panarthropoda;Arthropoda;Mandibulata;Pancrustacea;Atelocerata;Insecta;Dicondylia;Pterygota;Neoptera;Orthopteroidea;Dictyoptera;Isoptera;Termopsidae;Termopsinae;Termopsini;Zootermopsis;Zootermopsis nevadensis	Termite	N	2.8947	17.4914	29.1669	6.3386
GT55	CL2976.Contig1_All	3031	Ank_2|Ank_2|Ank_2|Ank_4|Ank_2|Ank_4|Ank_2|Ank_2|Ank_2|Ank_2|Ank_4|Ank_2|Ank_5	Zootermopsis nevadensis	biota;Eucarya;Fungi/Metazoa group;Animalia;Eumetazoa;Bilateria;Protostomia;Ecdysozoa;Panarthropoda;Arthropoda;Mandibulata;Pancrustacea;Atelocerata;Insecta;Dicondylia;Pterygota;Neoptera;Orthopteroidea;Dictyoptera;Isoptera;Termopsidae;Termopsinae;Termopsini;Zootermopsis;Zootermopsis nevadensis	Termite	N	0	0.0728	41.7047	0.2711
GH18	CL2982.Contig1_All	840	Pkinase_Tyr	Zootermopsis nevadensis	biota;Eucarya;Fungi/Metazoa group;Animalia;Eumetazoa;Bilateria;Protostomia;Ecdysozoa;Panarthropoda;Arthropoda;Mandibulata;Pancrustacea;Atelocerata;Insecta;Dicondylia;Pterygota;Neoptera;Orthopteroidea;Dictyoptera;Isoptera;Termopsidae;Termopsinae;Termopsini;Zootermopsis;Zootermopsis nevadensis	Termite	N	0.2137	3.4161	2.6699	2.201
GH18	CL2982.Contig2_All	811	Pkinase_Tyr	Zootermopsis nevadensis	biota;Eucarya;Fungi/Metazoa group;Animalia;Eumetazoa;Bilateria;Protostomia;Ecdysozoa;Panarthropoda;Arthropoda;Mandibulata;Pancrustacea;Atelocerata;Insecta;Dicondylia;Pterygota;Neoptera;Orthopteroidea;Dictyoptera;Isoptera;Termopsidae;Termopsinae;Termopsini;Zootermopsis;Zootermopsis nevadensis	Termite	N	1.7704	10.6147	4.5251	2.2797
PL1	CL2983.Contig1_All	1079	Pec_lyase_C	NA	NA	NA	N	0.3327	0	0.189	35.7927
CBM50	CL2993.Contig2_All	2160	Cast|MAD|DUF3584|Trichoplein|MAD|SMC_N|Filament|DUF827|DUF3584|Myosin_tail_1	Zootermopsis nevadensis	biota;Eucarya;Fungi/Metazoa group;Animalia;Eumetazoa;Bilateria;Protostomia;Ecdysozoa;Panarthropoda;Arthropoda;Mandibulata;Pancrustacea;Atelocerata;Insecta;Dicondylia;Pterygota;Neoptera;Orthopteroidea;Dictyoptera;Isoptera;Termopsidae;Termopsinae;Termopsini;Zootermopsis;Zootermopsis nevadensis	Termite	N	2.6588	10.5256	20.9546	11.793
CBM20	CL30.Contig2_All	532	EF_hand_5|EF_hand_6|EF_hand_5|EF_hand_6	Tritrichomonas foetus	biota;Eucarya;Parabasalia;Trichomonadida Kirby, 1947, emend. Brugerolle and Patterson, 2001;Tritrichomonadidae;Tritrichomonas;Trichomonas foetus	Protist	N	0	0	0.3832	31.6636
CBM20	CL30.Contig3_All	547	EF_hand_5|EF_hand_6|EF_hand_5|EF_hand_6	Tritrichomonas foetus	biota;Eucarya;Parabasalia;Trichomonadida Kirby, 1947, emend. Brugerolle and Patterson, 2001;Tritrichomonadidae;Tritrichomonas;Trichomonas foetus	Protist	N	0	0	0	24.7865
GT39	CL3001.Contig3_All	1760	MIR	Zootermopsis nevadensis	biota;Eucarya;Fungi/Metazoa group;Animalia;Eumetazoa;Bilateria;Protostomia;Ecdysozoa;Panarthropoda;Arthropoda;Mandibulata;Pancrustacea;Atelocerata;Insecta;Dicondylia;Pterygota;Neoptera;Orthopteroidea;Dictyoptera;Isoptera;Termopsidae;Termopsinae;Termopsini;Zootermopsis;Zootermopsis nevadensis	Termite	N	3.8749	9.4062	34.1734	8.8707
GH16	CL3008.Contig1_All	1775	Glyco_hydro_16	Periplaneta americana	biota;Eucarya;Fungi/Metazoa group;Animalia;Eumetazoa;Bilateria;Protostomia;Ecdysozoa;Panarthropoda;Arthropoda;Mandibulata;Pancrustacea;Atelocerata;Insecta;Dicondylia;Pterygota;Neoptera;Orthopteroidea;Dictyoptera;Blattaria;Blattoidea;American cockroach family;Blattinae;Periplaneta;American cockroach	Termite	Y	2568.0787	16.0419	40.0872	66.4311
GH16	CL3008.Contig2_All	504	n/a	Periplaneta americana	biota;Eucarya;Fungi/Metazoa group;Animalia;Eumetazoa;Bilateria;Protostomia;Ecdysozoa;Panarthropoda;Arthropoda;Mandibulata;Pancrustacea;Atelocerata;Insecta;Dicondylia;Pterygota;Neoptera;Orthopteroidea;Dictyoptera;Blattaria;Blattoidea;American cockroach family;Blattinae;Periplaneta;American cockroach	Termite	Y	181.2497	24.0878	38.4302	37.091
GT43	CL301.Contig1_All	1166	Glyco_transf_43	Zootermopsis nevadensis	biota;Eucarya;Fungi/Metazoa group;Animalia;Eumetazoa;Bilateria;Protostomia;Ecdysozoa;Panarthropoda;Arthropoda;Mandibulata;Pancrustacea;Atelocerata;Insecta;Dicondylia;Pterygota;Neoptera;Orthopteroidea;Dictyoptera;Isoptera;Termopsidae;Termopsinae;Termopsini;Zootermopsis;Zootermopsis nevadensis	Termite	N	10.7743	28.396	13.4639	38.5837
CBM51	CL3026.Contig1_All	1764	n/a	NA	NA	NA	N	0	21.7729	0	0
CBM51	CL3026.Contig2_All	1713	n/a	NA	NA	NA	N	0	2.8349	0	0
CBM13	CL3043.Contig1_All	381	Ricin_B_lectin|RicinB_lectin_2|RicinB_lectin_2|Ricin_B_lectin	Coptotermes formosanus	biota;Eucarya;Fungi/Metazoa group;Animalia;Eumetazoa;Bilateria;Protostomia;Ecdysozoa;Panarthropoda;Arthropoda;Mandibulata;Pancrustacea;Atelocerata;Insecta;Dicondylia;Pterygota;Neoptera;Orthopteroidea;Dictyoptera;Isoptera;Rhinotermitidae;Coptotermitinae;Coptotermes;Coptotermes formosanus	Termite	N	0	0	0.5351	67.3974
GH53	CL3048.Contig1_All	1064	Glyco_hydro_53	Heterodera schachtii	biota;Eucarya;Fungi/Metazoa group;Animalia;Eumetazoa;Bilateria;Protostomia;Ecdysozoa;Nemata;Adenophorea;Tylenchida;Tylenchina;Tylenchoidea;Heteroderidae;Heteroderinae;Afenestrata;Heterodera schachtii	Termite	N	0	0	0	49.8123
GH53	CL3048.Contig2_All	354	Glyco_hydro_53	Heterodera schachtii	biota;Eucarya;Fungi/Metazoa group;Animalia;Eumetazoa;Bilateria;Protostomia;Ecdysozoa;Nemata;Adenophorea;Tylenchida;Tylenchina;Tylenchoidea;Heteroderidae;Heteroderinae;Afenestrata;Heterodera schachtii	Termite	N	0	0	0	15.6682
GH53	CL3048.Contig3_All	407	Glyco_hydro_53	Heterodera schachtii	biota;Eucarya;Fungi/Metazoa group;Animalia;Eumetazoa;Bilateria;Protostomia;Ecdysozoa;Nemata;Adenophorea;Tylenchida;Tylenchina;Tylenchoidea;Heteroderidae;Heteroderinae;Afenestrata;Heterodera schachtii	Termite	N	0	0	0	21.1989
GT2	CL3057.Contig1_All	1709	Polysacc_synt_2|NAD_binding_4|Epimerase_Csub	Zootermopsis nevadensis	biota;Eucarya;Fungi/Metazoa group;Animalia;Eumetazoa;Bilateria;Protostomia;Ecdysozoa;Panarthropoda;Arthropoda;Mandibulata;Pancrustacea;Atelocerata;Insecta;Dicondylia;Pterygota;Neoptera;Orthopteroidea;Dictyoptera;Isoptera;Termopsidae;Termopsinae;Termopsini;Zootermopsis;Zootermopsis nevadensis	Termite	N	0	5.8121	1.0737	6.7314
GT2	CL3057.Contig2_All	1689	Polysacc_synt_2|NAD_binding_4|Epimerase_Csub	Zootermopsis nevadensis	biota;Eucarya;Fungi/Metazoa group;Animalia;Eumetazoa;Bilateria;Protostomia;Ecdysozoa;Panarthropoda;Arthropoda;Mandibulata;Pancrustacea;Atelocerata;Insecta;Dicondylia;Pterygota;Neoptera;Orthopteroidea;Dictyoptera;Isoptera;Termopsidae;Termopsinae;Termopsini;Zootermopsis;Zootermopsis nevadensis	Termite	N	1.0626	22.4783	5.7942	48.529
CBM57	CL3064.Contig1_All	1590	Cadherin|Cadherin	Zootermopsis nevadensis	biota;Eucarya;Fungi/Metazoa group;Animalia;Eumetazoa;Bilateria;Protostomia;Ecdysozoa;Panarthropoda;Arthropoda;Mandibulata;Pancrustacea;Atelocerata;Insecta;Dicondylia;Pterygota;Neoptera;Orthopteroidea;Dictyoptera;Isoptera;Termopsidae;Termopsinae;Termopsini;Zootermopsis;Zootermopsis nevadensis	Termite	N	0.7901	3.8871	0.3847	2.4548
CBM57	CL3064.Contig2_All	2782	Cadherin|Cadherin|Cadherin|Cadherin|Cadherin	Zootermopsis nevadensis	biota;Eucarya;Fungi/Metazoa group;Animalia;Eumetazoa;Bilateria;Protostomia;Ecdysozoa;Panarthropoda;Arthropoda;Mandibulata;Pancrustacea;Atelocerata;Insecta;Dicondylia;Pterygota;Neoptera;Orthopteroidea;Dictyoptera;Isoptera;Termopsidae;Termopsinae;Termopsini;Zootermopsis;Zootermopsis nevadensis	Termite	N	1.6773	15.5512	0.8061	4.9474
GT1	CL3073.Contig1_All	405	n/a	Zootermopsis nevadensis	biota;Eucarya;Fungi/Metazoa group;Animalia;Eumetazoa;Bilateria;Protostomia;Ecdysozoa;Panarthropoda;Arthropoda;Mandibulata;Pancrustacea;Atelocerata;Insecta;Dicondylia;Pterygota;Neoptera;Orthopteroidea;Dictyoptera;Isoptera;Termopsidae;Termopsinae;Termopsini;Zootermopsis;Zootermopsis nevadensis	Termite	Y	0.8863	10.9003	7.0478	3.5506
GH18	CL3105.Contig2_All	799	WW|adh_short	Zootermopsis nevadensis	biota;Eucarya;Fungi/Metazoa group;Animalia;Eumetazoa;Bilateria;Protostomia;Ecdysozoa;Panarthropoda;Arthropoda;Mandibulata;Pancrustacea;Atelocerata;Insecta;Dicondylia;Pterygota;Neoptera;Orthopteroidea;Dictyoptera;Isoptera;Termopsidae;Termopsinae;Termopsini;Zootermopsis;Zootermopsis nevadensis	Termite	N	5.1662	16.0231	19.393	10.7984
GT35	CL3163.Contig1_All	474	Phosphorylase	Trichomonas vaginalis	biota;Eucarya;Parabasalia;Trichomonadida;Trichomonadidae;Trichomonas;Trichomonas vaginalis	Protist	N	0	0	0.4301	10.8348
GT35	CL3163.Contig2_All	207	Phosphorylase	Trichomonas vaginalis	biota;Eucarya;Parabasalia;Trichomonadida;Trichomonadidae;Trichomonas;Trichomonas vaginalis	Protist	N	0	0	0	6.9468
CE10	CL3165.Contig1_All	1926	COesterase	Zootermopsis nevadensis	biota;Eucarya;Fungi/Metazoa group;Animalia;Eumetazoa;Bilateria;Protostomia;Ecdysozoa;Panarthropoda;Arthropoda;Mandibulata;Pancrustacea;Atelocerata;Insecta;Dicondylia;Pterygota;Neoptera;Orthopteroidea;Dictyoptera;Isoptera;Termopsidae;Termopsinae;Termopsini;Zootermopsis;Zootermopsis nevadensis	Termite	N	2.7023	19.2539	24.8766	9.7061
CBM20	CL3170.Contig1_All	4411	I-set|I-set|I-set|I-set|I-set|I-set|fn3|Pkinase_Tyr	Zootermopsis nevadensis	biota;Eucarya;Fungi/Metazoa group;Animalia;Eumetazoa;Bilateria;Protostomia;Ecdysozoa;Panarthropoda;Arthropoda;Mandibulata;Pancrustacea;Atelocerata;Insecta;Dicondylia;Pterygota;Neoptera;Orthopteroidea;Dictyoptera;Isoptera;Termopsidae;Termopsinae;Termopsini;Zootermopsis;Zootermopsis nevadensis	Termite	N	1.0579	0.6005	3.6053	0.3726
CBM20	CL3170.Contig2_All	4821	I-set|I-set|I-set|I-set|I-set|I-set|I-set|I-set|fn3|Pkinase_Tyr	Zootermopsis nevadensis	biota;Eucarya;Fungi/Metazoa group;Animalia;Eumetazoa;Bilateria;Protostomia;Ecdysozoa;Panarthropoda;Arthropoda;Mandibulata;Pancrustacea;Atelocerata;Insecta;Dicondylia;Pterygota;Neoptera;Orthopteroidea;Dictyoptera;Isoptera;Termopsidae;Termopsinae;Termopsini;Zootermopsis;Zootermopsis nevadensis	Termite	N	0.6701	11.3548	4.5251	4.3463
CBM50	CL3185.Contig1_All	1489	n/a	Tritrichomonas foetus	biota;Eucarya;Parabasalia;Trichomonadida Kirby, 1947, emend. Brugerolle and Patterson, 2001;Tritrichomonadidae;Tritrichomonas;Trichomonas foetus	Protist	N	0.1205	0.2965	1.5062	62.7733
GT55	CL3190.Contig2_All	1084	Ank_2|Ank_2|Ank_4|Ank_2|Ank_5|Ank_4|Ank_2	Zootermopsis nevadensis	biota;Eucarya;Fungi/Metazoa group;Animalia;Eumetazoa;Bilateria;Protostomia;Ecdysozoa;Panarthropoda;Arthropoda;Mandibulata;Pancrustacea;Atelocerata;Insecta;Dicondylia;Pterygota;Neoptera;Orthopteroidea;Dictyoptera;Isoptera;Termopsidae;Termopsinae;Termopsini;Zootermopsis;Zootermopsis nevadensis	Termite	N	1.6556	6.7197	10.7207	8.7174
GT1	CL3197.Contig1_All	1296	UDPGT	Zootermopsis nevadensis	biota;Eucarya;Fungi/Metazoa group;Animalia;Eumetazoa;Bilateria;Protostomia;Ecdysozoa;Panarthropoda;Arthropoda;Mandibulata;Pancrustacea;Atelocerata;Insecta;Dicondylia;Pterygota;Neoptera;Orthopteroidea;Dictyoptera;Isoptera;Termopsidae;Termopsinae;Termopsini;Zootermopsis;Zootermopsis nevadensis	Termite	N	1.1078	22.1413	6.1353	7.9254
GT1	CL3197.Contig2_All	590	UDPGT	Zootermopsis nevadensis	biota;Eucarya;Fungi/Metazoa group;Animalia;Eumetazoa;Bilateria;Protostomia;Ecdysozoa;Panarthropoda;Arthropoda;Mandibulata;Pancrustacea;Atelocerata;Insecta;Dicondylia;Pterygota;Neoptera;Orthopteroidea;Dictyoptera;Isoptera;Termopsidae;Termopsinae;Termopsini;Zootermopsis;Zootermopsis nevadensis	Termite	N	0	2.6189	1.0367	0.6964
GT41	CL32.Contig3_All	3667	TPR_11|TPR_11	Zootermopsis nevadensis	biota;Eucarya;Fungi/Metazoa group;Animalia;Eumetazoa;Bilateria;Protostomia;Ecdysozoa;Panarthropoda;Arthropoda;Mandibulata;Pancrustacea;Atelocerata;Insecta;Dicondylia;Pterygota;Neoptera;Orthopteroidea;Dictyoptera;Isoptera;Termopsidae;Termopsinae;Termopsini;Zootermopsis;Zootermopsis nevadensis	Termite	N	0.5384	5.9592	1.2232	1.1204
GT41	CL32.Contig4_All	3326	TPR_11|TPR_11	Zootermopsis nevadensis	biota;Eucarya;Fungi/Metazoa group;Animalia;Eumetazoa;Bilateria;Protostomia;Ecdysozoa;Panarthropoda;Arthropoda;Mandibulata;Pancrustacea;Atelocerata;Insecta;Dicondylia;Pterygota;Neoptera;Orthopteroidea;Dictyoptera;Isoptera;Termopsidae;Termopsinae;Termopsini;Zootermopsis;Zootermopsis nevadensis	Termite	N	2.5901	12.4104	12.9342	8.0293
GH35	CL3202.Contig1_All	273	n/a	Tritrichomonas foetus	biota;Eucarya;Parabasalia;Trichomonadida Kirby, 1947, emend. Brugerolle and Patterson, 2001;Tritrichomonadidae;Tritrichomonas;Trichomonas foetus	Protist	N	0	0	0	8.2773
CBM20	CL3215.Contig1_All	1254	Pkinase_Tyr	Tritrichomonas foetus	biota;Eucarya;Parabasalia;Trichomonadida Kirby, 1947, emend. Brugerolle and Patterson, 2001;Tritrichomonadidae;Tritrichomonas;Trichomonas foetus	Protist	N	0	0	0.3252	15.5627
CBM6	CL3215.Contig4_All	458	Pkinase|Pkinase_Tyr	Tritrichomonas foetus	biota;Eucarya;Parabasalia;Trichomonadida Kirby, 1947, emend. Brugerolle and Patterson, 2001;Tritrichomonadidae;Tritrichomonas;Trichomonas foetus	Protist	N	0	0	0	7.1765
CE10	CL3224.Contig1_All	3013	COesterase|Abhydrolase_3	Zootermopsis nevadensis	biota;Eucarya;Fungi/Metazoa group;Animalia;Eumetazoa;Bilateria;Protostomia;Ecdysozoa;Panarthropoda;Arthropoda;Mandibulata;Pancrustacea;Atelocerata;Insecta;Dicondylia;Pterygota;Neoptera;Orthopteroidea;Dictyoptera;Isoptera;Termopsidae;Termopsinae;Termopsini;Zootermopsis;Zootermopsis nevadensis	Termite	N	51.8811	32.6006	5.7517	26.6585
GT55	CL3245.Contig1_All	356	Ank_2|Ank_2	Zootermopsis nevadensis	biota;Eucarya;Fungi/Metazoa group;Animalia;Eumetazoa;Bilateria;Protostomia;Ecdysozoa;Panarthropoda;Arthropoda;Mandibulata;Pancrustacea;Atelocerata;Insecta;Dicondylia;Pterygota;Neoptera;Orthopteroidea;Dictyoptera;Isoptera;Termopsidae;Termopsinae;Termopsini;Zootermopsis;Zootermopsis nevadensis	Termite	N	2.0165	13.0207	5.727	3.4623
GH7	CL3253.Contig1_All	221	Glyco_hydro_7	Holomastigotoides mirabile	biota;Eucarya;Parabasalia;Spirotrichonymphida;Holomastigotidae;Holomastigotoides;Holomastigotoides mirabile	Protist	N	0	0	0.9225	105.967
GH7	CL3253.Contig2_All	930	Glyco_hydro_7	Holomastigotoides mirabile	biota;Eucarya;Parabasalia;Spirotrichonymphida;Holomastigotidae;Holomastigotoides;Holomastigotoides mirabile	Protist	N	0	0	0	17.4503
CBM20	CL3293.Contig2_All	3505	Pkinase_Tyr|CNH	Zootermopsis nevadensis	biota;Eucarya;Fungi/Metazoa group;Animalia;Eumetazoa;Bilateria;Protostomia;Ecdysozoa;Panarthropoda;Arthropoda;Mandibulata;Pancrustacea;Atelocerata;Insecta;Dicondylia;Pterygota;Neoptera;Orthopteroidea;Dictyoptera;Isoptera;Termopsidae;Termopsinae;Termopsini;Zootermopsis;Zootermopsis nevadensis	Termite	N	0.1536	1.3225	1.1634	0.4103
CBM20	CL3293.Contig3_All	3439	Pkinase_Tyr|CNH	Zootermopsis nevadensis	biota;Eucarya;Fungi/Metazoa group;Animalia;Eumetazoa;Bilateria;Protostomia;Ecdysozoa;Panarthropoda;Arthropoda;Mandibulata;Pancrustacea;Atelocerata;Insecta;Dicondylia;Pterygota;Neoptera;Orthopteroidea;Dictyoptera;Isoptera;Termopsidae;Termopsinae;Termopsini;Zootermopsis;Zootermopsis nevadensis	Termite	N	0.0522	1.1553	0.6521	0.2987
GH18	CL3301.Contig1_All	357	AhpC-TSA	Tritrichomonas foetus	biota;Eucarya;Parabasalia;Trichomonadida Kirby, 1947, emend. Brugerolle and Patterson, 2001;Tritrichomonadidae;Tritrichomonas;Trichomonas foetus	Protist	N	0	0	1.1422	34.5256
GH5	CL3307.Contig1_All	619	Cellulase	Epidinium ecaudatum	biota;Eucarya;Alveolata;Ciliata;Intramacronucleata;Litostomatea;Trichostomatia;Entodiniomorphida;Ophryoscolecidae;Epidinium;Epidinium ecaudatum	Protist	N	0	0	0	8.2967
GH5	CL3307.Contig2_All	202	n/a	Epidinium ecaudatum	biota;Eucarya;Alveolata;Ciliata;Intramacronucleata;Litostomatea;Trichostomatia;Entodiniomorphida;Ophryoscolecidae;Epidinium;Epidinium ecaudatum	Protist	N	0	0	0	7.1188
PL1	CL3326.Contig1_All	378	n/a	NA	NA	NA	N	0	0	0	33.6944
GT55	CL333.Contig1_All	747	Ank_4|Ank_2|Ank_2|Ank_4|Ank_2|Ank_2|Ank_4|Ank_2	Zootermopsis nevadensis	biota;Eucarya;Fungi/Metazoa group;Animalia;Eumetazoa;Bilateria;Protostomia;Ecdysozoa;Panarthropoda;Arthropoda;Mandibulata;Pancrustacea;Atelocerata;Insecta;Dicondylia;Pterygota;Neoptera;Orthopteroidea;Dictyoptera;Isoptera;Termopsidae;Termopsinae;Termopsini;Zootermopsis;Zootermopsis nevadensis	Termite	N	0	6.5008	1.3647	0
GT55	CL333.Contig2_All	640	Ank_2|Ank_2|Ank_4|Ank_2	Zootermopsis nevadensis	biota;Eucarya;Fungi/Metazoa group;Animalia;Eumetazoa;Bilateria;Protostomia;Ecdysozoa;Panarthropoda;Arthropoda;Mandibulata;Pancrustacea;Atelocerata;Insecta;Dicondylia;Pterygota;Neoptera;Orthopteroidea;Dictyoptera;Isoptera;Termopsidae;Termopsinae;Termopsini;Zootermopsis;Zootermopsis nevadensis	Termite	N	0	0.6898	0	0
CBM48	CL3361.Contig1_All	654	Acyl_transf_3	Zootermopsis nevadensis	biota;Eucarya;Fungi/Metazoa group;Animalia;Eumetazoa;Bilateria;Protostomia;Ecdysozoa;Panarthropoda;Arthropoda;Mandibulata;Pancrustacea;Atelocerata;Insecta;Dicondylia;Pterygota;Neoptera;Orthopteroidea;Dictyoptera;Isoptera;Termopsidae;Termopsinae;Termopsini;Zootermopsis;Zootermopsis nevadensis	Termite	N	0.8233	28.3509	0.3117	3.1411
CBM48	CL3361.Contig2_All	458	n/a	Zootermopsis nevadensis	biota;Eucarya;Fungi/Metazoa group;Animalia;Eumetazoa;Bilateria;Protostomia;Ecdysozoa;Panarthropoda;Arthropoda;Mandibulata;Pancrustacea;Atelocerata;Insecta;Dicondylia;Pterygota;Neoptera;Orthopteroidea;Dictyoptera;Isoptera;Termopsidae;Termopsinae;Termopsini;Zootermopsis;Zootermopsis nevadensis	Termite	N	1.5674	33.2543	0.4452	1.7941
GH22	CL3364.Contig1_All	1461	Lys	Reticulitermes speratus	biota;Eucarya;Fungi/Metazoa group;Animalia;Eumetazoa;Bilateria;Protostomia;Ecdysozoa;Panarthropoda;Arthropoda;Mandibulata;Pancrustacea;Atelocerata;Insecta;Dicondylia;Pterygota;Neoptera;Orthopteroidea;Dictyoptera;Isoptera;Rhinotermitidae;Heterotermitinae;Reticulitermes;Frontotermes;Reticulitermes speratus	Termite	N	0	0	112.7562	0
GH22	CL3364.Contig2_All	1553	Lys	Coptotermes formosanus	biota;Eucarya;Fungi/Metazoa group;Animalia;Eumetazoa;Bilateria;Protostomia;Ecdysozoa;Panarthropoda;Arthropoda;Mandibulata;Pancrustacea;Atelocerata;Insecta;Dicondylia;Pterygota;Neoptera;Orthopteroidea;Dictyoptera;Isoptera;Rhinotermitidae;Coptotermitinae;Coptotermes;Coptotermes formosanus	Termite	N	0	0.1421	3418.7342	23.9423
GT1	CL3370.Contig1_All	835	UDPGT	Zootermopsis nevadensis	biota;Eucarya;Fungi/Metazoa group;Animalia;Eumetazoa;Bilateria;Protostomia;Ecdysozoa;Panarthropoda;Arthropoda;Mandibulata;Pancrustacea;Atelocerata;Insecta;Dicondylia;Pterygota;Neoptera;Orthopteroidea;Dictyoptera;Isoptera;Termopsidae;Termopsinae;Termopsini;Zootermopsis;Zootermopsis nevadensis	Termite	N	0	13.2175	3.4184	9.3488
GT1	CL3370.Contig2_All	1408	UDPGT	Zootermopsis nevadensis	biota;Eucarya;Fungi/Metazoa group;Animalia;Eumetazoa;Bilateria;Protostomia;Ecdysozoa;Panarthropoda;Arthropoda;Mandibulata;Pancrustacea;Atelocerata;Insecta;Dicondylia;Pterygota;Neoptera;Orthopteroidea;Dictyoptera;Isoptera;Termopsidae;Termopsinae;Termopsini;Zootermopsis;Zootermopsis nevadensis	Termite	N	0.8922	8.4656	0	1.1672
GT1	CL3370.Contig3_All	1701	UDPGT	Zootermopsis nevadensis	biota;Eucarya;Fungi/Metazoa group;Animalia;Eumetazoa;Bilateria;Protostomia;Ecdysozoa;Panarthropoda;Arthropoda;Mandibulata;Pancrustacea;Atelocerata;Insecta;Dicondylia;Pterygota;Neoptera;Orthopteroidea;Dictyoptera;Isoptera;Termopsidae;Termopsinae;Termopsini;Zootermopsis;Zootermopsis nevadensis	Termite	N	0	4.9311	0.839	5.0723
CBM20	CL339.Contig1_All	569	EF_hand_5|EF_hand_6	Blattella germanica	biota;Eucarya;Fungi/Metazoa group;Animalia;Eumetazoa;Bilateria;Protostomia;Ecdysozoa;Panarthropoda;Arthropoda;Mandibulata;Pancrustacea;Atelocerata;Insecta;Dicondylia;Pterygota;Neoptera;Orthopteroidea;Dictyoptera;Blattaria;Blaberoidea;Blattelidae;Blattellinae;Blatella;Blatella germanica	Termite	N	0.3154	18.2327	5.0164	63.9027
CBM20	CL339.Contig2_All	477	EF_hand_5|EF_hand_6	Blattella germanica	biota;Eucarya;Fungi/Metazoa group;Animalia;Eumetazoa;Bilateria;Protostomia;Ecdysozoa;Panarthropoda;Arthropoda;Mandibulata;Pancrustacea;Atelocerata;Insecta;Dicondylia;Pterygota;Neoptera;Orthopteroidea;Dictyoptera;Blattaria;Blaberoidea;Blattelidae;Blattellinae;Blatella;Blatella germanica	Termite	N	0	0.9255	0	1.7227
CBM50|CBM20	CL3403.Contig1_All	4392	Myosin_tail_1|Cast|Myosin_tail_1|Myosin_tail_1|DUF3584|Trichoplein|SMC_N|SCP-1|HCR|SMC_N|HOOK|AAA_27|SMC_N|DUF827|Trichoplein|Filament|Mitofilin|Cast|DUF812|Myosin_tail_1|SCP-1|SMC_N|DUF3584|Trichoplein|MAD	Zootermopsis nevadensis	biota;Eucarya;Fungi/Metazoa group;Animalia;Eumetazoa;Bilateria;Protostomia;Ecdysozoa;Panarthropoda;Arthropoda;Mandibulata;Pancrustacea;Atelocerata;Insecta;Dicondylia;Pterygota;Neoptera;Orthopteroidea;Dictyoptera;Isoptera;Termopsidae;Termopsinae;Termopsini;Zootermopsis;Zootermopsis nevadensis	Termite	N	0.0409	0.6031	0.0464	0.0935
CBM50|CBM20	CL3403.Contig3_All	4675	Myosin_tail_1|Cast|Myosin_tail_1|DUF3584|Myosin_tail_1|Trichoplein|SMC_N|SCP-1|HCR|SMC_N|AAA_27|Myosin_tail_1|SMC_N|Trichoplein|Filament|Mitofilin|Cast|DUF812|HOOK|SCP-1|SMC_N|DUF3584|Trichoplein	Zootermopsis nevadensis	biota;Eucarya;Fungi/Metazoa group;Animalia;Eumetazoa;Bilateria;Protostomia;Ecdysozoa;Panarthropoda;Arthropoda;Mandibulata;Pancrustacea;Atelocerata;Insecta;Dicondylia;Pterygota;Neoptera;Orthopteroidea;Dictyoptera;Isoptera;Termopsidae;Termopsinae;Termopsini;Zootermopsis;Zootermopsis nevadensis	Termite	N	0.4223	3.8244	1.1775	3.6911
GH18	CL3421.Contig1_All	1391	adh_short	Zootermopsis nevadensis	biota;Eucarya;Fungi/Metazoa group;Animalia;Eumetazoa;Bilateria;Protostomia;Ecdysozoa;Panarthropoda;Arthropoda;Mandibulata;Pancrustacea;Atelocerata;Insecta;Dicondylia;Pterygota;Neoptera;Orthopteroidea;Dictyoptera;Isoptera;Termopsidae;Termopsinae;Termopsini;Zootermopsis;Zootermopsis nevadensis	Termite	N	0.3871	150.9101	177.206	1.3291
GH18	CL3421.Contig2_All	1171	adh_short	Zootermopsis nevadensis	biota;Eucarya;Fungi/Metazoa group;Animalia;Eumetazoa;Bilateria;Protostomia;Ecdysozoa;Panarthropoda;Arthropoda;Mandibulata;Pancrustacea;Atelocerata;Insecta;Dicondylia;Pterygota;Neoptera;Orthopteroidea;Dictyoptera;Isoptera;Termopsidae;Termopsinae;Termopsini;Zootermopsis;Zootermopsis nevadensis	Termite	Y	2.4522	11.8754	101.5058	9.824
CBM14	CL3443.Contig1_All	1890	Med25	Zootermopsis nevadensis	biota;Eucarya;Fungi/Metazoa group;Animalia;Eumetazoa;Bilateria;Protostomia;Ecdysozoa;Panarthropoda;Arthropoda;Mandibulata;Pancrustacea;Atelocerata;Insecta;Dicondylia;Pterygota;Neoptera;Orthopteroidea;Dictyoptera;Isoptera;Termopsidae;Termopsinae;Termopsini;Zootermopsis;Zootermopsis nevadensis	Termite	N	0.095	2.1022	0.4315	0
CBM14	CL3443.Contig2_All	341	n/a	Zootermopsis nevadensis	biota;Eucarya;Fungi/Metazoa group;Animalia;Eumetazoa;Bilateria;Protostomia;Ecdysozoa;Panarthropoda;Arthropoda;Mandibulata;Pancrustacea;Atelocerata;Insecta;Dicondylia;Pterygota;Neoptera;Orthopteroidea;Dictyoptera;Isoptera;Termopsidae;Termopsinae;Termopsini;Zootermopsis;Zootermopsis nevadensis	Termite	N	0	5.8258	0	2.4097
CBM14	CL3443.Contig3_All	2037	Med25	Zootermopsis nevadensis	biota;Eucarya;Fungi/Metazoa group;Animalia;Eumetazoa;Bilateria;Protostomia;Ecdysozoa;Panarthropoda;Arthropoda;Mandibulata;Pancrustacea;Atelocerata;Insecta;Dicondylia;Pterygota;Neoptera;Orthopteroidea;Dictyoptera;Isoptera;Termopsidae;Termopsinae;Termopsini;Zootermopsis;Zootermopsis nevadensis	Termite	N	0.1762	3.1425	0.8007	0.3025
CBM14	CL3443.Contig4_All	3132	Med25|Polysacc_deac_1	Nilaparvata lugens	biota;Eucarya;Fungi/Metazoa group;Animalia;Eumetazoa;Bilateria;Protostomia;Ecdysozoa;Panarthropoda;Arthropoda;Mandibulata;Pancrustacea;Atelocerata;Insecta;Dicondylia;Pterygota;Neoptera;Hemipteroidea;Hemiptera;Euhemiptera;Neohemiptera;Archaeorrhyncha;Fulgoroidea;Delphacidae;Delphacinae;Nilaparvata;Nalaparvata lugens	Termite	N	0.1146	1.4095	0.3255	0.5247
CBM48	CL3469.Contig1_All	1359	Alpha-amylase	Tritrichomonas foetus	biota;Eucarya;Parabasalia;Trichomonadida Kirby, 1947, emend. Brugerolle and Patterson, 2001;Tritrichomonadidae;Tritrichomonas;Trichomonas foetus	Protist	N	0	0	0	15.1161
CBM48	CL3469.Contig2_All	421	n/a	Tritrichomonas foetus	biota;Eucarya;Parabasalia;Trichomonadida Kirby, 1947, emend. Brugerolle and Patterson, 2001;Tritrichomonadidae;Tritrichomonas;Trichomonas foetus	Protist	N	0	0	0	16.5903
CBM5	CL3495.Contig2_All	775	Trypsin	Eupolyphaga sinensis	biota;Eucarya;Fungi/Metazoa group;Animalia;Eumetazoa;Bilateria;Protostomia;Ecdysozoa;Panarthropoda;Arthropoda;Mandibulata;Pancrustacea;Atelocerata;Insecta;Dicondylia;Pterygota;Neoptera;Orthopteroidea;Dictyoptera;Blattaria;Corydioidea;Corydiidae;Corydiinae;Eupolyphaga;Eupolyphaga sinensis	Termite	N	0	0	5.2615	15.639
GT2	CL3516.Contig1_All	2704	Myosin_head	Zootermopsis nevadensis	biota;Eucarya;Fungi/Metazoa group;Animalia;Eumetazoa;Bilateria;Protostomia;Ecdysozoa;Panarthropoda;Arthropoda;Mandibulata;Pancrustacea;Atelocerata;Insecta;Dicondylia;Pterygota;Neoptera;Orthopteroidea;Dictyoptera;Isoptera;Termopsidae;Termopsinae;Termopsini;Zootermopsis;Zootermopsis nevadensis	Termite	N	0	0.0816	22.4693	0.1519
GT2	CL3516.Contig2_All	1491	Myosin_head	Zootermopsis nevadensis	biota;Eucarya;Fungi/Metazoa group;Animalia;Eumetazoa;Bilateria;Protostomia;Ecdysozoa;Panarthropoda;Arthropoda;Mandibulata;Pancrustacea;Atelocerata;Insecta;Dicondylia;Pterygota;Neoptera;Orthopteroidea;Dictyoptera;Isoptera;Termopsidae;Termopsinae;Termopsini;Zootermopsis;Zootermopsis nevadensis	Termite	N	0	0	1.2307	0
GH9	CL3524.Contig1_All	276	Glyco_hydro_9	Zootermopsis nevadensis	biota;Eucarya;Fungi/Metazoa group;Animalia;Eumetazoa;Bilateria;Protostomia;Ecdysozoa;Panarthropoda;Arthropoda;Mandibulata;Pancrustacea;Atelocerata;Insecta;Dicondylia;Pterygota;Neoptera;Orthopteroidea;Dictyoptera;Isoptera;Termopsidae;Termopsinae;Termopsini;Zootermopsis;Zootermopsis nevadensis	Termite	N	0	9.597	3.6935	2.2329
CE4	CL3526.Contig1_All	1216	OHCU_decarbox	Danaus plexippus	biota;Eucarya;Fungi/Metazoa group;Animalia;Eumetazoa;Bilateria;Protostomia;Ecdysozoa;Panarthropoda;Arthropoda;Mandibulata;Pancrustacea;Atelocerata;Insecta;Dicondylia;Pterygota;Neoptera;Endopterygota;Amphiesmenoptera;Lepidoptera;Glossata;Neolepidoptera;Heteroneura;Ditrysia;Obtectomera;Papilionoidea;Nymphalidae;Danainae;Danaini;Danaina;Danaus;Danaus;American monarch	Termite	N	0	0	8.048	0.6757
CE4	CL3526.Contig2_All	1102	OHCU_decarbox	Branchiostoma floridae	biota;Eucarya;Fungi/Metazoa group;Animalia;Eumetazoa;Bilateria;Deuterostomia;Chordata;Cephalochordata;Branchiostomatidae;Branchiostoma;Amphioxus floridae	Termite	N	0.1629	0	10.7306	0.1864
GH1	CL3539.Contig3_All	1119	Epimerase|RmlD_sub_bind	Zootermopsis nevadensis	biota;Eucarya;Fungi/Metazoa group;Animalia;Eumetazoa;Bilateria;Protostomia;Ecdysozoa;Panarthropoda;Arthropoda;Mandibulata;Pancrustacea;Atelocerata;Insecta;Dicondylia;Pterygota;Neoptera;Orthopteroidea;Dictyoptera;Isoptera;Termopsidae;Termopsinae;Termopsini;Zootermopsis;Zootermopsis nevadensis	Termite	N	2.085	7.1013	3.644	7.1597
CBM5	CL355.Contig1_All	1259	Trypsin	Athalia rosae	biota;Eucarya;Fungi/Metazoa group;Animalia;Eumetazoa;Bilateria;Protostomia;Ecdysozoa;Panarthropoda;Arthropoda;Mandibulata;Pancrustacea;Atelocerata;Insecta;Dicondylia;Pterygota;Neoptera;Endopterygota;Hymenoptera;Symphyta;Tenthredinidae;Allantinae;Athalia;Athalia rosae	Termite	N	0	0	17.4895	0
CBM5	CL355.Contig2_All	972	Trypsin	Scylla paramamosain	biota;Eucarya;Fungi/Metazoa group;Animalia;Eumetazoa;Bilateria;Protostomia;Ecdysozoa;Panarthropoda;Arthropoda;Mandibulata;Pancrustacea;Crustacea;Malacostraca;Eumalacostraca;Eucarida;Decapoda;Pleocyemata;Brachyura;Eubrachyura;Brachyrhyncha;Portunoidea;Portunidae;Scylla;Scylla paramamosain	Termite	N	0	0	1.2585	0
GT2	CL357.Contig1_All	1459	Epimerase|3Beta_HSD	Zootermopsis nevadensis	biota;Eucarya;Fungi/Metazoa group;Animalia;Eumetazoa;Bilateria;Protostomia;Ecdysozoa;Panarthropoda;Arthropoda;Mandibulata;Pancrustacea;Atelocerata;Insecta;Dicondylia;Pterygota;Neoptera;Orthopteroidea;Dictyoptera;Isoptera;Termopsidae;Termopsinae;Termopsini;Zootermopsis;Zootermopsis nevadensis	Termite	N	2.7062	27.3834	20.9612	8.8704
GT7	CL3579.Contig1_All	1709	Glyco_transf_7N|Glyco_transf_7C	Zootermopsis nevadensis	biota;Eucarya;Fungi/Metazoa group;Animalia;Eumetazoa;Bilateria;Protostomia;Ecdysozoa;Panarthropoda;Arthropoda;Mandibulata;Pancrustacea;Atelocerata;Insecta;Dicondylia;Pterygota;Neoptera;Orthopteroidea;Dictyoptera;Isoptera;Termopsidae;Termopsinae;Termopsini;Zootermopsis;Zootermopsis nevadensis	Termite	N	6.9309	14.0783	55.3548	31.8538
GT7	CL3579.Contig2_All	242	Glyco_transf_7N	Zootermopsis nevadensis	biota;Eucarya;Fungi/Metazoa group;Animalia;Eumetazoa;Bilateria;Protostomia;Ecdysozoa;Panarthropoda;Arthropoda;Mandibulata;Pancrustacea;Atelocerata;Insecta;Dicondylia;Pterygota;Neoptera;Orthopteroidea;Dictyoptera;Isoptera;Termopsidae;Termopsinae;Termopsini;Zootermopsis;Zootermopsis nevadensis	Termite	N	0	2.7363	0	0
CE11	CL358.Contig1_All	935	Helicase_C	Zootermopsis nevadensis	biota;Eucarya;Fungi/Metazoa group;Animalia;Eumetazoa;Bilateria;Protostomia;Ecdysozoa;Panarthropoda;Arthropoda;Mandibulata;Pancrustacea;Atelocerata;Insecta;Dicondylia;Pterygota;Neoptera;Orthopteroidea;Dictyoptera;Isoptera;Termopsidae;Termopsinae;Termopsini;Zootermopsis;Zootermopsis nevadensis	Termite	N	4.4148	16.7614	25.9486	15.3796
GT31	CL3585.Contig1_All	1312	Galactosyl_T	Zootermopsis nevadensis	biota;Eucarya;Fungi/Metazoa group;Animalia;Eumetazoa;Bilateria;Protostomia;Ecdysozoa;Panarthropoda;Arthropoda;Mandibulata;Pancrustacea;Atelocerata;Insecta;Dicondylia;Pterygota;Neoptera;Orthopteroidea;Dictyoptera;Isoptera;Termopsidae;Termopsinae;Termopsini;Zootermopsis;Zootermopsis nevadensis	Termite	N	14.9102	0.673	16.4722	8.4551
CBM20	CL3597.Contig2_All	1007	Pkinase	Zootermopsis nevadensis	biota;Eucarya;Fungi/Metazoa group;Animalia;Eumetazoa;Bilateria;Protostomia;Ecdysozoa;Panarthropoda;Arthropoda;Mandibulata;Pancrustacea;Atelocerata;Insecta;Dicondylia;Pterygota;Neoptera;Orthopteroidea;Dictyoptera;Isoptera;Termopsidae;Termopsinae;Termopsini;Zootermopsis;Zootermopsis nevadensis	Termite	N	0	112.229	4.0493	21.8279
GH18	CL3598.Contig2_All	2338	Pkinase|Pkinase_Tyr	Zootermopsis nevadensis	biota;Eucarya;Fungi/Metazoa group;Animalia;Eumetazoa;Bilateria;Protostomia;Ecdysozoa;Panarthropoda;Arthropoda;Mandibulata;Pancrustacea;Atelocerata;Insecta;Dicondylia;Pterygota;Neoptera;Orthopteroidea;Dictyoptera;Isoptera;Termopsidae;Termopsinae;Termopsini;Zootermopsis;Zootermopsis nevadensis	Termite	N	6.448	61.9333	53.2814	69.413
GH7	CL3609.Contig1_All	534	Glyco_hydro_7	Holomastigotoides mirabile	biota;Eucarya;Parabasalia;Spirotrichonymphida;Holomastigotidae;Holomastigotoides;Holomastigotoides mirabile	Protist	N	0	0	0.3818	18.4654
GH7	CL3609.Contig2_All	212	n/a	NA	NA	NA	N	0	0	0	11.628
GH7	CL3609.Contig3_All	463	Glyco_hydro_7	Holomastigotoides mirabile	biota;Eucarya;Parabasalia;Spirotrichonymphida;Holomastigotidae;Holomastigotoides;Holomastigotoides mirabile	Protist	N	0	0	0	5.7679
GH7	CL3609.Contig4_All	759	Glyco_hydro_7	Reticulitermes flavipes gut symbiont cell-4	biota;Eucarya;Parabasalia;unclassified Parabasalia;Reticulitermes flavipes gut symbiont cell-4	Protist	N	0	0	0	30.0427
GH2	CL3624.Contig1_All	464	Thaumatin	Coptotermes formosanus	biota;Eucarya;Fungi/Metazoa group;Animalia;Eumetazoa;Bilateria;Protostomia;Ecdysozoa;Panarthropoda;Arthropoda;Mandibulata;Pancrustacea;Atelocerata;Insecta;Dicondylia;Pterygota;Neoptera;Orthopteroidea;Dictyoptera;Isoptera;Rhinotermitidae;Coptotermitinae;Coptotermes;Coptotermes formosanus	Termite	Y	67.6878	27.1158	3.5152	398.0153
GH2	CL3624.Contig2_All	310	Thaumatin	Coptotermes formosanus	biota;Eucarya;Fungi/Metazoa group;Animalia;Eumetazoa;Bilateria;Protostomia;Ecdysozoa;Panarthropoda;Arthropoda;Mandibulata;Pancrustacea;Atelocerata;Insecta;Dicondylia;Pterygota;Neoptera;Orthopteroidea;Dictyoptera;Isoptera;Rhinotermitidae;Coptotermitinae;Coptotermes;Coptotermes formosanus	Termite	Y	1262.6531	4.9843	0.6577	21.8681
GH77|CBM20	CL3648.Contig1_All	3039	CH|CBM_20	Entamoeba histolytica	biota;Eucarya;Amoebozoa;Archamoebae;Entamoebida;Entamoeba;Entamoeba histolytica	Termite	N	0.2953	0	1.543	99.9084
CBM5	CL3675.Contig1_All	483	Trypsin	Zootermopsis nevadensis	biota;Eucarya;Fungi/Metazoa group;Animalia;Eumetazoa;Bilateria;Protostomia;Ecdysozoa;Panarthropoda;Arthropoda;Mandibulata;Pancrustacea;Atelocerata;Insecta;Dicondylia;Pterygota;Neoptera;Orthopteroidea;Dictyoptera;Isoptera;Termopsidae;Termopsinae;Termopsini;Zootermopsis;Zootermopsis nevadensis	Termite	N	0	0	108.906	0
CBM14	CL3675.Contig2_All	3679	Peptidase_S10|Trypsin|Trypsin	Zootermopsis nevadensis	biota;Eucarya;Fungi/Metazoa group;Animalia;Eumetazoa;Bilateria;Protostomia;Ecdysozoa;Panarthropoda;Arthropoda;Mandibulata;Pancrustacea;Atelocerata;Insecta;Dicondylia;Pterygota;Neoptera;Orthopteroidea;Dictyoptera;Isoptera;Termopsidae;Termopsinae;Termopsini;Zootermopsis;Zootermopsis nevadensis	Termite	N	0.4878	1.26	75.1465	3.2944
GT34	CL3686.Contig1_All	1277	p450	Zootermopsis nevadensis	biota;Eucarya;Fungi/Metazoa group;Animalia;Eumetazoa;Bilateria;Protostomia;Ecdysozoa;Panarthropoda;Arthropoda;Mandibulata;Pancrustacea;Atelocerata;Insecta;Dicondylia;Pterygota;Neoptera;Orthopteroidea;Dictyoptera;Isoptera;Termopsidae;Termopsinae;Termopsini;Zootermopsis;Zootermopsis nevadensis	Termite	N	0.1405	9.6797	15.1674	32.656
CBM48	CL372.Contig1_All	1164	DnaJ	Zootermopsis nevadensis	biota;Eucarya;Fungi/Metazoa group;Animalia;Eumetazoa;Bilateria;Protostomia;Ecdysozoa;Panarthropoda;Arthropoda;Mandibulata;Pancrustacea;Atelocerata;Insecta;Dicondylia;Pterygota;Neoptera;Orthopteroidea;Dictyoptera;Isoptera;Termopsidae;Termopsinae;Termopsini;Zootermopsis;Zootermopsis nevadensis	Termite	N	0.9251	0.7585	4.0286	1.2354
CBM48	CL372.Contig2_All	1287	DnaJ	Zootermopsis nevadensis	biota;Eucarya;Fungi/Metazoa group;Animalia;Eumetazoa;Bilateria;Protostomia;Ecdysozoa;Panarthropoda;Arthropoda;Mandibulata;Pancrustacea;Atelocerata;Insecta;Dicondylia;Pterygota;Neoptera;Orthopteroidea;Dictyoptera;Isoptera;Termopsidae;Termopsinae;Termopsini;Zootermopsis;Zootermopsis nevadensis	Termite	N	1.8128	1.8866	15.208	2.2346
CBM48	CL372.Contig3_All	1283	DnaJ	Zootermopsis nevadensis	biota;Eucarya;Fungi/Metazoa group;Animalia;Eumetazoa;Bilateria;Protostomia;Ecdysozoa;Panarthropoda;Arthropoda;Mandibulata;Pancrustacea;Atelocerata;Insecta;Dicondylia;Pterygota;Neoptera;Orthopteroidea;Dictyoptera;Isoptera;Termopsidae;Termopsinae;Termopsini;Zootermopsis;Zootermopsis nevadensis	Termite	N	0.2798	0.8602	3.0193	0.9607
CBM48	CL372.Contig4_All	1211	DnaJ	Zootermopsis nevadensis	biota;Eucarya;Fungi/Metazoa group;Animalia;Eumetazoa;Bilateria;Protostomia;Ecdysozoa;Panarthropoda;Arthropoda;Mandibulata;Pancrustacea;Atelocerata;Insecta;Dicondylia;Pterygota;Neoptera;Orthopteroidea;Dictyoptera;Isoptera;Termopsidae;Termopsinae;Termopsini;Zootermopsis;Zootermopsis nevadensis	Termite	N	0.2964	0.7291	3.0305	0.8482
CBM48	CL372.Contig5_All	1091	DnaJ	Zootermopsis nevadensis	biota;Eucarya;Fungi/Metazoa group;Animalia;Eumetazoa;Bilateria;Protostomia;Ecdysozoa;Panarthropoda;Arthropoda;Mandibulata;Pancrustacea;Atelocerata;Insecta;Dicondylia;Pterygota;Neoptera;Orthopteroidea;Dictyoptera;Isoptera;Termopsidae;Termopsinae;Termopsini;Zootermopsis;Zootermopsis nevadensis	Termite	N	0.658	0.8093	3.3638	0.9415
GH2	CL3727.Contig1_All	4108	n/a	Zootermopsis nevadensis	biota;Eucarya;Fungi/Metazoa group;Animalia;Eumetazoa;Bilateria;Protostomia;Ecdysozoa;Panarthropoda;Arthropoda;Mandibulata;Pancrustacea;Atelocerata;Insecta;Dicondylia;Pterygota;Neoptera;Orthopteroidea;Dictyoptera;Isoptera;Termopsidae;Termopsinae;Termopsini;Zootermopsis;Zootermopsis nevadensis	Termite	N	244.9135	6.7703	18.5122	9.5513
GH2	CL3727.Contig2_All	1842	n/a	Zootermopsis nevadensis	biota;Eucarya;Fungi/Metazoa group;Animalia;Eumetazoa;Bilateria;Protostomia;Ecdysozoa;Panarthropoda;Arthropoda;Mandibulata;Pancrustacea;Atelocerata;Insecta;Dicondylia;Pterygota;Neoptera;Orthopteroidea;Dictyoptera;Isoptera;Termopsidae;Termopsinae;Termopsini;Zootermopsis;Zootermopsis nevadensis	Termite	N	5.651	4.6735	11.8433	6.2453
CBM20	CL373.Contig1_All	2059	Pkinase|Pkinase_Tyr	Tribolium castaneum	biota;Eucarya;Fungi/Metazoa group;Animalia;Eumetazoa;Bilateria;Protostomia;Ecdysozoa;Panarthropoda;Arthropoda;Mandibulata;Pancrustacea;Atelocerata;Insecta;Dicondylia;Pterygota;Neoptera;Endopterygota;Coleoptera;Polyphaga;Chrysomeliformia;Tenebrionoidea;Lagriidae;Tenebrionidae incertae sedis;Tribolium;Tribolium castaneum	Termite	N	2.8764	44.4894	7.3275	3.1927
CBM6	CL373.Contig2_All	1027	Pkinase_Tyr	NA	NA	NA	N	3.6698	34.8184	10.5217	5.4007
GH23	CL3733.Contig1_All	997	Amidase_2	Zootermopsis nevadensis	biota;Eucarya;Fungi/Metazoa group;Animalia;Eumetazoa;Bilateria;Protostomia;Ecdysozoa;Panarthropoda;Arthropoda;Mandibulata;Pancrustacea;Atelocerata;Insecta;Dicondylia;Pterygota;Neoptera;Orthopteroidea;Dictyoptera;Isoptera;Termopsidae;Termopsinae;Termopsini;Zootermopsis;Zootermopsis nevadensis	Termite	N	1017.5925	2.214	2.8629	15.6595
GH23	CL3733.Contig2_All	1067	Amidase_2	Zootermopsis nevadensis	biota;Eucarya;Fungi/Metazoa group;Animalia;Eumetazoa;Bilateria;Protostomia;Ecdysozoa;Panarthropoda;Arthropoda;Mandibulata;Pancrustacea;Atelocerata;Insecta;Dicondylia;Pterygota;Neoptera;Orthopteroidea;Dictyoptera;Isoptera;Termopsidae;Termopsinae;Termopsini;Zootermopsis;Zootermopsis nevadensis	Termite	N	24.389	0.4137	3920.0016	5274.1092
GT48	CL3734.Contig2_All	3206	RVT_1	Pediculus humanus corporis	biota;Eucarya;Fungi/Metazoa group;Animalia;Eumetazoa;Bilateria;Protostomia;Ecdysozoa;Panarthropoda;Arthropoda;Mandibulata;Pancrustacea;Atelocerata;Insecta;Dicondylia;Pterygota;Neoptera;Hemipteroidea;Phthiraptera;Anoplura;Pediculidae;Pediculus;Pediculus humanus;Pediculus humanus corporis	Termite	N	5.318	30.8446	16.0257	16.5316
GH31	CL3740.Contig1_All	3099	Glyco_hydro_31	Zootermopsis nevadensis	biota;Eucarya;Fungi/Metazoa group;Animalia;Eumetazoa;Bilateria;Protostomia;Ecdysozoa;Panarthropoda;Arthropoda;Mandibulata;Pancrustacea;Atelocerata;Insecta;Dicondylia;Pterygota;Neoptera;Orthopteroidea;Dictyoptera;Isoptera;Termopsidae;Termopsinae;Termopsini;Zootermopsis;Zootermopsis nevadensis	Termite	N	0	0.2137	2.6316	2.8504
GH31	CL3740.Contig2_All	3492	Glyco_hydro_31	Zootermopsis nevadensis	biota;Eucarya;Fungi/Metazoa group;Animalia;Eumetazoa;Bilateria;Protostomia;Ecdysozoa;Panarthropoda;Arthropoda;Mandibulata;Pancrustacea;Atelocerata;Insecta;Dicondylia;Pterygota;Neoptera;Orthopteroidea;Dictyoptera;Isoptera;Termopsidae;Termopsinae;Termopsini;Zootermopsis;Zootermopsis nevadensis	Termite	N	1.3876	10.9987	2.4522	22.1193
GT49	CL3769.Contig1_All	329	Glyco_transf_49	Zootermopsis nevadensis	biota;Eucarya;Fungi/Metazoa group;Animalia;Eumetazoa;Bilateria;Protostomia;Ecdysozoa;Panarthropoda;Arthropoda;Mandibulata;Pancrustacea;Atelocerata;Insecta;Dicondylia;Pterygota;Neoptera;Orthopteroidea;Dictyoptera;Isoptera;Termopsidae;Termopsinae;Termopsini;Zootermopsis;Zootermopsis nevadensis	Termite	N	0	5.3673	4.9576	1.8732
GT49	CL3769.Contig2_All	972	Glyco_transf_49	Zootermopsis nevadensis	biota;Eucarya;Fungi/Metazoa group;Animalia;Eumetazoa;Bilateria;Protostomia;Ecdysozoa;Panarthropoda;Arthropoda;Mandibulata;Pancrustacea;Atelocerata;Insecta;Dicondylia;Pterygota;Neoptera;Orthopteroidea;Dictyoptera;Isoptera;Termopsidae;Termopsinae;Termopsini;Zootermopsis;Zootermopsis nevadensis	Termite	N	4.616	17.0318	13.0048	11.624
GT11	CL3775.Contig1_All	1096	Glyco_transf_11	Zootermopsis nevadensis	biota;Eucarya;Fungi/Metazoa group;Animalia;Eumetazoa;Bilateria;Protostomia;Ecdysozoa;Panarthropoda;Arthropoda;Mandibulata;Pancrustacea;Atelocerata;Insecta;Dicondylia;Pterygota;Neoptera;Orthopteroidea;Dictyoptera;Isoptera;Termopsidae;Termopsinae;Termopsini;Zootermopsis;Zootermopsis nevadensis	Termite	N	7.0412	0	61.0158	2.0618
CBM1	CL3816.Contig2_All	4303	n/a	Zootermopsis nevadensis	biota;Eucarya;Fungi/Metazoa group;Animalia;Eumetazoa;Bilateria;Protostomia;Ecdysozoa;Panarthropoda;Arthropoda;Mandibulata;Pancrustacea;Atelocerata;Insecta;Dicondylia;Pterygota;Neoptera;Orthopteroidea;Dictyoptera;Isoptera;Termopsidae;Termopsinae;Termopsini;Zootermopsis;Zootermopsis nevadensis	Termite	N	3.0864	17.0307	1.3741	14.1789
GT31	CL3846.Contig1_All	415	Fringe	Zootermopsis nevadensis	biota;Eucarya;Fungi/Metazoa group;Animalia;Eumetazoa;Bilateria;Protostomia;Ecdysozoa;Panarthropoda;Arthropoda;Mandibulata;Pancrustacea;Atelocerata;Insecta;Dicondylia;Pterygota;Neoptera;Orthopteroidea;Dictyoptera;Isoptera;Termopsidae;Termopsinae;Termopsini;Zootermopsis;Zootermopsis nevadensis	Termite	N	0	0	0.4913	0
GT31	CL3846.Contig2_All	390	Fringe	Zootermopsis nevadensis	biota;Eucarya;Fungi/Metazoa group;Animalia;Eumetazoa;Bilateria;Protostomia;Ecdysozoa;Panarthropoda;Arthropoda;Mandibulata;Pancrustacea;Atelocerata;Insecta;Dicondylia;Pterygota;Neoptera;Orthopteroidea;Dictyoptera;Isoptera;Termopsidae;Termopsinae;Termopsini;Zootermopsis;Zootermopsis nevadensis	Termite	N	0	1.132	0.5228	0
GH18	CL3855.Contig1_All	5564	RHD	Zootermopsis nevadensis	biota;Eucarya;Fungi/Metazoa group;Animalia;Eumetazoa;Bilateria;Protostomia;Ecdysozoa;Panarthropoda;Arthropoda;Mandibulata;Pancrustacea;Atelocerata;Insecta;Dicondylia;Pterygota;Neoptera;Orthopteroidea;Dictyoptera;Isoptera;Termopsidae;Termopsinae;Termopsini;Zootermopsis;Zootermopsis nevadensis	Termite	N	8.0316	46.8519	12.7518	31.5673
GT77	CL3875.Contig2_All	978	WD40	Zootermopsis nevadensis	biota;Eucarya;Fungi/Metazoa group;Animalia;Eumetazoa;Bilateria;Protostomia;Ecdysozoa;Panarthropoda;Arthropoda;Mandibulata;Pancrustacea;Atelocerata;Insecta;Dicondylia;Pterygota;Neoptera;Orthopteroidea;Dictyoptera;Isoptera;Termopsidae;Termopsinae;Termopsini;Zootermopsis;Zootermopsis nevadensis	Termite	N	5.5052	10.6078	28.5602	13.4431
GH65	CL3882.Contig2_All	766	Hydrolase|HAD_2	Zootermopsis nevadensis	biota;Eucarya;Fungi/Metazoa group;Animalia;Eumetazoa;Bilateria;Protostomia;Ecdysozoa;Panarthropoda;Arthropoda;Mandibulata;Pancrustacea;Atelocerata;Insecta;Dicondylia;Pterygota;Neoptera;Orthopteroidea;Dictyoptera;Isoptera;Termopsidae;Termopsinae;Termopsini;Zootermopsis;Zootermopsis nevadensis	Termite	N	6.5602	27.0872	87.8343	27.8909
CE11	CL3883.Contig1_All	2479	DEAD|Helicase_C	Zootermopsis nevadensis	biota;Eucarya;Fungi/Metazoa group;Animalia;Eumetazoa;Bilateria;Protostomia;Ecdysozoa;Panarthropoda;Arthropoda;Mandibulata;Pancrustacea;Atelocerata;Insecta;Dicondylia;Pterygota;Neoptera;Orthopteroidea;Dictyoptera;Isoptera;Termopsidae;Termopsinae;Termopsini;Zootermopsis;Zootermopsis nevadensis	Termite	N	13.7552	50.6641	59.2977	55.8524
CE11	CL3883.Contig2_All	1533	DEAD|Helicase_C	Zootermopsis nevadensis	biota;Eucarya;Fungi/Metazoa group;Animalia;Eumetazoa;Bilateria;Protostomia;Ecdysozoa;Panarthropoda;Arthropoda;Mandibulata;Pancrustacea;Atelocerata;Insecta;Dicondylia;Pterygota;Neoptera;Orthopteroidea;Dictyoptera;Isoptera;Termopsidae;Termopsinae;Termopsini;Zootermopsis;Zootermopsis nevadensis	Termite	N	5.034	14.1107	12.2356	16.7504
GT34	CL3896.Contig1_All	2271	p450	Zootermopsis nevadensis	biota;Eucarya;Fungi/Metazoa group;Animalia;Eumetazoa;Bilateria;Protostomia;Ecdysozoa;Panarthropoda;Arthropoda;Mandibulata;Pancrustacea;Atelocerata;Insecta;Dicondylia;Pterygota;Neoptera;Orthopteroidea;Dictyoptera;Isoptera;Termopsidae;Termopsinae;Termopsini;Zootermopsis;Zootermopsis nevadensis	Termite	N	0.5532	18.37	5.1173	18.3627
GT34	CL3896.Contig2_All	2196	p450	Zootermopsis nevadensis	biota;Eucarya;Fungi/Metazoa group;Animalia;Eumetazoa;Bilateria;Protostomia;Ecdysozoa;Panarthropoda;Arthropoda;Mandibulata;Pancrustacea;Atelocerata;Insecta;Dicondylia;Pterygota;Neoptera;Orthopteroidea;Dictyoptera;Isoptera;Termopsidae;Termopsinae;Termopsini;Zootermopsis;Zootermopsis nevadensis	Termite	N	1.2259	9.6495	5.8491	17.0254
GT34	CL3896.Contig3_All	2429	p450	Zootermopsis nevadensis	biota;Eucarya;Fungi/Metazoa group;Animalia;Eumetazoa;Bilateria;Protostomia;Ecdysozoa;Panarthropoda;Arthropoda;Mandibulata;Pancrustacea;Atelocerata;Insecta;Dicondylia;Pterygota;Neoptera;Orthopteroidea;Dictyoptera;Isoptera;Termopsidae;Termopsinae;Termopsini;Zootermopsis;Zootermopsis nevadensis	Termite	N	0.5172	7.0881	3.8611	13.2779
GT34	CL3896.Contig4_All	2344	p450	Zootermopsis nevadensis	biota;Eucarya;Fungi/Metazoa group;Animalia;Eumetazoa;Bilateria;Protostomia;Ecdysozoa;Panarthropoda;Arthropoda;Mandibulata;Pancrustacea;Atelocerata;Insecta;Dicondylia;Pterygota;Neoptera;Orthopteroidea;Dictyoptera;Isoptera;Termopsidae;Termopsinae;Termopsini;Zootermopsis;Zootermopsis nevadensis	Termite	N	0.2297	1.0359	0.5219	1.1393
GT55	CL3920.Contig2_All	1127	Ank_2|Ank_2|Ank_5|Ank|Ank_2|Ank_2	Zootermopsis nevadensis	biota;Eucarya;Fungi/Metazoa group;Animalia;Eumetazoa;Bilateria;Protostomia;Ecdysozoa;Panarthropoda;Arthropoda;Mandibulata;Pancrustacea;Atelocerata;Insecta;Dicondylia;Pterygota;Neoptera;Orthopteroidea;Dictyoptera;Isoptera;Termopsidae;Termopsinae;Termopsini;Zootermopsis;Zootermopsis nevadensis	Termite	N	0.7962	9.7929	24.0606	6.1975
GT66	CL3932.Contig1_All	2750	STT3	Zootermopsis nevadensis	biota;Eucarya;Fungi/Metazoa group;Animalia;Eumetazoa;Bilateria;Protostomia;Ecdysozoa;Panarthropoda;Arthropoda;Mandibulata;Pancrustacea;Atelocerata;Insecta;Dicondylia;Pterygota;Neoptera;Orthopteroidea;Dictyoptera;Isoptera;Termopsidae;Termopsinae;Termopsini;Zootermopsis;Zootermopsis nevadensis	Termite	N	12.0081	17.0164	17.9416	32.2708
GT66	CL3932.Contig2_All	1181	STT3	Zootermopsis nevadensis	biota;Eucarya;Fungi/Metazoa group;Animalia;Eumetazoa;Bilateria;Protostomia;Ecdysozoa;Panarthropoda;Arthropoda;Mandibulata;Pancrustacea;Atelocerata;Insecta;Dicondylia;Pterygota;Neoptera;Orthopteroidea;Dictyoptera;Isoptera;Termopsidae;Termopsinae;Termopsini;Zootermopsis;Zootermopsis nevadensis	Termite	N	0.3039	0.7476	0.6905	0.6958
GT34	CL3933.Contig3_All	3934	p450	Zootermopsis nevadensis	biota;Eucarya;Fungi/Metazoa group;Animalia;Eumetazoa;Bilateria;Protostomia;Ecdysozoa;Panarthropoda;Arthropoda;Mandibulata;Pancrustacea;Atelocerata;Insecta;Dicondylia;Pterygota;Neoptera;Orthopteroidea;Dictyoptera;Isoptera;Termopsidae;Termopsinae;Termopsini;Zootermopsis;Zootermopsis nevadensis	Termite	N	0.0912	82.5359	13.5783	39.9993
CBM1	CL394.Contig2_All	6890	n/a	Zootermopsis nevadensis	biota;Eucarya;Fungi/Metazoa group;Animalia;Eumetazoa;Bilateria;Protostomia;Ecdysozoa;Panarthropoda;Arthropoda;Mandibulata;Pancrustacea;Atelocerata;Insecta;Dicondylia;Pterygota;Neoptera;Orthopteroidea;Dictyoptera;Isoptera;Termopsidae;Termopsinae;Termopsini;Zootermopsis;Zootermopsis nevadensis	Termite	N	0.0521	1.8902	0.0296	1.7293
CBM1	CL394.Contig3_All	12963	n/a	Zootermopsis nevadensis	biota;Eucarya;Fungi/Metazoa group;Animalia;Eumetazoa;Bilateria;Protostomia;Ecdysozoa;Panarthropoda;Arthropoda;Mandibulata;Pancrustacea;Atelocerata;Insecta;Dicondylia;Pterygota;Neoptera;Orthopteroidea;Dictyoptera;Isoptera;Termopsidae;Termopsinae;Termopsini;Zootermopsis;Zootermopsis nevadensis	Termite	N	0.0415	6.7771	0.0944	1.0301
GT55	CL3942.Contig1_All	376	Ank_2|Ank_2|Ank_4	Zootermopsis nevadensis	biota;Eucarya;Fungi/Metazoa group;Animalia;Eumetazoa;Bilateria;Protostomia;Ecdysozoa;Panarthropoda;Arthropoda;Mandibulata;Pancrustacea;Atelocerata;Insecta;Dicondylia;Pterygota;Neoptera;Orthopteroidea;Dictyoptera;Isoptera;Termopsidae;Termopsinae;Termopsini;Zootermopsis;Zootermopsis nevadensis	Termite	N	0	1.1741	1.0845	0
CBM48	CL3947.Contig2_All	949	DnaJ	Zootermopsis nevadensis	biota;Eucarya;Fungi/Metazoa group;Animalia;Eumetazoa;Bilateria;Protostomia;Ecdysozoa;Panarthropoda;Arthropoda;Mandibulata;Pancrustacea;Atelocerata;Insecta;Dicondylia;Pterygota;Neoptera;Orthopteroidea;Dictyoptera;Isoptera;Termopsidae;Termopsinae;Termopsini;Zootermopsis;Zootermopsis nevadensis	Termite	N	4.5387	6.28	24.7065	7.3599
CE10	CL3969.Contig1_All	2830	COesterase	Zootermopsis nevadensis	biota;Eucarya;Fungi/Metazoa group;Animalia;Eumetazoa;Bilateria;Protostomia;Ecdysozoa;Panarthropoda;Arthropoda;Mandibulata;Pancrustacea;Atelocerata;Insecta;Dicondylia;Pterygota;Neoptera;Orthopteroidea;Dictyoptera;Isoptera;Termopsidae;Termopsinae;Termopsini;Zootermopsis;Zootermopsis nevadensis	Termite	N	0	0.312	1.729	0.2904
CE10	CL3969.Contig2_All	2488	COesterase	Zootermopsis nevadensis	biota;Eucarya;Fungi/Metazoa group;Animalia;Eumetazoa;Bilateria;Protostomia;Ecdysozoa;Panarthropoda;Arthropoda;Mandibulata;Pancrustacea;Atelocerata;Insecta;Dicondylia;Pterygota;Neoptera;Orthopteroidea;Dictyoptera;Isoptera;Termopsidae;Termopsinae;Termopsini;Zootermopsis;Zootermopsis nevadensis	Termite	N	0.2164	1.8631	10.3252	1.1559
CE10	CL3969.Contig3_All	3448	COesterase	Zootermopsis nevadensis	biota;Eucarya;Fungi/Metazoa group;Animalia;Eumetazoa;Bilateria;Protostomia;Ecdysozoa;Panarthropoda;Arthropoda;Mandibulata;Pancrustacea;Atelocerata;Insecta;Dicondylia;Pterygota;Neoptera;Orthopteroidea;Dictyoptera;Isoptera;Termopsidae;Termopsinae;Termopsini;Zootermopsis;Zootermopsis nevadensis	Termite	N	0.2082	0.7042	73.8541	5.7791
GH18	CL3971.Contig1_All	3222	Herpes_BLLF1	Zootermopsis nevadensis	biota;Eucarya;Fungi/Metazoa group;Animalia;Eumetazoa;Bilateria;Protostomia;Ecdysozoa;Panarthropoda;Arthropoda;Mandibulata;Pancrustacea;Atelocerata;Insecta;Dicondylia;Pterygota;Neoptera;Orthopteroidea;Dictyoptera;Isoptera;Termopsidae;Termopsinae;Termopsini;Zootermopsis;Zootermopsis nevadensis	Termite	N	1.8381	25.6904	54.1661	10.4563
GT92	CL3980.Contig1_All	668	Glyco_transf_92	Zootermopsis nevadensis	biota;Eucarya;Fungi/Metazoa group;Animalia;Eumetazoa;Bilateria;Protostomia;Ecdysozoa;Panarthropoda;Arthropoda;Mandibulata;Pancrustacea;Atelocerata;Insecta;Dicondylia;Pterygota;Neoptera;Orthopteroidea;Dictyoptera;Isoptera;Termopsidae;Termopsinae;Termopsini;Zootermopsis;Zootermopsis nevadensis	Termite	N	0	2.3131	17.3971	0.3075
GT92	CL3980.Contig2_All	414	n/a	Zootermopsis nevadensis	biota;Eucarya;Fungi/Metazoa group;Animalia;Eumetazoa;Bilateria;Protostomia;Ecdysozoa;Panarthropoda;Arthropoda;Mandibulata;Pancrustacea;Atelocerata;Insecta;Dicondylia;Pterygota;Neoptera;Orthopteroidea;Dictyoptera;Isoptera;Termopsidae;Termopsinae;Termopsini;Zootermopsis;Zootermopsis nevadensis	Termite	N	0.867	27.1916	1.4774	1.4886
CBM47	CL3999.Contig1_All	1143	Sushi	Zootermopsis nevadensis	biota;Eucarya;Fungi/Metazoa group;Animalia;Eumetazoa;Bilateria;Protostomia;Ecdysozoa;Panarthropoda;Arthropoda;Mandibulata;Pancrustacea;Atelocerata;Insecta;Dicondylia;Pterygota;Neoptera;Orthopteroidea;Dictyoptera;Isoptera;Termopsidae;Termopsinae;Termopsini;Zootermopsis;Zootermopsis nevadensis	Termite	N	0.7851	14.8699	1.0702	4.1337
CBM47	CL3999.Contig2_All	506	n/a	Zootermopsis nevadensis	biota;Eucarya;Fungi/Metazoa group;Animalia;Eumetazoa;Bilateria;Protostomia;Ecdysozoa;Panarthropoda;Arthropoda;Mandibulata;Pancrustacea;Atelocerata;Insecta;Dicondylia;Pterygota;Neoptera;Orthopteroidea;Dictyoptera;Isoptera;Termopsidae;Termopsinae;Termopsini;Zootermopsis;Zootermopsis nevadensis	Termite	N	0	0.8725	0	0
CBM14	CL4033.Contig1_All	690	Trypsin	Teleogryllus emma	biota;Eucarya;Fungi/Metazoa group;Animalia;Eumetazoa;Bilateria;Protostomia;Ecdysozoa;Panarthropoda;Arthropoda;Mandibulata;Pancrustacea;Atelocerata;Insecta;Dicondylia;Pterygota;Neoptera;Orthopteroidea;Orthoptera;Ensifera;Grylloidea;Gryllidae;Gryllinae;Teleogryllus;Gryllus yemma	Termite	N	0	0	2103.2361	7.443
CBM3	CL4035.Contig3_All	1359	Atrophin-1	NA	NA	NA	N	0.1321	0.1624	19.203	0.1512
CBM14	CL4041.Contig1_All	3818	Trypsin	Coptotermes formosanus	biota;Eucarya;Fungi/Metazoa group;Animalia;Eumetazoa;Bilateria;Protostomia;Ecdysozoa;Panarthropoda;Arthropoda;Mandibulata;Pancrustacea;Atelocerata;Insecta;Dicondylia;Pterygota;Neoptera;Orthopteroidea;Dictyoptera;Isoptera;Rhinotermitidae;Coptotermitinae;Coptotermes;Coptotermes formosanus	Termite	N	0.047	0.6359	2677.4881	4.8962
CBM14	CL4041.Contig3_All	1194	Trypsin	Teleogryllus emma	biota;Eucarya;Fungi/Metazoa group;Animalia;Eumetazoa;Bilateria;Protostomia;Ecdysozoa;Panarthropoda;Arthropoda;Mandibulata;Pancrustacea;Atelocerata;Insecta;Dicondylia;Pterygota;Neoptera;Orthopteroidea;Orthoptera;Ensifera;Grylloidea;Gryllidae;Gryllinae;Teleogryllus;Gryllus yemma	Termite	N	0	1.8487	3945.6484	3.613
CBM14	CL4041.Contig4_All	554	Trypsin	Daphnia pulex	biota;Eucarya;Fungi/Metazoa group;Animalia;Eumetazoa;Bilateria;Protostomia;Ecdysozoa;Panarthropoda;Arthropoda;Mandibulata;Pancrustacea;Crustacea;Branchiopoda;Phyllopoda;Diplostraca;Cladocera;Anomopoda;Daphniidae;Daphnia;Daphnia pulex	Termite	N	0	1.1953	3567.5691	2.9665
GT1	CL4058.Contig1_All	2371	UDPGT	Zootermopsis nevadensis	biota;Eucarya;Fungi/Metazoa group;Animalia;Eumetazoa;Bilateria;Protostomia;Ecdysozoa;Panarthropoda;Arthropoda;Mandibulata;Pancrustacea;Atelocerata;Insecta;Dicondylia;Pterygota;Neoptera;Orthopteroidea;Dictyoptera;Isoptera;Termopsidae;Termopsinae;Termopsini;Zootermopsis;Zootermopsis nevadensis	Termite	Y	0.984	32.8631	10.3188	22.2669
GT1	CL4058.Contig2_All	2550	UDPGT	Zootermopsis nevadensis	biota;Eucarya;Fungi/Metazoa group;Animalia;Eumetazoa;Bilateria;Protostomia;Ecdysozoa;Panarthropoda;Arthropoda;Mandibulata;Pancrustacea;Atelocerata;Insecta;Dicondylia;Pterygota;Neoptera;Orthopteroidea;Dictyoptera;Isoptera;Termopsidae;Termopsinae;Termopsini;Zootermopsis;Zootermopsis nevadensis	Termite	Y	0	2.5103	1.759	3.0613
GT1	CL4058.Contig3_All	2358	UDPGT	Zootermopsis nevadensis	biota;Eucarya;Fungi/Metazoa group;Animalia;Eumetazoa;Bilateria;Protostomia;Ecdysozoa;Panarthropoda;Arthropoda;Mandibulata;Pancrustacea;Atelocerata;Insecta;Dicondylia;Pterygota;Neoptera;Orthopteroidea;Dictyoptera;Isoptera;Termopsidae;Termopsinae;Termopsini;Zootermopsis;Zootermopsis nevadensis	Termite	Y	0.685	27.1468	11.1539	29.4463
GT1	CL4058.Contig4_All	2360	UDPGT	Zootermopsis nevadensis	biota;Eucarya;Fungi/Metazoa group;Animalia;Eumetazoa;Bilateria;Protostomia;Ecdysozoa;Panarthropoda;Arthropoda;Mandibulata;Pancrustacea;Atelocerata;Insecta;Dicondylia;Pterygota;Neoptera;Orthopteroidea;Dictyoptera;Isoptera;Termopsidae;Termopsinae;Termopsini;Zootermopsis;Zootermopsis nevadensis	Termite	Y	1.3688	36.1963	15.4639	43.5227
GT1	CL4058.Contig5_All	2249	UDPGT	Zootermopsis nevadensis	biota;Eucarya;Fungi/Metazoa group;Animalia;Eumetazoa;Bilateria;Protostomia;Ecdysozoa;Panarthropoda;Arthropoda;Mandibulata;Pancrustacea;Atelocerata;Insecta;Dicondylia;Pterygota;Neoptera;Orthopteroidea;Dictyoptera;Isoptera;Termopsidae;Termopsinae;Termopsini;Zootermopsis;Zootermopsis nevadensis	Termite	Y	1.5162	28.6588	19.4001	30.7821
GT1	CL4058.Contig6_All	2403	UDPGT	Zootermopsis nevadensis	biota;Eucarya;Fungi/Metazoa group;Animalia;Eumetazoa;Bilateria;Protostomia;Ecdysozoa;Panarthropoda;Arthropoda;Mandibulata;Pancrustacea;Atelocerata;Insecta;Dicondylia;Pterygota;Neoptera;Orthopteroidea;Dictyoptera;Isoptera;Termopsidae;Termopsinae;Termopsini;Zootermopsis;Zootermopsis nevadensis	Termite	Y	0.0747	7.1648	37.3317	16.0717
GT55	CL420.Contig1_All	2395	Ank_2|Ank_4|Ank_2|Ank_2|Ank_4|Ank_2|Ank_2|Ank_2|Ank_2	Aedes aegypti	biota;Eucarya;Fungi/Metazoa group;Animalia;Eumetazoa;Bilateria;Protostomia;Ecdysozoa;Panarthropoda;Arthropoda;Mandibulata;Pancrustacea;Atelocerata;Insecta;Dicondylia;Pterygota;Neoptera;Endopterygota;Diptera;Nematocera;Culicimorpha;Culicoidea;Culicidae;Culicinae;Aedini;Aedes;Stegomyia;Aedes aegypti	Termite	N	0.0749	0.8295	33.7108	0.6004
CBM57	CL454.Contig1_All	307	Kelch_1	Zootermopsis nevadensis	biota;Eucarya;Fungi/Metazoa group;Animalia;Eumetazoa;Bilateria;Protostomia;Ecdysozoa;Panarthropoda;Arthropoda;Mandibulata;Pancrustacea;Atelocerata;Insecta;Dicondylia;Pterygota;Neoptera;Orthopteroidea;Dictyoptera;Isoptera;Termopsidae;Termopsinae;Termopsini;Zootermopsis;Zootermopsis nevadensis	Termite	N	0	0.719	1.9923	3.3457
CBM57	CL454.Contig2_All	257	Kelch_1	Zootermopsis nevadensis	biota;Eucarya;Fungi/Metazoa group;Animalia;Eumetazoa;Bilateria;Protostomia;Ecdysozoa;Panarthropoda;Arthropoda;Mandibulata;Pancrustacea;Atelocerata;Insecta;Dicondylia;Pterygota;Neoptera;Orthopteroidea;Dictyoptera;Isoptera;Termopsidae;Termopsinae;Termopsini;Zootermopsis;Zootermopsis nevadensis	Termite	N	0.6983	0.8589	0	0.7993
GH5	CL461.Contig1_All	7322	I-set|Ig_2|I-set|I-set|I-set|I-set|I-set|I-set|I-set|I-set|fn3|Ig_2|I-set|I-set|fn3|fn3|fn3	Zootermopsis nevadensis	biota;Eucarya;Fungi/Metazoa group;Animalia;Eumetazoa;Bilateria;Protostomia;Ecdysozoa;Panarthropoda;Arthropoda;Mandibulata;Pancrustacea;Atelocerata;Insecta;Dicondylia;Pterygota;Neoptera;Orthopteroidea;Dictyoptera;Isoptera;Termopsidae;Termopsinae;Termopsini;Zootermopsis;Zootermopsis nevadensis	Termite	N	0	9.7976	0.1392	0.2806
GH5	CL461.Contig2_All	7373	I-set|Ig_2|I-set|I-set|I-set|I-set|I-set|I-set|I-set|I-set|fn3|Ig_2|I-set|I-set|fn3|fn3|fn3	Zootermopsis nevadensis	biota;Eucarya;Fungi/Metazoa group;Animalia;Eumetazoa;Bilateria;Protostomia;Ecdysozoa;Panarthropoda;Arthropoda;Mandibulata;Pancrustacea;Atelocerata;Insecta;Dicondylia;Pterygota;Neoptera;Orthopteroidea;Dictyoptera;Isoptera;Termopsidae;Termopsinae;Termopsini;Zootermopsis;Zootermopsis nevadensis	Termite	N	0.073	8.8317	0.4424	4.4301
GT55	CL469.Contig1_All	1269	Ank_2|Ank_4|Ank_2|Ank_5|Ank_4|Ank_2	Trichomonas vaginalis G3	biota;Eucarya;Parabasalia;Trichomonadida;Trichomonadidae;Trichomonas;Trichomonas vaginalis;Trichomonas vaginalis G3	Protist	N	2.5457	0	226.5357	273.2555
GT55	CL469.Contig2_All	1380	Ank_2|Ank_4|Ank_2|Ank_4|Ank_2|Ank_5	Ciona intestinalis	biota;Eucarya;Fungi/Metazoa group;Animalia;Eumetazoa;Bilateria;Deuterostomia;Chordata;Tunicata;Ascidiacea;Enterogona;Phlebobranchia;Cionidae;Ciona;Ascidia intestinalis	Termite	N	656.4933	1.7595	24.9682	7.1453
GT55	CL469.Contig3_All	1428	Ank_2|Ank_4|Ank_2|Ank_5|Ank_4|Ank_2|Ank_5	Trichomonas vaginalis G3	biota;Eucarya;Parabasalia;Trichomonadida;Trichomonadidae;Trichomonas;Trichomonas vaginalis;Trichomonas vaginalis G3	Protist	N	0.1257	0	13.278	1.7263
CBM13	CL479.Contig1_All	1049	Ricin_B_lectin|RicinB_lectin_2|Ricin_B_lectin|RicinB_lectin_2	Coptotermes formosanus	biota;Eucarya;Fungi/Metazoa group;Animalia;Eumetazoa;Bilateria;Protostomia;Ecdysozoa;Panarthropoda;Arthropoda;Mandibulata;Pancrustacea;Atelocerata;Insecta;Dicondylia;Pterygota;Neoptera;Orthopteroidea;Dictyoptera;Isoptera;Rhinotermitidae;Coptotermitinae;Coptotermes;Coptotermes formosanus	Termite	N	2.2241	0.4208	18.6584	857.9379
CBM2	CL480.Contig1_All	232	Pkinase_Tyr	Coptotermes formosanus	biota;Eucarya;Fungi/Metazoa group;Animalia;Eumetazoa;Bilateria;Protostomia;Ecdysozoa;Panarthropoda;Arthropoda;Mandibulata;Pancrustacea;Atelocerata;Insecta;Dicondylia;Pterygota;Neoptera;Orthopteroidea;Dictyoptera;Isoptera;Rhinotermitidae;Coptotermitinae;Coptotermes;Coptotermes formosanus	Termite	N	0	0	0	7.9692
GH3	CL486.Contig1_All	2320	Glyco_hydro_3|Glyco_hydro_3_C|Fn3-like	Dictyostelium discoideum AX4	biota;Eucarya;Amoebozoa;Mycetozoa;Dictyostelia;Dictyostelium;ATCC 11735;Dictyostelium discoideum AX4	Protist	N	0.2321	0	0	45.9555
GH3	CL486.Contig2_All	544	Fn3-like	Dictyostelium purpureum	biota;Eucarya;Amoebozoa;Mycetozoa;Dictyostelia;Dictyostelium;Dictyostelium purpureum	Protist	N	0	0	0	42.2938
GH3	CL486.Contig3_All	253	Fn3-like	Dictyostelium fasciculatum	biota;Eucarya;Amoebozoa;Mycetozoa;Dictyostelia;Dictyostelium;Dictyostelium fasciculatum	Protist	N	0	0	0.8059	24.359
GH8	CL49.Contig2_All	2232	n/a	Zootermopsis nevadensis	biota;Eucarya;Fungi/Metazoa group;Animalia;Eumetazoa;Bilateria;Protostomia;Ecdysozoa;Panarthropoda;Arthropoda;Mandibulata;Pancrustacea;Atelocerata;Insecta;Dicondylia;Pterygota;Neoptera;Orthopteroidea;Dictyoptera;Isoptera;Termopsidae;Termopsinae;Termopsini;Zootermopsis;Zootermopsis nevadensis	Termite	N	4.6636	35.4041	7.673	6.6267
CE11	CL492.Contig1_All	1730	DEAD|Helicase_C	Zootermopsis nevadensis	biota;Eucarya;Fungi/Metazoa group;Animalia;Eumetazoa;Bilateria;Protostomia;Ecdysozoa;Panarthropoda;Arthropoda;Mandibulata;Pancrustacea;Atelocerata;Insecta;Dicondylia;Pterygota;Neoptera;Orthopteroidea;Dictyoptera;Isoptera;Termopsidae;Termopsinae;Termopsini;Zootermopsis;Zootermopsis nevadensis	Termite	N	0	0.2552	0.2357	0.3562
CE11	CL492.Contig2_All	1741	DEAD|Helicase_C	Zootermopsis nevadensis	biota;Eucarya;Fungi/Metazoa group;Animalia;Eumetazoa;Bilateria;Protostomia;Ecdysozoa;Panarthropoda;Arthropoda;Mandibulata;Pancrustacea;Atelocerata;Insecta;Dicondylia;Pterygota;Neoptera;Orthopteroidea;Dictyoptera;Isoptera;Termopsidae;Termopsinae;Termopsini;Zootermopsis;Zootermopsis nevadensis	Termite	N	0.6185	1.2678	5.7382	2.7139
CE11	CL492.Contig3_All	2631	DEAD|Helicase_C	Zootermopsis nevadensis	biota;Eucarya;Fungi/Metazoa group;Animalia;Eumetazoa;Bilateria;Protostomia;Ecdysozoa;Panarthropoda;Arthropoda;Mandibulata;Pancrustacea;Atelocerata;Insecta;Dicondylia;Pterygota;Neoptera;Orthopteroidea;Dictyoptera;Isoptera;Termopsidae;Termopsinae;Termopsini;Zootermopsis;Zootermopsis nevadensis	Termite	N	0	0.1678	0.155	0.0781
CE11	CL492.Contig4_All	2735	DEAD|Helicase_C	Zootermopsis nevadensis	biota;Eucarya;Fungi/Metazoa group;Animalia;Eumetazoa;Bilateria;Protostomia;Ecdysozoa;Panarthropoda;Arthropoda;Mandibulata;Pancrustacea;Atelocerata;Insecta;Dicondylia;Pterygota;Neoptera;Orthopteroidea;Dictyoptera;Isoptera;Termopsidae;Termopsinae;Termopsini;Zootermopsis;Zootermopsis nevadensis	Termite	N	0.7874	3.8739	4.3982	4.8822
CE11	CL492.Contig5_All	3787	DEAD|Helicase_C	Zootermopsis nevadensis	biota;Eucarya;Fungi/Metazoa group;Animalia;Eumetazoa;Bilateria;Protostomia;Ecdysozoa;Panarthropoda;Arthropoda;Mandibulata;Pancrustacea;Atelocerata;Insecta;Dicondylia;Pterygota;Neoptera;Orthopteroidea;Dictyoptera;Isoptera;Termopsidae;Termopsinae;Termopsini;Zootermopsis;Zootermopsis nevadensis	Termite	N	5.9713	31.9411	18.5201	19.2029
CBM14	CL494.Contig1_All	600	CBM_14	Zootermopsis nevadensis	biota;Eucarya;Fungi/Metazoa group;Animalia;Eumetazoa;Bilateria;Protostomia;Ecdysozoa;Panarthropoda;Arthropoda;Mandibulata;Pancrustacea;Atelocerata;Insecta;Dicondylia;Pterygota;Neoptera;Orthopteroidea;Dictyoptera;Isoptera;Termopsidae;Termopsinae;Termopsini;Zootermopsis;Zootermopsis nevadensis	Termite	N	2.3929	0	15.2912	0
CBM14	CL494.Contig2_All	685	CBM_14	Zootermopsis nevadensis	biota;Eucarya;Fungi/Metazoa group;Animalia;Eumetazoa;Bilateria;Protostomia;Ecdysozoa;Panarthropoda;Arthropoda;Mandibulata;Pancrustacea;Atelocerata;Insecta;Dicondylia;Pterygota;Neoptera;Orthopteroidea;Dictyoptera;Isoptera;Termopsidae;Termopsinae;Termopsini;Zootermopsis;Zootermopsis nevadensis	Termite	N	3.406	0	13.3937	0
CBM14	CL494.Contig3_All	1402	CBM_14|VWA_2	Zootermopsis nevadensis	biota;Eucarya;Fungi/Metazoa group;Animalia;Eumetazoa;Bilateria;Protostomia;Ecdysozoa;Panarthropoda;Arthropoda;Mandibulata;Pancrustacea;Atelocerata;Insecta;Dicondylia;Pterygota;Neoptera;Orthopteroidea;Dictyoptera;Isoptera;Termopsidae;Termopsinae;Termopsini;Zootermopsis;Zootermopsis nevadensis	Termite	N	93.5749	0.1574	2409.0665	12.015
CBM14	CL494.Contig4_All	1374	CBM_14|VWA_2	Zootermopsis nevadensis	biota;Eucarya;Fungi/Metazoa group;Animalia;Eumetazoa;Bilateria;Protostomia;Ecdysozoa;Panarthropoda;Arthropoda;Mandibulata;Pancrustacea;Atelocerata;Insecta;Dicondylia;Pterygota;Neoptera;Orthopteroidea;Dictyoptera;Isoptera;Termopsidae;Termopsinae;Termopsini;Zootermopsis;Zootermopsis nevadensis	Termite	N	7.3146	0.1606	1181.4479	783.4344
GH5	CL496.Contig1_All	728	Cellulase	Epidinium ecaudatum	biota;Eucarya;Alveolata;Ciliata;Intramacronucleata;Litostomatea;Trichostomatia;Entodiniomorphida;Ophryoscolecidae;Epidinium;Epidinium ecaudatum	Protist	N	0	0	0	11.005
GH5	CL496.Contig2_All	280	n/a	NA	NA	NA	NA	0	0.7883	0	9.5377
CBM5	CL500.Contig1_All	910	Trypsin	Eupolyphaga sinensis	biota;Eucarya;Fungi/Metazoa group;Animalia;Eumetazoa;Bilateria;Protostomia;Ecdysozoa;Panarthropoda;Arthropoda;Mandibulata;Pancrustacea;Atelocerata;Insecta;Dicondylia;Pterygota;Neoptera;Orthopteroidea;Dictyoptera;Blattaria;Corydioidea;Corydiidae;Corydiinae;Eupolyphaga;Eupolyphaga sinensis	Termite	N	4.7333	0.7277	1133.2261	1856.7464
CBM48|GH13	CL506.Contig1_All	1892	n/a	Tritrichomonas foetus	biota;Eucarya;Parabasalia;Trichomonadida Kirby, 1947, emend. Brugerolle and Patterson, 2001;Tritrichomonadidae;Tritrichomonas;Trichomonas foetus	Protist	N	0.1897	0	0	18.6752
GT10	CL567.Contig1_All	2049	Glyco_transf_10	Zootermopsis nevadensis	biota;Eucarya;Fungi/Metazoa group;Animalia;Eumetazoa;Bilateria;Protostomia;Ecdysozoa;Panarthropoda;Arthropoda;Mandibulata;Pancrustacea;Atelocerata;Insecta;Dicondylia;Pterygota;Neoptera;Orthopteroidea;Dictyoptera;Isoptera;Termopsidae;Termopsinae;Termopsini;Zootermopsis;Zootermopsis nevadensis	Termite	N	4.905	6.1404	22.6867	4.1106
GT10	CL567.Contig2_All	2323	Glyco_transf_10	Zootermopsis nevadensis	biota;Eucarya;Fungi/Metazoa group;Animalia;Eumetazoa;Bilateria;Protostomia;Ecdysozoa;Panarthropoda;Arthropoda;Mandibulata;Pancrustacea;Atelocerata;Insecta;Dicondylia;Pterygota;Neoptera;Orthopteroidea;Dictyoptera;Isoptera;Termopsidae;Termopsinae;Termopsini;Zootermopsis;Zootermopsis nevadensis	Termite	N	0.4635	0.5701	12.8139	1.1496
GT10	CL567.Contig3_All	230	Glyco_transf_10	Zootermopsis nevadensis	biota;Eucarya;Fungi/Metazoa group;Animalia;Eumetazoa;Bilateria;Protostomia;Ecdysozoa;Panarthropoda;Arthropoda;Mandibulata;Pancrustacea;Atelocerata;Insecta;Dicondylia;Pterygota;Neoptera;Orthopteroidea;Dictyoptera;Isoptera;Termopsidae;Termopsinae;Termopsini;Zootermopsis;Zootermopsis nevadensis	Termite	N	14.8257	15.3553	49.6409	6.2521
CBM6|GH27	CL570.Contig1_All	276	n/a	Tritrichomonas foetus	biota;Eucarya;Parabasalia;Trichomonadida Kirby, 1947, emend. Brugerolle and Patterson, 2001;Tritrichomonadidae;Tritrichomonas;Trichomonas foetus	Protist	N	0	0	0	7.443
CBM6	CL572.Contig2_All	4825	zf-C3HC4_2	Zootermopsis nevadensis	biota;Eucarya;Fungi/Metazoa group;Animalia;Eumetazoa;Bilateria;Protostomia;Ecdysozoa;Panarthropoda;Arthropoda;Mandibulata;Pancrustacea;Atelocerata;Insecta;Dicondylia;Pterygota;Neoptera;Orthopteroidea;Dictyoptera;Isoptera;Termopsidae;Termopsinae;Termopsini;Zootermopsis;Zootermopsis nevadensis	Termite	N	0.0744	40.4865	2.8734	18.3501
GT34	CL584.Contig2_All	1606	p450	Zootermopsis nevadensis	biota;Eucarya;Fungi/Metazoa group;Animalia;Eumetazoa;Bilateria;Protostomia;Ecdysozoa;Panarthropoda;Arthropoda;Mandibulata;Pancrustacea;Atelocerata;Insecta;Dicondylia;Pterygota;Neoptera;Orthopteroidea;Dictyoptera;Isoptera;Termopsidae;Termopsinae;Termopsini;Zootermopsis;Zootermopsis nevadensis	Termite	N	0	9.8958	0.127	4.0932
GT34	CL584.Contig3_All	1868	p450	Zootermopsis nevadensis	biota;Eucarya;Fungi/Metazoa group;Animalia;Eumetazoa;Bilateria;Protostomia;Ecdysozoa;Panarthropoda;Arthropoda;Mandibulata;Pancrustacea;Atelocerata;Insecta;Dicondylia;Pterygota;Neoptera;Orthopteroidea;Dictyoptera;Isoptera;Termopsidae;Termopsinae;Termopsini;Zootermopsis;Zootermopsis nevadensis	Termite	N	0	0.5908	0	3.2992
GT34	CL584.Contig4_All	1915	p450	Zootermopsis nevadensis	biota;Eucarya;Fungi/Metazoa group;Animalia;Eumetazoa;Bilateria;Protostomia;Ecdysozoa;Panarthropoda;Arthropoda;Mandibulata;Pancrustacea;Atelocerata;Insecta;Dicondylia;Pterygota;Neoptera;Orthopteroidea;Dictyoptera;Isoptera;Termopsidae;Termopsinae;Termopsini;Zootermopsis;Zootermopsis nevadensis	Termite	N	0	1.3832	1.597	6.0073
GH92	CL585.Contig2_All	3443	Metallophos	Zootermopsis nevadensis	biota;Eucarya;Fungi/Metazoa group;Animalia;Eumetazoa;Bilateria;Protostomia;Ecdysozoa;Panarthropoda;Arthropoda;Mandibulata;Pancrustacea;Atelocerata;Insecta;Dicondylia;Pterygota;Neoptera;Orthopteroidea;Dictyoptera;Isoptera;Termopsidae;Termopsinae;Termopsini;Zootermopsis;Zootermopsis nevadensis	Termite	N	2.8148	11.604	179.5442	14.3196
CBM13	CL59.Contig21_All	2709	PI-PLC-X	Zootermopsis nevadensis	biota;Eucarya;Fungi/Metazoa group;Animalia;Eumetazoa;Bilateria;Protostomia;Ecdysozoa;Panarthropoda;Arthropoda;Mandibulata;Pancrustacea;Atelocerata;Insecta;Dicondylia;Pterygota;Neoptera;Orthopteroidea;Dictyoptera;Isoptera;Termopsidae;Termopsinae;Termopsini;Zootermopsis;Zootermopsis nevadensis	Termite	N	156.4145	16.2147	26.7929	9.0998
GT48	CL59.Contig4_All	1777	RVT_1|RVT_1	Blattella germanica	biota;Eucarya;Fungi/Metazoa group;Animalia;Eumetazoa;Bilateria;Protostomia;Ecdysozoa;Panarthropoda;Arthropoda;Mandibulata;Pancrustacea;Atelocerata;Insecta;Dicondylia;Pterygota;Neoptera;Orthopteroidea;Dictyoptera;Blattaria;Blaberoidea;Blattelidae;Blattellinae;Blatella;Blatella germanica	Termite	N	13.2304	83.3489	93.7376	33.1782
GT48	CL59.Contig5_All	3390	RVT_1|RVT_1	Blattella germanica	biota;Eucarya;Fungi/Metazoa group;Animalia;Eumetazoa;Bilateria;Protostomia;Ecdysozoa;Panarthropoda;Arthropoda;Mandibulata;Pancrustacea;Atelocerata;Insecta;Dicondylia;Pterygota;Neoptera;Orthopteroidea;Dictyoptera;Blattaria;Blaberoidea;Blattelidae;Blattellinae;Blatella;Blatella germanica	Termite	N	24.4057	44.2766	26.5829	18.543
GT48	CL59.Contig6_All	4047	RVT_1	Blattella germanica	biota;Eucarya;Fungi/Metazoa group;Animalia;Eumetazoa;Bilateria;Protostomia;Ecdysozoa;Panarthropoda;Arthropoda;Mandibulata;Pancrustacea;Atelocerata;Insecta;Dicondylia;Pterygota;Neoptera;Orthopteroidea;Dictyoptera;Blattaria;Blaberoidea;Blattelidae;Blattellinae;Blatella;Blatella germanica	Termite	N	52.8607	402.8477	409.0741	126.038
CBM13	CL609.Contig1_All	261	n/a	Naegleria gruberi	biota;Eucarya;Heterolobosea;Schizopyrenida;Vahlkampfiidae;Naegleria;Naegleria gruberi	Termite	N	0	0	1.5623	144.0352
CBM57	CL625.Contig2_All	1333	Pkinase_Tyr|Pkinase	Tribolium castaneum	biota;Eucarya;Fungi/Metazoa group;Animalia;Eumetazoa;Bilateria;Protostomia;Ecdysozoa;Panarthropoda;Arthropoda;Mandibulata;Pancrustacea;Atelocerata;Insecta;Dicondylia;Pterygota;Neoptera;Endopterygota;Coleoptera;Polyphaga;Chrysomeliformia;Tenebrionoidea;Lagriidae;Tenebrionidae incertae sedis;Tribolium;Tribolium castaneum	Termite	N	0.5385	12.7504	10.5535	4.7774
CBM57	CL625.Contig5_All	1334	Pkinase_Tyr|Pkinase	Tribolium castaneum	biota;Eucarya;Fungi/Metazoa group;Animalia;Eumetazoa;Bilateria;Protostomia;Ecdysozoa;Panarthropoda;Arthropoda;Mandibulata;Pancrustacea;Atelocerata;Insecta;Dicondylia;Pterygota;Neoptera;Endopterygota;Coleoptera;Polyphaga;Chrysomeliformia;Tenebrionoidea;Lagriidae;Tenebrionidae incertae sedis;Tribolium;Tribolium castaneum	Termite	N	0.8072	11.0862	5.3492	1.6939
GH4	CL640.Contig1_All	2478	AMP-binding	Zootermopsis nevadensis	biota;Eucarya;Fungi/Metazoa group;Animalia;Eumetazoa;Bilateria;Protostomia;Ecdysozoa;Panarthropoda;Arthropoda;Mandibulata;Pancrustacea;Atelocerata;Insecta;Dicondylia;Pterygota;Neoptera;Orthopteroidea;Dictyoptera;Isoptera;Termopsidae;Termopsinae;Termopsini;Zootermopsis;Zootermopsis nevadensis	Termite	N	0	0.3563	1.7278	0.0829
GT2	CL640.Contig2_All	2742	AMP-binding	Zootermopsis nevadensis	biota;Eucarya;Fungi/Metazoa group;Animalia;Eumetazoa;Bilateria;Protostomia;Ecdysozoa;Panarthropoda;Arthropoda;Mandibulata;Pancrustacea;Atelocerata;Insecta;Dicondylia;Pterygota;Neoptera;Orthopteroidea;Dictyoptera;Isoptera;Termopsidae;Termopsinae;Termopsini;Zootermopsis;Zootermopsis nevadensis	Termite	N	0.0655	1.771	7.5099	1.6482
GH22	CL647.Contig1_All	752	Lys	Zootermopsis nevadensis	biota;Eucarya;Fungi/Metazoa group;Animalia;Eumetazoa;Bilateria;Protostomia;Ecdysozoa;Panarthropoda;Arthropoda;Mandibulata;Pancrustacea;Atelocerata;Insecta;Dicondylia;Pterygota;Neoptera;Orthopteroidea;Dictyoptera;Isoptera;Termopsidae;Termopsinae;Termopsini;Zootermopsis;Zootermopsis nevadensis	Termite	Y	0	0.2935	0	6.5562
GH22	CL647.Contig2_All	908	Lys	Zootermopsis nevadensis	biota;Eucarya;Fungi/Metazoa group;Animalia;Eumetazoa;Bilateria;Protostomia;Ecdysozoa;Panarthropoda;Arthropoda;Mandibulata;Pancrustacea;Atelocerata;Insecta;Dicondylia;Pterygota;Neoptera;Orthopteroidea;Dictyoptera;Isoptera;Termopsidae;Termopsinae;Termopsini;Zootermopsis;Zootermopsis nevadensis	Termite	Y	7.1155	8.7515	6.9607	334.8374
CBM5	CL684.Contig1_All	2380	Trypsin	Zootermopsis nevadensis	biota;Eucarya;Fungi/Metazoa group;Animalia;Eumetazoa;Bilateria;Protostomia;Ecdysozoa;Panarthropoda;Arthropoda;Mandibulata;Pancrustacea;Atelocerata;Insecta;Dicondylia;Pterygota;Neoptera;Orthopteroidea;Dictyoptera;Isoptera;Termopsidae;Termopsinae;Termopsini;Zootermopsis;Zootermopsis nevadensis	Termite	N	0.7541	0.0927	240.2896	448.1422
GT55	CL698.Contig1_All	310	Ank_2|Ank_5|Ank_4|Ank_2|Ank_4	Strongylocentrotus purpuratus	biota;Eucarya;Fungi/Metazoa group;Animalia;Eumetazoa;Bilateria;Deuterostomia;Echinodermata;Eleutherozoa;Echinozoa;Echinoidea;Euechinoidea;Echinacea;Echinoida;Strongylocentrotidae;Strongylocentrotus;Strongylocentrotus purpuratus	Termite	N	0	0	10.5229	0.6627
GT2	CL700.Contig2_All	6590	Myosin_N|Myosin_head|Cast|AAA_27|Trichoplein|DUF3584|SCP-1|DUF869|AAA_27|Macoilin|MAD|EzrA|Myosin_tail_1|Myosin_tail_1|DUF869|MAD|Myosin_tail_1|Trichoplein|SCP-1|DUF827|SCP-1|PspA_IM30|AAA_13|GAS|DUF3584|HOOK|AAA_13|CALCOCO1|SMC_N|Tropomyosin_1|GAS|DUF827	Papilio xuthus	biota;Eucarya;Fungi/Metazoa group;Animalia;Eumetazoa;Bilateria;Protostomia;Ecdysozoa;Panarthropoda;Arthropoda;Mandibulata;Pancrustacea;Atelocerata;Insecta;Dicondylia;Pterygota;Neoptera;Endopterygota;Amphiesmenoptera;Lepidoptera;Glossata;Neolepidoptera;Heteroneura;Ditrysia;Obtectomera;Papilionoidea;Papilionidae;Papilioninae;Papilionini;Chilasa;Papilio xuthus	Termite	N	0.3813	59.1856	12.1896	59.3526
GT2	CL700.Contig3_All	6620	Myosin_N|Myosin_head|Cast|AAA_27|Trichoplein|DUF3584|SCP-1|DUF869|Macoilin|MAD|EzrA|Myosin_tail_1|Myosin_tail_1|DUF869|MAD|AAA_27|Trichoplein|SCP-1|DUF827|SCP-1|PspA_IM30|AAA_13|GAS|DUF3584|HOOK|AAA_13|CALCOCO1|SMC_N|Tropomyosin_1|GAS|AAA_27|DUF827|Myosin	Papilio xuthus	biota;Eucarya;Fungi/Metazoa group;Animalia;Eumetazoa;Bilateria;Protostomia;Ecdysozoa;Panarthropoda;Arthropoda;Mandibulata;Pancrustacea;Atelocerata;Insecta;Dicondylia;Pterygota;Neoptera;Endopterygota;Amphiesmenoptera;Lepidoptera;Glossata;Neolepidoptera;Heteroneura;Ditrysia;Obtectomera;Papilionoidea;Papilionidae;Papilioninae;Papilionini;Chilasa;Papilio xuthus	Termite	N	0.1627	109.8324	11.58	58.1527
GH18	CL701.Contig1_All	221	n/a	Polysphondylium pallidum PN500	biota;Eucarya;Amoebozoa;Mycetozoa;Dictyostelia;Polysphondylium;Polysphondylium pallidum;Polysphondylium pallidum PN500	Protist	N	0	0	0	8.3658
CBM14	CL712.Contig1_All	340	n/a	Zootermopsis nevadensis	biota;Eucarya;Fungi/Metazoa group;Animalia;Eumetazoa;Bilateria;Protostomia;Ecdysozoa;Panarthropoda;Arthropoda;Mandibulata;Pancrustacea;Atelocerata;Insecta;Dicondylia;Pterygota;Neoptera;Orthopteroidea;Dictyoptera;Isoptera;Termopsidae;Termopsinae;Termopsini;Zootermopsis;Zootermopsis nevadensis	Termite	N	0.5279	16.2303	0	2.4168
CBM14	CL712.Contig2_All	1533	n/a	Zootermopsis nevadensis	biota;Eucarya;Fungi/Metazoa group;Animalia;Eumetazoa;Bilateria;Protostomia;Ecdysozoa;Panarthropoda;Arthropoda;Mandibulata;Pancrustacea;Atelocerata;Insecta;Dicondylia;Pterygota;Neoptera;Orthopteroidea;Dictyoptera;Isoptera;Termopsidae;Termopsinae;Termopsini;Zootermopsis;Zootermopsis nevadensis	Termite	N	0.4683	41.4682	1.463	4.5561
GH18	CL717.Contig1_All	606	Redoxin	Tritrichomonas foetus	biota;Eucarya;Parabasalia;Trichomonadida Kirby, 1947, emend. Brugerolle and Patterson, 2001;Tritrichomonadidae;Tritrichomonas;Trichomonas foetus	Protist	N	0	0	1.6822	79.3234
GH18	CL717.Contig2_All	657	Redoxin	Tritrichomonas foetus	biota;Eucarya;Parabasalia;Trichomonadida Kirby, 1947, emend. Brugerolle and Patterson, 2001;Tritrichomonadidae;Tritrichomonas;Trichomonas foetus	Protist	N	0.2732	0	0.6206	94.7404
GH27	CL722.Contig2_All	1675	Arm	Zootermopsis nevadensis	biota;Eucarya;Fungi/Metazoa group;Animalia;Eumetazoa;Bilateria;Protostomia;Ecdysozoa;Panarthropoda;Arthropoda;Mandibulata;Pancrustacea;Atelocerata;Insecta;Dicondylia;Pterygota;Neoptera;Orthopteroidea;Dictyoptera;Isoptera;Termopsidae;Termopsinae;Termopsini;Zootermopsis;Zootermopsis nevadensis	Termite	N	0.8572	1.9767	1.5824	3.3114
GH27	CL722.Contig3_All	1590	Arm	Zootermopsis nevadensis	biota;Eucarya;Fungi/Metazoa group;Animalia;Eumetazoa;Bilateria;Protostomia;Ecdysozoa;Panarthropoda;Arthropoda;Mandibulata;Pancrustacea;Atelocerata;Insecta;Dicondylia;Pterygota;Neoptera;Orthopteroidea;Dictyoptera;Isoptera;Termopsidae;Termopsinae;Termopsini;Zootermopsis;Zootermopsis nevadensis	Termite	N	1.0159	3.0541	2.9492	2.9716
CBM14	CL728.Contig1_All	4833	Drf_FH1|Trypsin	Zootermopsis nevadensis	biota;Eucarya;Fungi/Metazoa group;Animalia;Eumetazoa;Bilateria;Protostomia;Ecdysozoa;Panarthropoda;Arthropoda;Mandibulata;Pancrustacea;Atelocerata;Insecta;Dicondylia;Pterygota;Neoptera;Orthopteroidea;Dictyoptera;Isoptera;Termopsidae;Termopsinae;Termopsini;Zootermopsis;Zootermopsis nevadensis	Termite	N	0.9655	269.1438	1.814	17.2571
CBM14	CL728.Contig2_All	4797	Drf_FH1|Trypsin	Zootermopsis nevadensis	biota;Eucarya;Fungi/Metazoa group;Animalia;Eumetazoa;Bilateria;Protostomia;Ecdysozoa;Panarthropoda;Arthropoda;Mandibulata;Pancrustacea;Atelocerata;Insecta;Dicondylia;Pterygota;Neoptera;Orthopteroidea;Dictyoptera;Isoptera;Termopsidae;Termopsinae;Termopsini;Zootermopsis;Zootermopsis nevadensis	Termite	N	1.3094	190.04	1.8276	17.7292
GT41	CL745.Contig1_All	2378	TPR_12|TPR_12	Zootermopsis nevadensis	biota;Eucarya;Fungi/Metazoa group;Animalia;Eumetazoa;Bilateria;Protostomia;Ecdysozoa;Panarthropoda;Arthropoda;Mandibulata;Pancrustacea;Atelocerata;Insecta;Dicondylia;Pterygota;Neoptera;Orthopteroidea;Dictyoptera;Isoptera;Termopsidae;Termopsinae;Termopsini;Zootermopsis;Zootermopsis nevadensis	Termite	N	0.3019	1.021	1.2861	0.6047
GT41	CL745.Contig2_All	2731	TPR_12|TPR_12	Zootermopsis nevadensis	biota;Eucarya;Fungi/Metazoa group;Animalia;Eumetazoa;Bilateria;Protostomia;Ecdysozoa;Panarthropoda;Arthropoda;Mandibulata;Pancrustacea;Atelocerata;Insecta;Dicondylia;Pterygota;Neoptera;Orthopteroidea;Dictyoptera;Isoptera;Termopsidae;Termopsinae;Termopsini;Zootermopsis;Zootermopsis nevadensis	Termite	N	1.1172	2.0206	2.8369	3.2345
GT77	CL751.Contig2_All	1808	Beta-TrCP_D|F-box-like	Zootermopsis nevadensis	biota;Eucarya;Fungi/Metazoa group;Animalia;Eumetazoa;Bilateria;Protostomia;Ecdysozoa;Panarthropoda;Arthropoda;Mandibulata;Pancrustacea;Atelocerata;Insecta;Dicondylia;Pterygota;Neoptera;Orthopteroidea;Dictyoptera;Isoptera;Termopsidae;Termopsinae;Termopsini;Zootermopsis;Zootermopsis nevadensis	Termite	N	4.3676	26.2485	22.6661	13.0664
GT32	CL76.Contig1_All	1492	Gb3_synth	Zootermopsis nevadensis	biota;Eucarya;Fungi/Metazoa group;Animalia;Eumetazoa;Bilateria;Protostomia;Ecdysozoa;Panarthropoda;Arthropoda;Mandibulata;Pancrustacea;Atelocerata;Insecta;Dicondylia;Pterygota;Neoptera;Orthopteroidea;Dictyoptera;Isoptera;Termopsidae;Termopsinae;Termopsini;Zootermopsis;Zootermopsis nevadensis	Termite	N	0.842	0.2959	10.5221	0
GT32	CL76.Contig2_All	1340	Gb3_synth	Zootermopsis nevadensis	biota;Eucarya;Fungi/Metazoa group;Animalia;Eumetazoa;Bilateria;Protostomia;Ecdysozoa;Panarthropoda;Arthropoda;Mandibulata;Pancrustacea;Atelocerata;Insecta;Dicondylia;Pterygota;Neoptera;Orthopteroidea;Dictyoptera;Isoptera;Termopsidae;Termopsinae;Termopsini;Zootermopsis;Zootermopsis nevadensis	Termite	N	0	0.1647	12.0199	0
GT32	CL76.Contig3_All	414	n/a	Zootermopsis nevadensis	biota;Eucarya;Fungi/Metazoa group;Animalia;Eumetazoa;Bilateria;Protostomia;Ecdysozoa;Panarthropoda;Arthropoda;Mandibulata;Pancrustacea;Atelocerata;Insecta;Dicondylia;Pterygota;Neoptera;Orthopteroidea;Dictyoptera;Isoptera;Termopsidae;Termopsinae;Termopsini;Zootermopsis;Zootermopsis nevadensis	Termite	N	0	0	2.9548	7.443
GH2	CL761.Contig1_All	1143	n/a	NA	NA	NA	N	0	0	0	10.2444
CBM50	CL763.Contig1_All	933	Pkinase_Tyr	Zootermopsis nevadensis	biota;Eucarya;Fungi/Metazoa group;Animalia;Eumetazoa;Bilateria;Protostomia;Ecdysozoa;Panarthropoda;Arthropoda;Mandibulata;Pancrustacea;Atelocerata;Insecta;Dicondylia;Pterygota;Neoptera;Orthopteroidea;Dictyoptera;Isoptera;Termopsidae;Termopsinae;Termopsini;Zootermopsis;Zootermopsis nevadensis	Termite	N	2.3083	12.5389	13.9855	8.8072
CBM50|CBM20	CL767.Contig2_All	8422	Spectrin|Spectrin|DUF3584|Spectrin|Spectrin|SMC_N|Spectrin|Spectrin|Spectrin|DUF3584|Spectrin|Spectrin|SH3_1|AAA_27|Cast|Spectrin|DUF3584|Spectrin|Spectrin|Spectrin|DUF3584|Spectrin|Spectrin|Spectrin|Spectrin|Spectrin|Spectrin|Spectrin|EF_hand_5|efhand_Ca	Zootermopsis nevadensis	biota;Eucarya;Fungi/Metazoa group;Animalia;Eumetazoa;Bilateria;Protostomia;Ecdysozoa;Panarthropoda;Arthropoda;Mandibulata;Pancrustacea;Atelocerata;Insecta;Dicondylia;Pterygota;Neoptera;Orthopteroidea;Dictyoptera;Isoptera;Termopsidae;Termopsinae;Termopsini;Zootermopsis;Zootermopsis nevadensis	Termite	N	11.3367	76.0846	110.3413	38.6365
GH7	CL781.Contig1_All	727	Glyco_hydro_7	Pseudotrichonympha grassii	biota;Eucarya;Parabasalia;Trichonymphida;Teranymphidae;Pseudotrichonympha;Pseudotrichonympha grassii	Protist	N	0	0	0	1.978
GH7	CL781.Contig2_All	719	Glyco_hydro_7	Pseudotrichonympha grassii	biota;Eucarya;Parabasalia;Trichonymphida;Teranymphidae;Pseudotrichonympha;Pseudotrichonympha grassii	Protist	N	0	0	0	8.5714
GT34	CL796.Contig1_All	3213	p450|p450	Zootermopsis nevadensis	biota;Eucarya;Fungi/Metazoa group;Animalia;Eumetazoa;Bilateria;Protostomia;Ecdysozoa;Panarthropoda;Arthropoda;Mandibulata;Pancrustacea;Atelocerata;Insecta;Dicondylia;Pterygota;Neoptera;Orthopteroidea;Dictyoptera;Isoptera;Termopsidae;Termopsinae;Termopsini;Zootermopsis;Zootermopsis nevadensis	Termite	N	0.5027	27.205	5.711	11.8921
GT34	CL796.Contig2_All	3256	p450	Zootermopsis nevadensis	biota;Eucarya;Fungi/Metazoa group;Animalia;Eumetazoa;Bilateria;Protostomia;Ecdysozoa;Panarthropoda;Arthropoda;Mandibulata;Pancrustacea;Atelocerata;Insecta;Dicondylia;Pterygota;Neoptera;Orthopteroidea;Dictyoptera;Isoptera;Termopsidae;Termopsinae;Termopsini;Zootermopsis;Zootermopsis nevadensis	Termite	N	0.1654	79.1814	120.6636	35.2684
CBM57	CL798.Contig1_All	599	LRR_8|LRR_5|LRR_8|LRR_8|LRR_8|LRR_8|LRR_8	Branchiostoma belcheri	biota;Eucarya;Fungi/Metazoa group;Animalia;Eumetazoa;Bilateria;Deuterostomia;Chordata;Cephalochordata;Branchiostomatidae;Branchiostoma;Belcher's lancelet	Termite	N	0	0	169.1643	0.343
GT34	CL825.Contig3_All	1898	p450	Zootermopsis nevadensis	biota;Eucarya;Fungi/Metazoa group;Animalia;Eumetazoa;Bilateria;Protostomia;Ecdysozoa;Panarthropoda;Arthropoda;Mandibulata;Pancrustacea;Atelocerata;Insecta;Dicondylia;Pterygota;Neoptera;Orthopteroidea;Dictyoptera;Isoptera;Termopsidae;Termopsinae;Termopsini;Zootermopsis;Zootermopsis nevadensis	Termite	N	0	32.7958	4.619	14.6115
GT34	CL825.Contig4_All	1740	p450	Zootermopsis nevadensis	biota;Eucarya;Fungi/Metazoa group;Animalia;Eumetazoa;Bilateria;Protostomia;Ecdysozoa;Panarthropoda;Arthropoda;Mandibulata;Pancrustacea;Atelocerata;Insecta;Dicondylia;Pterygota;Neoptera;Orthopteroidea;Dictyoptera;Isoptera;Termopsidae;Termopsinae;Termopsini;Zootermopsis;Zootermopsis nevadensis	Termite	N	0.1031	79.5395	15.3497	12.0423
CBM20	CL856.Contig1_All	1165	Pkinase_Tyr	Zootermopsis nevadensis	biota;Eucarya;Fungi/Metazoa group;Animalia;Eumetazoa;Bilateria;Protostomia;Ecdysozoa;Panarthropoda;Arthropoda;Mandibulata;Pancrustacea;Atelocerata;Insecta;Dicondylia;Pterygota;Neoptera;Orthopteroidea;Dictyoptera;Isoptera;Termopsidae;Termopsinae;Termopsini;Zootermopsis;Zootermopsis nevadensis	Termite	N	0	0	0.525	0.529
CBM20	CL856.Contig2_All	1551	Pkinase_Tyr	Zootermopsis nevadensis	biota;Eucarya;Fungi/Metazoa group;Animalia;Eumetazoa;Bilateria;Protostomia;Ecdysozoa;Panarthropoda;Arthropoda;Mandibulata;Pancrustacea;Atelocerata;Insecta;Dicondylia;Pterygota;Neoptera;Orthopteroidea;Dictyoptera;Isoptera;Termopsidae;Termopsinae;Termopsini;Zootermopsis;Zootermopsis nevadensis	Termite	N	1.0414	5.2657	20.1122	3.841
GT34	CL885.Contig1_All	1589	Myosin_tail_1|Myosin_tail_1	Zootermopsis nevadensis	biota;Eucarya;Fungi/Metazoa group;Animalia;Eumetazoa;Bilateria;Protostomia;Ecdysozoa;Panarthropoda;Arthropoda;Mandibulata;Pancrustacea;Atelocerata;Insecta;Dicondylia;Pterygota;Neoptera;Orthopteroidea;Dictyoptera;Isoptera;Termopsidae;Termopsinae;Termopsini;Zootermopsis;Zootermopsis nevadensis	Termite	N	0	0.4167	0.5132	0.5171
GT34	CL885.Contig2_All	1358	Myosin_tail_1|Myosin_tail_1	Zootermopsis nevadensis	biota;Eucarya;Fungi/Metazoa group;Animalia;Eumetazoa;Bilateria;Protostomia;Ecdysozoa;Panarthropoda;Arthropoda;Mandibulata;Pancrustacea;Atelocerata;Insecta;Dicondylia;Pterygota;Neoptera;Orthopteroidea;Dictyoptera;Isoptera;Termopsidae;Termopsinae;Termopsini;Zootermopsis;Zootermopsis nevadensis	Termite	N	0.9251	3.2508	2.1019	1.9665
GT34	CL885.Contig3_All	1712	Myosin_tail_1|Myosin_tail_1	Zootermopsis nevadensis	biota;Eucarya;Fungi/Metazoa group;Animalia;Eumetazoa;Bilateria;Protostomia;Ecdysozoa;Panarthropoda;Arthropoda;Mandibulata;Pancrustacea;Atelocerata;Insecta;Dicondylia;Pterygota;Neoptera;Orthopteroidea;Dictyoptera;Isoptera;Termopsidae;Termopsinae;Termopsini;Zootermopsis;Zootermopsis nevadensis	Termite	N	0.4193	5.0284	7.3836	5.6397
GT55	CL887.Contig2_All	2166	Ank_2|Ank_4|Ank_2|Ank_4|Ank_2|Ank_2|Ank_2|Ank_2|Ank_4|Ank_2|Ank_4|Ank_2|Ank_2|Ank_2|Ank_2|Ank_2|Ank_2|Ank_4|Ank_2|Ank_2	Aedes aegypti	biota;Eucarya;Fungi/Metazoa group;Animalia;Eumetazoa;Bilateria;Protostomia;Ecdysozoa;Panarthropoda;Arthropoda;Mandibulata;Pancrustacea;Atelocerata;Insecta;Dicondylia;Pterygota;Neoptera;Endopterygota;Diptera;Nematocera;Culicimorpha;Culicoidea;Culicidae;Culicinae;Aedini;Aedes;Stegomyia;Aedes aegypti	Termite	N	0.1657	0.3057	27.2031	0.2845
GT55	CL887.Contig3_All	569	Ank_5|Ank_4|Ank_2|Ank_2|Ank_4|Ank_2	Aedes aegypti	biota;Eucarya;Fungi/Metazoa group;Animalia;Eumetazoa;Bilateria;Protostomia;Ecdysozoa;Panarthropoda;Arthropoda;Mandibulata;Pancrustacea;Atelocerata;Insecta;Dicondylia;Pterygota;Neoptera;Endopterygota;Diptera;Nematocera;Culicimorpha;Culicoidea;Culicidae;Culicinae;Aedini;Aedes;Stegomyia;Aedes aegypti	Termite	N	0	0	22.2156	0
GT2	CL90.Contig2_All	5108	Myosin_head	Zootermopsis nevadensis	biota;Eucarya;Fungi/Metazoa group;Animalia;Eumetazoa;Bilateria;Protostomia;Ecdysozoa;Panarthropoda;Arthropoda;Mandibulata;Pancrustacea;Atelocerata;Insecta;Dicondylia;Pterygota;Neoptera;Orthopteroidea;Dictyoptera;Isoptera;Termopsidae;Termopsinae;Termopsini;Zootermopsis;Zootermopsis nevadensis	Termite	N	1.4054	7.908	40.4332	4.3032
CBM20	CL902.Contig1_All	618	n/a	Tritrichomonas foetus	biota;Eucarya;Parabasalia;Trichomonadida Kirby, 1947, emend. Brugerolle and Patterson, 2001;Tritrichomonadidae;Tritrichomonas;Trichomonas foetus	Protist	N	0.2904	0	0.3299	53.5175
GH7	CL904.Contig1_All	206	n/a	Coptotermes lacteus symbiont WH2002	biota;Eucarya;Parabasalia;unclassified Parabasalia;Coptotermes lacteus parabasalian symbiont WH2002	Protist	N	0	0	0	26.9249
GH7	CL904.Contig2_All	503	Glyco_hydro_7	Coptotermes lacteus symbiont WH2002	biota;Eucarya;Parabasalia;unclassified Parabasalia;Coptotermes lacteus parabasalian symbiont WH2002	Protist	N	0	0	0	36.348
CBM14	CL905.Contig1_All	535	CBM_14	Zootermopsis nevadensis	biota;Eucarya;Fungi/Metazoa group;Animalia;Eumetazoa;Bilateria;Protostomia;Ecdysozoa;Panarthropoda;Arthropoda;Mandibulata;Pancrustacea;Atelocerata;Insecta;Dicondylia;Pterygota;Neoptera;Orthopteroidea;Dictyoptera;Isoptera;Termopsidae;Termopsinae;Termopsini;Zootermopsis;Zootermopsis nevadensis	Termite	N	7.0446	86.6424	0.7622	13.8231
CBM14	CL905.Contig2_All	994	CBM_14|CBM_14	Zootermopsis nevadensis	biota;Eucarya;Fungi/Metazoa group;Animalia;Eumetazoa;Bilateria;Protostomia;Ecdysozoa;Panarthropoda;Arthropoda;Mandibulata;Pancrustacea;Atelocerata;Insecta;Dicondylia;Pterygota;Neoptera;Orthopteroidea;Dictyoptera;Isoptera;Termopsidae;Termopsinae;Termopsini;Zootermopsis;Zootermopsis nevadensis	Termite	Y	5.0555	111.6983	1.4358	18.8067
GH18	CL906.Contig1_All	1153	Pkinase_Tyr	Trichomonas vaginalis G3	biota;Eucarya;Parabasalia;Trichomonadida;Trichomonadidae;Trichomonas;Trichomonas vaginalis;Trichomonas vaginalis G3	Protist	N	0	0	0	23.1618
GH18	CL906.Contig2_All	1074	Pkinase_Tyr	Trichomonas vaginalis G3	biota;Eucarya;Parabasalia;Trichomonadida;Trichomonadidae;Trichomonas;Trichomonas vaginalis;Trichomonas vaginalis G3	Protist	N	0	0	0.1898	16.6408
GT48	CL913.Contig2_All	4016	RVT_1	Pediculus humanus corporis	biota;Eucarya;Fungi/Metazoa group;Animalia;Eumetazoa;Bilateria;Protostomia;Ecdysozoa;Panarthropoda;Arthropoda;Mandibulata;Pancrustacea;Atelocerata;Insecta;Dicondylia;Pterygota;Neoptera;Hemipteroidea;Phthiraptera;Anoplura;Pediculidae;Pediculus;Pediculus humanus;Pediculus humanus corporis	Termite	N	3.2623	30.9992	14.2657	21.177
GT30	CL916.Contig1_All	1927	NAD_binding_2|6PGD	Zootermopsis nevadensis	biota;Eucarya;Fungi/Metazoa group;Animalia;Eumetazoa;Bilateria;Protostomia;Ecdysozoa;Panarthropoda;Arthropoda;Mandibulata;Pancrustacea;Atelocerata;Insecta;Dicondylia;Pterygota;Neoptera;Orthopteroidea;Dictyoptera;Isoptera;Termopsidae;Termopsinae;Termopsini;Zootermopsis;Zootermopsis nevadensis	Termite	N	13.1319	106.6431	209.4897	93.4923
GH22	CL928.Contig1_All	600	Lys	Coptotermes formosanus	biota;Eucarya;Fungi/Metazoa group;Animalia;Eumetazoa;Bilateria;Protostomia;Ecdysozoa;Panarthropoda;Arthropoda;Mandibulata;Pancrustacea;Atelocerata;Insecta;Dicondylia;Pterygota;Neoptera;Orthopteroidea;Dictyoptera;Isoptera;Rhinotermitidae;Coptotermitinae;Coptotermes;Coptotermes formosanus	Termite	Y	9733.8142	5.5183	3.398	5.1357
GH22	CL928.Contig2_All	613	Lys	Coptotermes formosanus	biota;Eucarya;Fungi/Metazoa group;Animalia;Eumetazoa;Bilateria;Protostomia;Ecdysozoa;Panarthropoda;Arthropoda;Mandibulata;Pancrustacea;Atelocerata;Insecta;Dicondylia;Pterygota;Neoptera;Orthopteroidea;Dictyoptera;Isoptera;Rhinotermitidae;Coptotermitinae;Coptotermes;Coptotermes formosanus	Termite	Y	0.2928	0	0.6652	29.4904
GH22	CL928.Contig3_All	730	Lys	Coptotermes formosanus	biota;Eucarya;Fungi/Metazoa group;Animalia;Eumetazoa;Bilateria;Protostomia;Ecdysozoa;Panarthropoda;Arthropoda;Mandibulata;Pancrustacea;Atelocerata;Insecta;Dicondylia;Pterygota;Neoptera;Orthopteroidea;Dictyoptera;Isoptera;Rhinotermitidae;Coptotermitinae;Coptotermes;Coptotermes formosanus	Termite	Y	3251.0979	2.1166	1.1172	1.407
GH84	CL934.Contig1_All	438	Peptidase_M24	Zootermopsis nevadensis	biota;Eucarya;Fungi/Metazoa group;Animalia;Eumetazoa;Bilateria;Protostomia;Ecdysozoa;Panarthropoda;Arthropoda;Mandibulata;Pancrustacea;Atelocerata;Insecta;Dicondylia;Pterygota;Neoptera;Orthopteroidea;Dictyoptera;Isoptera;Termopsidae;Termopsinae;Termopsini;Zootermopsis;Zootermopsis nevadensis	Termite	N	0.4097	2.0158	4.1894	3.7521
GH84	CL934.Contig2_All	302	n/a	Zootermopsis nevadensis	biota;Eucarya;Fungi/Metazoa group;Animalia;Eumetazoa;Bilateria;Protostomia;Ecdysozoa;Panarthropoda;Arthropoda;Mandibulata;Pancrustacea;Atelocerata;Insecta;Dicondylia;Pterygota;Neoptera;Orthopteroidea;Dictyoptera;Isoptera;Termopsidae;Termopsinae;Termopsini;Zootermopsis;Zootermopsis nevadensis	Termite	N	0.5943	3.6545	0	2.0407
CBM13	CL951.Contig1_All	765	n/a	Coptotermes formosanus	biota;Eucarya;Fungi/Metazoa group;Animalia;Eumetazoa;Bilateria;Protostomia;Ecdysozoa;Panarthropoda;Arthropoda;Mandibulata;Pancrustacea;Atelocerata;Insecta;Dicondylia;Pterygota;Neoptera;Orthopteroidea;Dictyoptera;Isoptera;Rhinotermitidae;Coptotermitinae;Coptotermes;Coptotermes formosanus	Termite	N	0.4692	0.5771	0	1.8797
CBM13	CL951.Contig2_All	1122	RicinB_lectin_2|Ricin_B_lectin	Coptotermes formosanus	biota;Eucarya;Fungi/Metazoa group;Animalia;Eumetazoa;Bilateria;Protostomia;Ecdysozoa;Panarthropoda;Arthropoda;Mandibulata;Pancrustacea;Atelocerata;Insecta;Dicondylia;Pterygota;Neoptera;Orthopteroidea;Dictyoptera;Isoptera;Rhinotermitidae;Coptotermitinae;Coptotermes;Coptotermes formosanus	Termite	N	2.2394	8.6561	1.272	10.8023
CBM20	CL955.Contig1_All	3592	fn3|fn3|I-set|I-set|fn3|Pkinase|Pkinase_Tyr|I-set|I-set	Zootermopsis nevadensis	biota;Eucarya;Fungi/Metazoa group;Animalia;Eumetazoa;Bilateria;Protostomia;Ecdysozoa;Panarthropoda;Arthropoda;Mandibulata;Pancrustacea;Atelocerata;Insecta;Dicondylia;Pterygota;Neoptera;Orthopteroidea;Dictyoptera;Isoptera;Termopsidae;Termopsinae;Termopsini;Zootermopsis;Zootermopsis nevadensis	Termite	N	0	31.5243	1.0217	3.8889
CBM20	CL955.Contig2_All	3666	fn3|fn3|I-set|I-set|fn3|Pkinase|Pkinase_Tyr|I-set|I-set	Zootermopsis nevadensis	biota;Eucarya;Fungi/Metazoa group;Animalia;Eumetazoa;Bilateria;Protostomia;Ecdysozoa;Panarthropoda;Arthropoda;Mandibulata;Pancrustacea;Atelocerata;Insecta;Dicondylia;Pterygota;Neoptera;Orthopteroidea;Dictyoptera;Isoptera;Termopsidae;Termopsinae;Termopsini;Zootermopsis;Zootermopsis nevadensis	Termite	N	0	29.2623	1.2791	6.6122
CBM50|CBM20	CL958.Contig1_All	10800	DUF3584|AAA_27|Cast|EzrA|HOOK|Spectrin|Spectrin|AAA_27|Myosin_tail_1|DUF3584|Spectrin|AAA_27|DUF3584|Myosin_tail_1|Spectrin|AAA_27|Spectrin|AAA_27|Spectrin|Spectrin|Spectrin|Spectrin|Spectrin|Spectrin|GAS2	Zootermopsis nevadensis	biota;Eucarya;Fungi/Metazoa group;Animalia;Eumetazoa;Bilateria;Protostomia;Ecdysozoa;Panarthropoda;Arthropoda;Mandibulata;Pancrustacea;Atelocerata;Insecta;Dicondylia;Pterygota;Neoptera;Orthopteroidea;Dictyoptera;Isoptera;Termopsidae;Termopsinae;Termopsini;Zootermopsis;Zootermopsis nevadensis	Termite	N	0.1329	0.4905	0.5475	0.1141
CBM50|CBM20	CL958.Contig2_All	10864	DUF3584|AAA_27|Cast|EzrA|HOOK|Spectrin|Spectrin|AAA_27|Myosin_tail_1|DUF3584|Spectrin|AAA_27|DUF3584|Myosin_tail_1|Spectrin|AAA_27|Spectrin|AAA_27|Spectrin|Spectrin|Spectrin|Spectrin|Spectrin|Spectrin|GAS2	Zootermopsis nevadensis	biota;Eucarya;Fungi/Metazoa group;Animalia;Eumetazoa;Bilateria;Protostomia;Ecdysozoa;Panarthropoda;Arthropoda;Mandibulata;Pancrustacea;Atelocerata;Insecta;Dicondylia;Pterygota;Neoptera;Orthopteroidea;Dictyoptera;Isoptera;Termopsidae;Termopsinae;Termopsini;Zootermopsis;Zootermopsis nevadensis	Termite	N	0.0991	1.6457	0.3378	0.6051
CBM50|CBM20	CL958.Contig3_All	13734	DUF3584|AAA_27|Cast|EzrA|HOOK|Spectrin|Spectrin|AAA_27|Myosin_tail_1|DUF3584|Spectrin|AAA_27|DUF3584|Myosin_tail_1|Spectrin|AAA_27|Spectrin|AAA_27|Spectrin|Spectrin|Spectrin|Spectrin|Spectrin|Spectrin|GAS2	Zootermopsis nevadensis	biota;Eucarya;Fungi/Metazoa group;Animalia;Eumetazoa;Bilateria;Protostomia;Ecdysozoa;Panarthropoda;Arthropoda;Mandibulata;Pancrustacea;Atelocerata;Insecta;Dicondylia;Pterygota;Neoptera;Orthopteroidea;Dictyoptera;Isoptera;Termopsidae;Termopsinae;Termopsini;Zootermopsis;Zootermopsis nevadensis	Termite	N	0.5227	2.8608	0.6977	2.9616
GT41	CL980.Contig1_All	1630	n/a	Zootermopsis nevadensis	biota;Eucarya;Fungi/Metazoa group;Animalia;Eumetazoa;Bilateria;Protostomia;Ecdysozoa;Panarthropoda;Arthropoda;Mandibulata;Pancrustacea;Atelocerata;Insecta;Dicondylia;Pterygota;Neoptera;Orthopteroidea;Dictyoptera;Isoptera;Termopsidae;Termopsinae;Termopsini;Zootermopsis;Zootermopsis nevadensis	Termite	N	4.0738	43.1984	21.8892	24.7017
CBM5	CL987.Contig1_All	755	Trypsin	Periplaneta americana	biota;Eucarya;Fungi/Metazoa group;Animalia;Eumetazoa;Bilateria;Protostomia;Ecdysozoa;Panarthropoda;Arthropoda;Mandibulata;Pancrustacea;Atelocerata;Insecta;Dicondylia;Pterygota;Neoptera;Orthopteroidea;Dictyoptera;Blattaria;Blattoidea;American cockroach family;Blattinae;Periplaneta;American cockroach	Termite	Y	0	0	306.2282	3.5372
CBM5	CL987.Contig2_All	714	Trypsin	Locusta migratoria	biota;Eucarya;Fungi/Metazoa group;Animalia;Eumetazoa;Bilateria;Protostomia;Ecdysozoa;Panarthropoda;Arthropoda;Mandibulata;Pancrustacea;Atelocerata;Insecta;Dicondylia;Pterygota;Neoptera;Orthopteroidea;Orthoptera;Caelifera;Acridomorpha;Acridoidea;Acrididae;Locustinae;Locusta;Locusta migratoria	Termite	N	0	0	4606.765	15.2488
CBM5	CL987.Contig4_All	940	Trypsin	Eupolyphaga sinensis	biota;Eucarya;Fungi/Metazoa group;Animalia;Eumetazoa;Bilateria;Protostomia;Ecdysozoa;Panarthropoda;Arthropoda;Mandibulata;Pancrustacea;Atelocerata;Insecta;Dicondylia;Pterygota;Neoptera;Orthopteroidea;Dictyoptera;Blattaria;Corydioidea;Corydiidae;Corydiinae;Eupolyphaga;Eupolyphaga sinensis	Termite	Y	0	0.2348	4778.6498	27.0989
CBM5	CL987.Contig5_All	811	Trypsin	Zootermopsis nevadensis	biota;Eucarya;Fungi/Metazoa group;Animalia;Eumetazoa;Bilateria;Protostomia;Ecdysozoa;Panarthropoda;Arthropoda;Mandibulata;Pancrustacea;Atelocerata;Insecta;Dicondylia;Pterygota;Neoptera;Orthopteroidea;Dictyoptera;Isoptera;Termopsidae;Termopsinae;Termopsini;Zootermopsis;Zootermopsis nevadensis	Termite	Y	0.4426	0.2722	4471.8312	26.5966
GH9	CL996.Contig1_All	2462	Glyco_hydro_9	Coptotermes formosanus	biota;Eucarya;Fungi/Metazoa group;Animalia;Eumetazoa;Bilateria;Protostomia;Ecdysozoa;Panarthropoda;Arthropoda;Mandibulata;Pancrustacea;Atelocerata;Insecta;Dicondylia;Pterygota;Neoptera;Orthopteroidea;Dictyoptera;Isoptera;Rhinotermitidae;Coptotermitinae;Coptotermes;Coptotermes formosanus	Termite	Y	127851.2151	301.7803	49.1901	53.6514
CBM50|CBM20	CL997.Contig1_All	2669	n/a	Zootermopsis nevadensis	biota;Eucarya;Fungi/Metazoa group;Animalia;Eumetazoa;Bilateria;Protostomia;Ecdysozoa;Panarthropoda;Arthropoda;Mandibulata;Pancrustacea;Atelocerata;Insecta;Dicondylia;Pterygota;Neoptera;Orthopteroidea;Dictyoptera;Isoptera;Termopsidae;Termopsinae;Termopsini;Zootermopsis;Zootermopsis nevadensis	Termite	N	0	1.9848	0.2292	1.0776
CBM50|CBM20	CL997.Contig2_All	4597	n/a	Zootermopsis nevadensis	biota;Eucarya;Fungi/Metazoa group;Animalia;Eumetazoa;Bilateria;Protostomia;Ecdysozoa;Panarthropoda;Arthropoda;Mandibulata;Pancrustacea;Atelocerata;Insecta;Dicondylia;Pterygota;Neoptera;Orthopteroidea;Dictyoptera;Isoptera;Termopsidae;Termopsinae;Termopsini;Zootermopsis;Zootermopsis nevadensis	Termite	N	0.2342	19.5427	2.4837	9.8312
CBM20	Unigene100_All	2357	Pkinase_Tyr	Zootermopsis nevadensis	biota;Eucarya;Fungi/Metazoa group;Animalia;Eumetazoa;Bilateria;Protostomia;Ecdysozoa;Panarthropoda;Arthropoda;Mandibulata;Pancrustacea;Atelocerata;Insecta;Dicondylia;Pterygota;Neoptera;Orthopteroidea;Dictyoptera;Isoptera;Termopsidae;Termopsinae;Termopsini;Zootermopsis;Zootermopsis nevadensis	Termite	N	4.264	19.1981	38.3198	10.8945
CE10	Unigene10036_All	220	COesterase	Zootermopsis nevadensis	biota;Eucarya;Fungi/Metazoa group;Animalia;Eumetazoa;Bilateria;Protostomia;Ecdysozoa;Panarthropoda;Arthropoda;Mandibulata;Pancrustacea;Atelocerata;Insecta;Dicondylia;Pterygota;Neoptera;Orthopteroidea;Dictyoptera;Isoptera;Termopsidae;Termopsinae;Termopsini;Zootermopsis;Zootermopsis nevadensis	Termite	N	0	22.0732	2.7802	13.0726
CE11	Unigene101_All	2144	DEAD|Helicase_C|DUF4217	Zootermopsis nevadensis	biota;Eucarya;Fungi/Metazoa group;Animalia;Eumetazoa;Bilateria;Protostomia;Ecdysozoa;Panarthropoda;Arthropoda;Mandibulata;Pancrustacea;Atelocerata;Insecta;Dicondylia;Pterygota;Neoptera;Orthopteroidea;Dictyoptera;Isoptera;Termopsidae;Termopsinae;Termopsini;Zootermopsis;Zootermopsis nevadensis	Termite	N	5.1062	20.2818	27.0068	18.2048
CBM5	Unigene10124_All	806	Trypsin	Zootermopsis nevadensis	biota;Eucarya;Fungi/Metazoa group;Animalia;Eumetazoa;Bilateria;Protostomia;Ecdysozoa;Panarthropoda;Arthropoda;Mandibulata;Pancrustacea;Atelocerata;Insecta;Dicondylia;Pterygota;Neoptera;Orthopteroidea;Dictyoptera;Isoptera;Termopsidae;Termopsinae;Termopsini;Zootermopsis;Zootermopsis nevadensis	Termite	N	0.4453	15.6101	1.0118	3.8231
GT55	Unigene10224_All	376	Ank_2|Ank_2|Ank_5|Ank_4|Ank_2	Aedes aegypti	biota;Eucarya;Fungi/Metazoa group;Animalia;Eumetazoa;Bilateria;Protostomia;Ecdysozoa;Panarthropoda;Arthropoda;Mandibulata;Pancrustacea;Atelocerata;Insecta;Dicondylia;Pterygota;Neoptera;Endopterygota;Diptera;Nematocera;Culicimorpha;Culicoidea;Culicidae;Culicinae;Aedini;Aedes;Stegomyia;Aedes aegypti	Termite	N	4.2958	20.5468	5.9646	4.9171
GT2	Unigene10278_All	505	Myosin_head	Zootermopsis nevadensis	biota;Eucarya;Fungi/Metazoa group;Animalia;Eumetazoa;Bilateria;Protostomia;Ecdysozoa;Panarthropoda;Arthropoda;Mandibulata;Pancrustacea;Atelocerata;Insecta;Dicondylia;Pterygota;Neoptera;Orthopteroidea;Dictyoptera;Isoptera;Termopsidae;Termopsinae;Termopsini;Zootermopsis;Zootermopsis nevadensis	Termite	N	0.3554	6.1193	3.2298	1.6271
GT2	Unigene10351_All	1235	RmlD_sub_bind|3Beta_HSD|NAD_binding_4|Epimerase_Csub	Zootermopsis nevadensis	biota;Eucarya;Fungi/Metazoa group;Animalia;Eumetazoa;Bilateria;Protostomia;Ecdysozoa;Panarthropoda;Arthropoda;Mandibulata;Pancrustacea;Atelocerata;Insecta;Dicondylia;Pterygota;Neoptera;Orthopteroidea;Dictyoptera;Isoptera;Termopsidae;Termopsinae;Termopsini;Zootermopsis;Zootermopsis nevadensis	Termite	N	5.9581	3.2171	30.2109	2.6614
GT22	Unigene10365_All	432	Glyco_transf_22	Zootermopsis nevadensis	biota;Eucarya;Fungi/Metazoa group;Animalia;Eumetazoa;Bilateria;Protostomia;Ecdysozoa;Panarthropoda;Arthropoda;Mandibulata;Pancrustacea;Atelocerata;Insecta;Dicondylia;Pterygota;Neoptera;Orthopteroidea;Dictyoptera;Isoptera;Termopsidae;Termopsinae;Termopsini;Zootermopsis;Zootermopsis nevadensis	Termite	Y	0.4154	3.0657	16.9902	9.035
GH47	Unigene10406_All	391	Glyco_hydro_47	Culex quinquefasciatus	biota;Eucarya;Fungi/Metazoa group;Animalia;Eumetazoa;Bilateria;Protostomia;Ecdysozoa;Panarthropoda;Arthropoda;Mandibulata;Pancrustacea;Atelocerata;Insecta;Dicondylia;Pterygota;Neoptera;Endopterygota;Diptera;Nematocera;Culicimorpha;Culicoidea;Culicidae;Culicinae;Culicini;Culex;Culex;Culex pipiens complex;Culex fatigan	Termite	N	4.59	7.9034	7.8216	1.5762
GH84	Unigene10434_All	414	Peptidase_M24	Zootermopsis nevadensis	biota;Eucarya;Fungi/Metazoa group;Animalia;Eumetazoa;Bilateria;Protostomia;Ecdysozoa;Panarthropoda;Arthropoda;Mandibulata;Pancrustacea;Atelocerata;Insecta;Dicondylia;Pterygota;Neoptera;Orthopteroidea;Dictyoptera;Isoptera;Termopsidae;Termopsinae;Termopsini;Zootermopsis;Zootermopsis nevadensis	Termite	N	5.202	9.597	5.9096	4.962
GH31	Unigene10488_All	347	Glyco_hydro_31	Zootermopsis nevadensis	biota;Eucarya;Fungi/Metazoa group;Animalia;Eumetazoa;Bilateria;Protostomia;Ecdysozoa;Panarthropoda;Arthropoda;Mandibulata;Pancrustacea;Atelocerata;Insecta;Dicondylia;Pterygota;Neoptera;Orthopteroidea;Dictyoptera;Isoptera;Termopsidae;Termopsinae;Termopsini;Zootermopsis;Zootermopsis nevadensis	Termite	N	2.0688	3.1806	8.8133	7.1041
CBM20	Unigene105_All	1935	Pkinase|Pkinase_Tyr	Zootermopsis nevadensis	biota;Eucarya;Fungi/Metazoa group;Animalia;Eumetazoa;Bilateria;Protostomia;Ecdysozoa;Panarthropoda;Arthropoda;Mandibulata;Pancrustacea;Atelocerata;Insecta;Dicondylia;Pterygota;Neoptera;Orthopteroidea;Dictyoptera;Isoptera;Termopsidae;Termopsinae;Termopsini;Zootermopsis;Zootermopsis nevadensis	Termite	N	4.8229	31.4842	28.0272	18.3664
GH5	Unigene10511_All	519	fn3	Zootermopsis nevadensis	biota;Eucarya;Fungi/Metazoa group;Animalia;Eumetazoa;Bilateria;Protostomia;Ecdysozoa;Panarthropoda;Arthropoda;Mandibulata;Pancrustacea;Atelocerata;Insecta;Dicondylia;Pterygota;Neoptera;Orthopteroidea;Dictyoptera;Isoptera;Termopsidae;Termopsinae;Termopsini;Zootermopsis;Zootermopsis nevadensis	Termite	N	0.3458	24.2422	2.357	17.8116
GH47	Unigene10552_All	328	Glyco_hydro_47	Zootermopsis nevadensis	biota;Eucarya;Fungi/Metazoa group;Animalia;Eumetazoa;Bilateria;Protostomia;Ecdysozoa;Panarthropoda;Arthropoda;Mandibulata;Pancrustacea;Atelocerata;Insecta;Dicondylia;Pterygota;Neoptera;Orthopteroidea;Dictyoptera;Isoptera;Termopsidae;Termopsinae;Termopsini;Zootermopsis;Zootermopsis nevadensis	Termite	N	5.4716	0.673	3.7296	3.7578
GH43	Unigene10558_All	955	Sulfatase	Zootermopsis nevadensis	biota;Eucarya;Fungi/Metazoa group;Animalia;Eumetazoa;Bilateria;Protostomia;Ecdysozoa;Panarthropoda;Arthropoda;Mandibulata;Pancrustacea;Atelocerata;Insecta;Dicondylia;Pterygota;Neoptera;Orthopteroidea;Dictyoptera;Isoptera;Termopsidae;Termopsinae;Termopsini;Zootermopsis;Zootermopsis nevadensis	Termite	N	3.0068	9.4764	1.4944	96.368
GT22	Unigene10570_All	439	Glyco_transf_22	Zootermopsis nevadensis	biota;Eucarya;Fungi/Metazoa group;Animalia;Eumetazoa;Bilateria;Protostomia;Ecdysozoa;Panarthropoda;Arthropoda;Mandibulata;Pancrustacea;Atelocerata;Insecta;Dicondylia;Pterygota;Neoptera;Orthopteroidea;Dictyoptera;Isoptera;Termopsidae;Termopsinae;Termopsini;Zootermopsis;Zootermopsis nevadensis	Termite	N	1.2264	3.0168	11.6106	4.2115
CBM20	Unigene1058_All	1793	PX|Pkinase_Tyr	Zootermopsis nevadensis	biota;Eucarya;Fungi/Metazoa group;Animalia;Eumetazoa;Bilateria;Protostomia;Ecdysozoa;Panarthropoda;Arthropoda;Mandibulata;Pancrustacea;Atelocerata;Insecta;Dicondylia;Pterygota;Neoptera;Orthopteroidea;Dictyoptera;Isoptera;Termopsidae;Termopsinae;Termopsini;Zootermopsis;Zootermopsis nevadensis	Termite	N	1.3012	2.5853	23.6517	3.8954
CBM51	Unigene10628_All	330	Sulfatase	Zootermopsis nevadensis	biota;Eucarya;Fungi/Metazoa group;Animalia;Eumetazoa;Bilateria;Protostomia;Ecdysozoa;Panarthropoda;Arthropoda;Mandibulata;Pancrustacea;Atelocerata;Insecta;Dicondylia;Pterygota;Neoptera;Orthopteroidea;Dictyoptera;Isoptera;Termopsidae;Termopsinae;Termopsini;Zootermopsis;Zootermopsis nevadensis	Termite	Y	0	8.6955	2.4713	6.8476
CBM51	Unigene10680_All	2414	Sulfatase|Phosphodiest	Zootermopsis nevadensis	biota;Eucarya;Fungi/Metazoa group;Animalia;Eumetazoa;Bilateria;Protostomia;Ecdysozoa;Panarthropoda;Arthropoda;Mandibulata;Pancrustacea;Atelocerata;Insecta;Dicondylia;Pterygota;Neoptera;Orthopteroidea;Dictyoptera;Isoptera;Termopsidae;Termopsinae;Termopsini;Zootermopsis;Zootermopsis nevadensis	Termite	N	15.5381	0.6401	0	1.1914
CBM14|GH18	Unigene10757_All	1212	CBM_14	Zootermopsis nevadensis	biota;Eucarya;Fungi/Metazoa group;Animalia;Eumetazoa;Bilateria;Protostomia;Ecdysozoa;Panarthropoda;Arthropoda;Mandibulata;Pancrustacea;Atelocerata;Insecta;Dicondylia;Pterygota;Neoptera;Orthopteroidea;Dictyoptera;Isoptera;Termopsidae;Termopsinae;Termopsini;Zootermopsis;Zootermopsis nevadensis	Termite	N	0.5923	33.8747	0.6729	2.7119
GH92	Unigene1081_All	267	n/a	Zootermopsis nevadensis	biota;Eucarya;Fungi/Metazoa group;Animalia;Eumetazoa;Bilateria;Protostomia;Ecdysozoa;Panarthropoda;Arthropoda;Mandibulata;Pancrustacea;Atelocerata;Insecta;Dicondylia;Pterygota;Neoptera;Orthopteroidea;Dictyoptera;Isoptera;Termopsidae;Termopsinae;Termopsini;Zootermopsis;Zootermopsis nevadensis	Termite	N	6.7217	29.7616	17.5629	11.5409
GH74	Unigene10886_All	514	fn3	Zootermopsis nevadensis	biota;Eucarya;Fungi/Metazoa group;Animalia;Eumetazoa;Bilateria;Protostomia;Ecdysozoa;Panarthropoda;Arthropoda;Mandibulata;Pancrustacea;Atelocerata;Insecta;Dicondylia;Pterygota;Neoptera;Orthopteroidea;Dictyoptera;Isoptera;Termopsidae;Termopsinae;Termopsini;Zootermopsis;Zootermopsis nevadensis	Termite	N	1.3966	9.0182	20.6262	3.597
CBM14	Unigene10897_All	1191	n/a	Zootermopsis nevadensis	biota;Eucarya;Fungi/Metazoa group;Animalia;Eumetazoa;Bilateria;Protostomia;Ecdysozoa;Panarthropoda;Arthropoda;Mandibulata;Pancrustacea;Atelocerata;Insecta;Dicondylia;Pterygota;Neoptera;Orthopteroidea;Dictyoptera;Isoptera;Termopsidae;Termopsinae;Termopsini;Zootermopsis;Zootermopsis nevadensis	Termite	N	362.7057	3.336	0	0.1725
GT14	Unigene10928_All	357	n/a	Zootermopsis nevadensis	biota;Eucarya;Fungi/Metazoa group;Animalia;Eumetazoa;Bilateria;Protostomia;Ecdysozoa;Panarthropoda;Arthropoda;Mandibulata;Pancrustacea;Atelocerata;Insecta;Dicondylia;Pterygota;Neoptera;Orthopteroidea;Dictyoptera;Isoptera;Termopsidae;Termopsinae;Termopsini;Zootermopsis;Zootermopsis nevadensis	Termite	N	2.0109	8.0379	4.5688	5.7543
GH5	Unigene10954_All	3995	I-set|fn3|fn3|I-set|fn3|fn3|I-set|fn3|fn3|I-set|fn3|fn3|I-set	Zootermopsis nevadensis	biota;Eucarya;Fungi/Metazoa group;Animalia;Eumetazoa;Bilateria;Protostomia;Ecdysozoa;Panarthropoda;Arthropoda;Mandibulata;Pancrustacea;Atelocerata;Insecta;Dicondylia;Pterygota;Neoptera;Orthopteroidea;Dictyoptera;Isoptera;Termopsidae;Termopsinae;Termopsini;Zootermopsis;Zootermopsis nevadensis	Termite	N	0	14.3655	3.3683	11.7754
GH18	Unigene10958_All	3487	SPOC	Zootermopsis nevadensis	biota;Eucarya;Fungi/Metazoa group;Animalia;Eumetazoa;Bilateria;Protostomia;Ecdysozoa;Panarthropoda;Arthropoda;Mandibulata;Pancrustacea;Atelocerata;Insecta;Dicondylia;Pterygota;Neoptera;Orthopteroidea;Dictyoptera;Isoptera;Termopsidae;Termopsinae;Termopsini;Zootermopsis;Zootermopsis nevadensis	Termite	N	3.2425	40.5129	7.5425	11.3701
GH99	Unigene10968_All	3430	PDZ|SH3_2|Guanylate_kin	Bemisia tabaci	biota;Eucarya;Fungi/Metazoa group;Animalia;Eumetazoa;Bilateria;Protostomia;Ecdysozoa;Panarthropoda;Arthropoda;Mandibulata;Pancrustacea;Atelocerata;Insecta;Dicondylia;Pterygota;Neoptera;Hemipteroidea;Hemiptera;Sternorrhyncha;Aleyrodiformes;Aleyrodoidea;Aleyrodidae;Aleyrodinae;Bemisia;Aleyrodes tabaci	Termite	N	5.2847	84.5602	45.5911	24.3159
CBM50|CBM20	Unigene10983_All	4735	MAD|AAA_27|SCP-1|DUF827|DUF3584|Myosin_tail_1|Cast|Myosin_tail_1|Cast|DUF869|AAA_27|SCP-1|HCR|DUF3584|SMC_N|Cast|DUF827|DUF869|EzrA|Filament|SMC_N|SCP-1|EzrA|SCP-1|Cast|Myosin_tail_1|DUF812|Cast|EzrA|DUF827	Zootermopsis nevadensis	biota;Eucarya;Fungi/Metazoa group;Animalia;Eumetazoa;Bilateria;Protostomia;Ecdysozoa;Panarthropoda;Arthropoda;Mandibulata;Pancrustacea;Atelocerata;Insecta;Dicondylia;Pterygota;Neoptera;Orthopteroidea;Dictyoptera;Isoptera;Termopsidae;Termopsinae;Termopsini;Zootermopsis;Zootermopsis nevadensis	Termite	N	11.9393	29.4154	42.4126	14.0133
GT55	Unigene11005_All	1762	Ank_2|Ank_4|Ank_2|Ank_2|Ank_2	Zootermopsis nevadensis	biota;Eucarya;Fungi/Metazoa group;Animalia;Eumetazoa;Bilateria;Protostomia;Ecdysozoa;Panarthropoda;Arthropoda;Mandibulata;Pancrustacea;Atelocerata;Insecta;Dicondylia;Pterygota;Neoptera;Orthopteroidea;Dictyoptera;Isoptera;Termopsidae;Termopsinae;Termopsini;Zootermopsis;Zootermopsis nevadensis	Termite	N	3.6668	27.0591	13.5381	14.4569
GT35	Unigene11013_All	2862	Phosphorylase	Zootermopsis nevadensis	biota;Eucarya;Fungi/Metazoa group;Animalia;Eumetazoa;Bilateria;Protostomia;Ecdysozoa;Panarthropoda;Arthropoda;Mandibulata;Pancrustacea;Atelocerata;Insecta;Dicondylia;Pterygota;Neoptera;Orthopteroidea;Dictyoptera;Isoptera;Termopsidae;Termopsinae;Termopsini;Zootermopsis;Zootermopsis nevadensis	Termite	N	2.6964	30.0787	19.5904	21.9639
GT51	Unigene11017_All	1690	Recep_L_domain	Zootermopsis nevadensis	biota;Eucarya;Fungi/Metazoa group;Animalia;Eumetazoa;Bilateria;Protostomia;Ecdysozoa;Panarthropoda;Arthropoda;Mandibulata;Pancrustacea;Atelocerata;Insecta;Dicondylia;Pterygota;Neoptera;Orthopteroidea;Dictyoptera;Isoptera;Termopsidae;Termopsinae;Termopsini;Zootermopsis;Zootermopsis nevadensis	Termite	Y	6.3717	21.6813	10.6163	16.0452
GH63	Unigene11028_All	1383	Glyco_hydro_63	Zootermopsis nevadensis	biota;Eucarya;Fungi/Metazoa group;Animalia;Eumetazoa;Bilateria;Protostomia;Ecdysozoa;Panarthropoda;Arthropoda;Mandibulata;Pancrustacea;Atelocerata;Insecta;Dicondylia;Pterygota;Neoptera;Orthopteroidea;Dictyoptera;Isoptera;Termopsidae;Termopsinae;Termopsini;Zootermopsis;Zootermopsis nevadensis	Termite	N	8.8242	10.055	16.0688	8.1696
CBM14	Unigene11034_All	2354	CBM_14|CBM_14	Tribolium castaneum	biota;Eucarya;Fungi/Metazoa group;Animalia;Eumetazoa;Bilateria;Protostomia;Ecdysozoa;Panarthropoda;Arthropoda;Mandibulata;Pancrustacea;Atelocerata;Insecta;Dicondylia;Pterygota;Neoptera;Endopterygota;Coleoptera;Polyphaga;Chrysomeliformia;Tenebrionoidea;Lagriidae;Tenebrionidae incertae sedis;Tribolium;Tribolium castaneum	Termite	Y	8.6151	172.7221	5.1967	130.5519
CBM20	Unigene11040_All	2191	cNMP_binding|cNMP_binding|Pkinase_Tyr	Zootermopsis nevadensis	biota;Eucarya;Fungi/Metazoa group;Animalia;Eumetazoa;Bilateria;Protostomia;Ecdysozoa;Panarthropoda;Arthropoda;Mandibulata;Pancrustacea;Atelocerata;Insecta;Dicondylia;Pterygota;Neoptera;Orthopteroidea;Dictyoptera;Isoptera;Termopsidae;Termopsinae;Termopsini;Zootermopsis;Zootermopsis nevadensis	Termite	N	1.9659	25.1862	51.7382	10.4073
GT49	Unigene11043_All	1971	SDF	Zootermopsis nevadensis	biota;Eucarya;Fungi/Metazoa group;Animalia;Eumetazoa;Bilateria;Protostomia;Ecdysozoa;Panarthropoda;Arthropoda;Mandibulata;Pancrustacea;Atelocerata;Insecta;Dicondylia;Pterygota;Neoptera;Orthopteroidea;Dictyoptera;Isoptera;Termopsidae;Termopsinae;Termopsini;Zootermopsis;Zootermopsis nevadensis	Termite	N	1.3658	16.6865	22.3432	7.8169
GH16|CBM32|GH55|CBM54	Unigene11048_All	4211	I-set|fn3|fn3|I-set|fn3|fn3|I-set|fn3|fn3|fn3|I-set	Zootermopsis nevadensis	biota;Eucarya;Fungi/Metazoa group;Animalia;Eumetazoa;Bilateria;Protostomia;Ecdysozoa;Panarthropoda;Arthropoda;Mandibulata;Pancrustacea;Atelocerata;Insecta;Dicondylia;Pterygota;Neoptera;Orthopteroidea;Dictyoptera;Isoptera;Termopsidae;Termopsinae;Termopsini;Zootermopsis;Zootermopsis nevadensis	Termite	N	0.2557	79.151	5.3742	19.1231
GT2	Unigene11053_All	2358	tRNA-synt_1e|tRNA-synt_1e	Zootermopsis nevadensis	biota;Eucarya;Fungi/Metazoa group;Animalia;Eumetazoa;Bilateria;Protostomia;Ecdysozoa;Panarthropoda;Arthropoda;Mandibulata;Pancrustacea;Atelocerata;Insecta;Dicondylia;Pterygota;Neoptera;Orthopteroidea;Dictyoptera;Isoptera;Termopsidae;Termopsinae;Termopsini;Zootermopsis;Zootermopsis nevadensis	Termite	N	1.2939	4.9613	21.7889	4.8787
CBM50|CBM20	Unigene11054_All	1430	Myosin_tail_1|DUF827|AAA_27|Cast|DUF827|MAD	Zootermopsis nevadensis	biota;Eucarya;Fungi/Metazoa group;Animalia;Eumetazoa;Bilateria;Protostomia;Ecdysozoa;Panarthropoda;Arthropoda;Mandibulata;Pancrustacea;Atelocerata;Insecta;Dicondylia;Pterygota;Neoptera;Orthopteroidea;Dictyoptera;Isoptera;Termopsidae;Termopsinae;Termopsini;Zootermopsis;Zootermopsis nevadensis	Termite	N	2.1336	8.3353	11.6911	6.1772
GT22	Unigene11057_All	1143	n/a	Zootermopsis nevadensis	biota;Eucarya;Fungi/Metazoa group;Animalia;Eumetazoa;Bilateria;Protostomia;Ecdysozoa;Panarthropoda;Arthropoda;Mandibulata;Pancrustacea;Atelocerata;Insecta;Dicondylia;Pterygota;Neoptera;Orthopteroidea;Dictyoptera;Isoptera;Termopsidae;Termopsinae;Termopsini;Zootermopsis;Zootermopsis nevadensis	Termite	N	5.4956	24.3326	16.5888	14.3781
GH32	Unigene11080_All	2834	Metallophos	Zootermopsis nevadensis	biota;Eucarya;Fungi/Metazoa group;Animalia;Eumetazoa;Bilateria;Protostomia;Ecdysozoa;Panarthropoda;Arthropoda;Mandibulata;Pancrustacea;Atelocerata;Insecta;Dicondylia;Pterygota;Neoptera;Orthopteroidea;Dictyoptera;Isoptera;Termopsidae;Termopsinae;Termopsini;Zootermopsis;Zootermopsis nevadensis	Termite	N	2.5331	14.4091	48.9921	43.637
GH18	Unigene11087_All	1236	Pkinase|Pkinase_Tyr	Zootermopsis nevadensis	biota;Eucarya;Fungi/Metazoa group;Animalia;Eumetazoa;Bilateria;Protostomia;Ecdysozoa;Panarthropoda;Arthropoda;Mandibulata;Pancrustacea;Atelocerata;Insecta;Dicondylia;Pterygota;Neoptera;Orthopteroidea;Dictyoptera;Isoptera;Termopsidae;Termopsinae;Termopsini;Zootermopsis;Zootermopsis nevadensis	Termite	N	6.8245	13.0367	30.6813	7.6454
GT2	Unigene11093_All	1089	Myosin_head	Zootermopsis nevadensis	biota;Eucarya;Fungi/Metazoa group;Animalia;Eumetazoa;Bilateria;Protostomia;Ecdysozoa;Panarthropoda;Arthropoda;Mandibulata;Pancrustacea;Atelocerata;Insecta;Dicondylia;Pterygota;Neoptera;Orthopteroidea;Dictyoptera;Isoptera;Termopsidae;Termopsinae;Termopsini;Zootermopsis;Zootermopsis nevadensis	Termite	N	5.6033	21.6881	4.8677	14.5252
CBM20	Unigene11100_All	1664	Pkinase|Pkinase_Tyr	Zootermopsis nevadensis	biota;Eucarya;Fungi/Metazoa group;Animalia;Eumetazoa;Bilateria;Protostomia;Ecdysozoa;Panarthropoda;Arthropoda;Mandibulata;Pancrustacea;Atelocerata;Insecta;Dicondylia;Pterygota;Neoptera;Orthopteroidea;Dictyoptera;Isoptera;Termopsidae;Termopsinae;Termopsini;Zootermopsis;Zootermopsis nevadensis	Termite	N	3.8827	27.3262	7.3515	11.7281
GH2	Unigene11112_All	1091	PhyH	Zootermopsis nevadensis	biota;Eucarya;Fungi/Metazoa group;Animalia;Eumetazoa;Bilateria;Protostomia;Ecdysozoa;Panarthropoda;Arthropoda;Mandibulata;Pancrustacea;Atelocerata;Insecta;Dicondylia;Pterygota;Neoptera;Orthopteroidea;Dictyoptera;Isoptera;Termopsidae;Termopsinae;Termopsini;Zootermopsis;Zootermopsis nevadensis	Termite	N	12.831	57.459	4.8588	19.5824
CBM14	Unigene11117_All	1356	CBM_14|CBM_14|CBM_14	Zootermopsis nevadensis	biota;Eucarya;Fungi/Metazoa group;Animalia;Eumetazoa;Bilateria;Protostomia;Ecdysozoa;Panarthropoda;Arthropoda;Mandibulata;Pancrustacea;Atelocerata;Insecta;Dicondylia;Pterygota;Neoptera;Orthopteroidea;Dictyoptera;Isoptera;Termopsidae;Termopsinae;Termopsini;Zootermopsis;Zootermopsis nevadensis	Termite	Y	0.6618	168.8044	6.1646	14.8465
GT31	Unigene11125_All	1535	Fringe	Tribolium castaneum	biota;Eucarya;Fungi/Metazoa group;Animalia;Eumetazoa;Bilateria;Protostomia;Ecdysozoa;Panarthropoda;Arthropoda;Mandibulata;Pancrustacea;Atelocerata;Insecta;Dicondylia;Pterygota;Neoptera;Endopterygota;Coleoptera;Polyphaga;Chrysomeliformia;Tenebrionoidea;Lagriidae;Tenebrionidae incertae sedis;Tribolium;Tribolium castaneum	Termite	N	5.1444	23.5831	20.5874	18.0669
CBM14	Unigene11143_All	2853	Ldl_recept_a|Ldl_recept_a|Ldl_recept_a|Ldl_recept_a|Trypsin	Zootermopsis nevadensis	biota;Eucarya;Fungi/Metazoa group;Animalia;Eumetazoa;Bilateria;Protostomia;Ecdysozoa;Panarthropoda;Arthropoda;Mandibulata;Pancrustacea;Atelocerata;Insecta;Dicondylia;Pterygota;Neoptera;Orthopteroidea;Dictyoptera;Isoptera;Termopsidae;Termopsinae;Termopsini;Zootermopsis;Zootermopsis nevadensis	Termite	N	0.3145	47.7362	1.5722	8.4965
GH18	Unigene11151_All	884	Pkinase_Tyr	Zootermopsis nevadensis	biota;Eucarya;Fungi/Metazoa group;Animalia;Eumetazoa;Bilateria;Protostomia;Ecdysozoa;Panarthropoda;Arthropoda;Mandibulata;Pancrustacea;Atelocerata;Insecta;Dicondylia;Pterygota;Neoptera;Orthopteroidea;Dictyoptera;Isoptera;Termopsidae;Termopsinae;Termopsini;Zootermopsis;Zootermopsis nevadensis	Termite	N	2.0302	20.9745	22.6023	14.8726
GH38	Unigene11178_All	1496	Glyco_hydro_38|Alpha-mann_mid	Zootermopsis nevadensis	biota;Eucarya;Fungi/Metazoa group;Animalia;Eumetazoa;Bilateria;Protostomia;Ecdysozoa;Panarthropoda;Arthropoda;Mandibulata;Pancrustacea;Atelocerata;Insecta;Dicondylia;Pterygota;Neoptera;Orthopteroidea;Dictyoptera;Isoptera;Termopsidae;Termopsinae;Termopsini;Zootermopsis;Zootermopsis nevadensis	Termite	N	3.7189	19.919	1.6354	4.9434
CBM50|CBM20	Unigene11186_All	2174	Myosin_tail_1|Trichoplein|Cast|Cast|SCP-1|MAD|Myosin_tail_1|HOOK|Trichoplein|Myosin_tail_1|Cast|DUF827|BicD|SCP-1|MAD|SMC_N|Myosin_tail_1|Taxilin|Filament	Zootermopsis nevadensis	biota;Eucarya;Fungi/Metazoa group;Animalia;Eumetazoa;Bilateria;Protostomia;Ecdysozoa;Panarthropoda;Arthropoda;Mandibulata;Pancrustacea;Atelocerata;Insecta;Dicondylia;Pterygota;Neoptera;Orthopteroidea;Dictyoptera;Isoptera;Termopsidae;Termopsinae;Termopsini;Zootermopsis;Zootermopsis nevadensis	Termite	N	0.6604	80.9214	11.1601	32.5055
CBM47	Unigene11188_All	1462	n/a	Zootermopsis nevadensis	biota;Eucarya;Fungi/Metazoa group;Animalia;Eumetazoa;Bilateria;Protostomia;Ecdysozoa;Panarthropoda;Arthropoda;Mandibulata;Pancrustacea;Atelocerata;Insecta;Dicondylia;Pterygota;Neoptera;Orthopteroidea;Dictyoptera;Isoptera;Termopsidae;Termopsinae;Termopsini;Zootermopsis;Zootermopsis nevadensis	Termite	N	1.2276	15.7018	3.2074	4.6369
GT66	Unigene112_All	1542	Pro_isomerase	Zootermopsis nevadensis	biota;Eucarya;Fungi/Metazoa group;Animalia;Eumetazoa;Bilateria;Protostomia;Ecdysozoa;Panarthropoda;Arthropoda;Mandibulata;Pancrustacea;Atelocerata;Insecta;Dicondylia;Pterygota;Neoptera;Orthopteroidea;Dictyoptera;Isoptera;Termopsidae;Termopsinae;Termopsini;Zootermopsis;Zootermopsis nevadensis	Termite	N	6.7505	22.7603	38.4758	15.8533
GT55	Unigene11205_All	1832	Ank_2|Ank_2|Ank_2|KH_1|KH_3	Zootermopsis nevadensis	biota;Eucarya;Fungi/Metazoa group;Animalia;Eumetazoa;Bilateria;Protostomia;Ecdysozoa;Panarthropoda;Arthropoda;Mandibulata;Pancrustacea;Atelocerata;Insecta;Dicondylia;Pterygota;Neoptera;Orthopteroidea;Dictyoptera;Isoptera;Termopsidae;Termopsinae;Termopsini;Zootermopsis;Zootermopsis nevadensis	Termite	N	4.2124	30.0012	16.6934	18.1655
GT27|CBM13	Unigene11226_All	1331	Glycos_transf_2|Ricin_B_lectin	Zootermopsis nevadensis	biota;Eucarya;Fungi/Metazoa group;Animalia;Eumetazoa;Bilateria;Protostomia;Ecdysozoa;Panarthropoda;Arthropoda;Mandibulata;Pancrustacea;Atelocerata;Insecta;Dicondylia;Pterygota;Neoptera;Orthopteroidea;Dictyoptera;Isoptera;Termopsidae;Termopsinae;Termopsini;Zootermopsis;Zootermopsis nevadensis	Termite	N	8.0903	21.7249	28.0319	12.0386
CE11	Unigene11228_All	1599	DEAD	Megachile rotundata	biota;Eucarya;Fungi/Metazoa group;Animalia;Eumetazoa;Bilateria;Protostomia;Ecdysozoa;Panarthropoda;Arthropoda;Mandibulata;Pancrustacea;Atelocerata;Insecta;Dicondylia;Pterygota;Neoptera;Endopterygota;Hymenoptera;Apocrita;Aculeata;Apoidea;Megachilidae;Megachilinae;Megachilini;Megachile;Megachile rotundata	Termite	N	3.1427	29.4033	11.2205	3.3403
CBM20	Unigene11245_All	1614	EF_hand_5|EF_hand_6|EF_hand_5|EF_hand_6	Metaseiulus occidentalis	biota;Eucarya;Fungi/Metazoa group;Animalia;Eumetazoa;Bilateria;Protostomia;Ecdysozoa;Panarthropoda;Arthropoda;Chelicerata;Arachnida;Acari;Parasitiformes;Mesostigmata;Monogynaspida;Dermanyssina;Phytoseioidea;Phytoseiidae;Typhlodrominae;Metaseiulus;Galendromus occidentalis	Termite	N	76.3912	157.138	1230.2404	204.6636
GH18	Unigene11254_All	1329	AhpC-TSA|1-cysPrx_C	Zootermopsis nevadensis	biota;Eucarya;Fungi/Metazoa group;Animalia;Eumetazoa;Bilateria;Protostomia;Ecdysozoa;Panarthropoda;Arthropoda;Mandibulata;Pancrustacea;Atelocerata;Insecta;Dicondylia;Pterygota;Neoptera;Orthopteroidea;Dictyoptera;Isoptera;Termopsidae;Termopsinae;Termopsini;Zootermopsis;Zootermopsis nevadensis	Termite	N	5.1316	23.4185	52.4663	21.331
GT34	Unigene11266_All	2776	p450	Zootermopsis nevadensis	biota;Eucarya;Fungi/Metazoa group;Animalia;Eumetazoa;Bilateria;Protostomia;Ecdysozoa;Panarthropoda;Arthropoda;Mandibulata;Pancrustacea;Atelocerata;Insecta;Dicondylia;Pterygota;Neoptera;Orthopteroidea;Dictyoptera;Isoptera;Termopsidae;Termopsinae;Termopsini;Zootermopsis;Zootermopsis nevadensis	Termite	N	0.1293	56.5347	0.0734	9.1761
GT27|CBM13	Unigene11275_All	2044	Collagen|Collagen|Collagen|Collagen|Collagen|Collagen|Collagen|Collagen|Collagen|Collagen|Collagen	Zootermopsis nevadensis	biota;Eucarya;Fungi/Metazoa group;Animalia;Eumetazoa;Bilateria;Protostomia;Ecdysozoa;Panarthropoda;Arthropoda;Mandibulata;Pancrustacea;Atelocerata;Insecta;Dicondylia;Pterygota;Neoptera;Orthopteroidea;Dictyoptera;Isoptera;Termopsidae;Termopsinae;Termopsini;Zootermopsis;Zootermopsis nevadensis	Termite	N	0.2634	19.2222	2.0947	7.4372
CBM1	Unigene11291_All	1236	n/a	Zootermopsis nevadensis	biota;Eucarya;Fungi/Metazoa group;Animalia;Eumetazoa;Bilateria;Protostomia;Ecdysozoa;Panarthropoda;Arthropoda;Mandibulata;Pancrustacea;Atelocerata;Insecta;Dicondylia;Pterygota;Neoptera;Orthopteroidea;Dictyoptera;Isoptera;Termopsidae;Termopsinae;Termopsini;Zootermopsis;Zootermopsis nevadensis	Termite	N	0	12.6796	3.1341	6.9805
GH35	Unigene11300_All	1078	Glyco_hydro_35	Periplaneta americana	biota;Eucarya;Fungi/Metazoa group;Animalia;Eumetazoa;Bilateria;Protostomia;Ecdysozoa;Panarthropoda;Arthropoda;Mandibulata;Pancrustacea;Atelocerata;Insecta;Dicondylia;Pterygota;Neoptera;Orthopteroidea;Dictyoptera;Blattaria;Blattoidea;American cockroach family;Blattinae;Periplaneta;American cockroach	Termite	N	3.8291	9.419	17.2108	18.1035
GT43	Unigene11325_All	1078	Glyco_transf_43	Zootermopsis nevadensis	biota;Eucarya;Fungi/Metazoa group;Animalia;Eumetazoa;Bilateria;Protostomia;Ecdysozoa;Panarthropoda;Arthropoda;Mandibulata;Pancrustacea;Atelocerata;Insecta;Dicondylia;Pterygota;Neoptera;Orthopteroidea;Dictyoptera;Isoptera;Termopsidae;Termopsinae;Termopsini;Zootermopsis;Zootermopsis nevadensis	Termite	N	2.9967	16.1761	2.0804	4.0018
CBM20	Unigene11326_All	1301	Pkinase_Tyr	Nilaparvata lugens	biota;Eucarya;Fungi/Metazoa group;Animalia;Eumetazoa;Bilateria;Protostomia;Ecdysozoa;Panarthropoda;Arthropoda;Mandibulata;Pancrustacea;Atelocerata;Insecta;Dicondylia;Pterygota;Neoptera;Hemipteroidea;Hemiptera;Euhemiptera;Neohemiptera;Archaeorrhyncha;Fulgoroidea;Delphacidae;Delphacinae;Nilaparvata;Nalaparvata lugens	Termite	N	3.7246	24.7708	2.0373	30.3167
GH37	Unigene11332_All	4009	Trehalase	Zootermopsis nevadensis	biota;Eucarya;Fungi/Metazoa group;Animalia;Eumetazoa;Bilateria;Protostomia;Ecdysozoa;Panarthropoda;Arthropoda;Mandibulata;Pancrustacea;Atelocerata;Insecta;Dicondylia;Pterygota;Neoptera;Orthopteroidea;Dictyoptera;Isoptera;Termopsidae;Termopsinae;Termopsini;Zootermopsis;Zootermopsis nevadensis	Termite	N	0.0895	1.0461	81.0646	7.84
GH73	Unigene11362_All	693	WD40	Zootermopsis nevadensis	biota;Eucarya;Fungi/Metazoa group;Animalia;Eumetazoa;Bilateria;Protostomia;Ecdysozoa;Panarthropoda;Arthropoda;Mandibulata;Pancrustacea;Atelocerata;Insecta;Dicondylia;Pterygota;Neoptera;Orthopteroidea;Dictyoptera;Isoptera;Termopsidae;Termopsinae;Termopsini;Zootermopsis;Zootermopsis nevadensis	Termite	N	1.8128	7.6444	17.6521	5.0393
CE11	Unigene11393_All	993	DEAD	Zootermopsis nevadensis	biota;Eucarya;Fungi/Metazoa group;Animalia;Eumetazoa;Bilateria;Protostomia;Ecdysozoa;Panarthropoda;Arthropoda;Mandibulata;Pancrustacea;Atelocerata;Insecta;Dicondylia;Pterygota;Neoptera;Orthopteroidea;Dictyoptera;Isoptera;Termopsidae;Termopsinae;Termopsini;Zootermopsis;Zootermopsis nevadensis	Termite	N	0.9037	8.4469	12.9351	5.9994
GT31	Unigene11425_All	357	n/a	Zootermopsis nevadensis	biota;Eucarya;Fungi/Metazoa group;Animalia;Eumetazoa;Bilateria;Protostomia;Ecdysozoa;Panarthropoda;Arthropoda;Mandibulata;Pancrustacea;Atelocerata;Insecta;Dicondylia;Pterygota;Neoptera;Orthopteroidea;Dictyoptera;Isoptera;Termopsidae;Termopsinae;Termopsini;Zootermopsis;Zootermopsis nevadensis	Termite	N	1.0054	19.1672	11.422	8.056
CBM20|GH15	Unigene11427_All	1532	Sulfatase	Zootermopsis nevadensis	biota;Eucarya;Fungi/Metazoa group;Animalia;Eumetazoa;Bilateria;Protostomia;Ecdysozoa;Panarthropoda;Arthropoda;Mandibulata;Pancrustacea;Atelocerata;Insecta;Dicondylia;Pterygota;Neoptera;Orthopteroidea;Dictyoptera;Isoptera;Termopsidae;Termopsinae;Termopsini;Zootermopsis;Zootermopsis nevadensis	Termite	N	0.82	47.1144	3.5932	6.9727
GT24	Unigene11435_All	739	n/a	Zootermopsis nevadensis	biota;Eucarya;Fungi/Metazoa group;Animalia;Eumetazoa;Bilateria;Protostomia;Ecdysozoa;Panarthropoda;Arthropoda;Mandibulata;Pancrustacea;Atelocerata;Insecta;Dicondylia;Pterygota;Neoptera;Orthopteroidea;Dictyoptera;Isoptera;Termopsidae;Termopsinae;Termopsini;Zootermopsis;Zootermopsis nevadensis	Termite	N	8.9856	35.5441	57.9367	19.1806
CBM50	Unigene11441_All	880	Pkinase|Pkinase_Tyr	Zootermopsis nevadensis	biota;Eucarya;Fungi/Metazoa group;Animalia;Eumetazoa;Bilateria;Protostomia;Ecdysozoa;Panarthropoda;Arthropoda;Mandibulata;Pancrustacea;Atelocerata;Insecta;Dicondylia;Pterygota;Neoptera;Orthopteroidea;Dictyoptera;Isoptera;Termopsidae;Termopsinae;Termopsini;Zootermopsis;Zootermopsis nevadensis	Termite	N	5.7104	21.5715	17.3763	14.4733
GH12	Unigene11466_All	1876	Peptidase_M16|Peptidase_M16_C	Zootermopsis nevadensis	biota;Eucarya;Fungi/Metazoa group;Animalia;Eumetazoa;Bilateria;Protostomia;Ecdysozoa;Panarthropoda;Arthropoda;Mandibulata;Pancrustacea;Atelocerata;Insecta;Dicondylia;Pterygota;Neoptera;Orthopteroidea;Dictyoptera;Isoptera;Termopsidae;Termopsinae;Termopsini;Zootermopsis;Zootermopsis nevadensis	Termite	N	14.6369	49.5352	85.6392	53.1089
GT34	Unigene11472_All	1820	p450	Zootermopsis nevadensis	biota;Eucarya;Fungi/Metazoa group;Animalia;Eumetazoa;Bilateria;Protostomia;Ecdysozoa;Panarthropoda;Arthropoda;Mandibulata;Pancrustacea;Atelocerata;Insecta;Dicondylia;Pterygota;Neoptera;Orthopteroidea;Dictyoptera;Isoptera;Termopsidae;Termopsinae;Termopsini;Zootermopsis;Zootermopsis nevadensis	Termite	Y	0.2958	119.0981	20.7243	163.4388
GT91	Unigene11485_All	2086	MIP-T3	Zootermopsis nevadensis	biota;Eucarya;Fungi/Metazoa group;Animalia;Eumetazoa;Bilateria;Protostomia;Ecdysozoa;Panarthropoda;Arthropoda;Mandibulata;Pancrustacea;Atelocerata;Insecta;Dicondylia;Pterygota;Neoptera;Orthopteroidea;Dictyoptera;Isoptera;Termopsidae;Termopsinae;Termopsini;Zootermopsis;Zootermopsis nevadensis	Termite	N	1.0324	0.8465	173.29	155.3014
GT47|GT64	Unigene11550_All	696	Exostosin	Zootermopsis nevadensis	biota;Eucarya;Fungi/Metazoa group;Animalia;Eumetazoa;Bilateria;Protostomia;Ecdysozoa;Panarthropoda;Arthropoda;Mandibulata;Pancrustacea;Atelocerata;Insecta;Dicondylia;Pterygota;Neoptera;Orthopteroidea;Dictyoptera;Isoptera;Termopsidae;Termopsinae;Termopsini;Zootermopsis;Zootermopsis nevadensis	Termite	N	2.0629	14.9057	9.3739	9.7401
CBM57	Unigene11625_All	385	Kelch_1	Zootermopsis nevadensis	biota;Eucarya;Fungi/Metazoa group;Animalia;Eumetazoa;Bilateria;Protostomia;Ecdysozoa;Panarthropoda;Arthropoda;Mandibulata;Pancrustacea;Atelocerata;Insecta;Dicondylia;Pterygota;Neoptera;Orthopteroidea;Dictyoptera;Isoptera;Termopsidae;Termopsinae;Termopsini;Zootermopsis;Zootermopsis nevadensis	Termite	N	5.5938	11.4666	9.5322	5.3358
GT49|GT8	Unigene11686_All	631	n/a	Zootermopsis nevadensis	biota;Eucarya;Fungi/Metazoa group;Animalia;Eumetazoa;Bilateria;Protostomia;Ecdysozoa;Panarthropoda;Arthropoda;Mandibulata;Pancrustacea;Atelocerata;Insecta;Dicondylia;Pterygota;Neoptera;Orthopteroidea;Dictyoptera;Isoptera;Termopsidae;Termopsinae;Termopsini;Zootermopsis;Zootermopsis nevadensis	Termite	N	1.4221	15.3918	4.5235	6.5112
GH9	Unigene11767_All	241	Glyco_hydro_9	Coptotermes formosanus	biota;Eucarya;Fungi/Metazoa group;Animalia;Eumetazoa;Bilateria;Protostomia;Ecdysozoa;Panarthropoda;Arthropoda;Mandibulata;Pancrustacea;Atelocerata;Insecta;Dicondylia;Pterygota;Neoptera;Orthopteroidea;Dictyoptera;Isoptera;Rhinotermitidae;Coptotermitinae;Coptotermes;Coptotermes formosanus	Termite	N	75161.1285	216.1522	26.2255	51.9961
CBM13	Unigene11776_All	1017	HSP70|NAD-GH	Zootermopsis nevadensis	biota;Eucarya;Fungi/Metazoa group;Animalia;Eumetazoa;Bilateria;Protostomia;Ecdysozoa;Panarthropoda;Arthropoda;Mandibulata;Pancrustacea;Atelocerata;Insecta;Dicondylia;Pterygota;Neoptera;Orthopteroidea;Dictyoptera;Isoptera;Termopsidae;Termopsinae;Termopsini;Zootermopsis;Zootermopsis nevadensis	Termite	N	5.647	17.7974	1.6038	15.1495
GT43	Unigene11778_All	982	Glyco_transf_43	Zootermopsis nevadensis	biota;Eucarya;Fungi/Metazoa group;Animalia;Eumetazoa;Bilateria;Protostomia;Ecdysozoa;Panarthropoda;Arthropoda;Mandibulata;Pancrustacea;Atelocerata;Insecta;Dicondylia;Pterygota;Neoptera;Orthopteroidea;Dictyoptera;Isoptera;Termopsidae;Termopsinae;Termopsini;Zootermopsis;Zootermopsis nevadensis	Termite	N	2.3759	6.069	36.7486	15.4803
CBM50|CBM20	Unigene11798_All	1429	SCP-1|DUF3584|Myosin_tail_1|HOOK|Cast|SCP-1|SMC_N|DUF2046|CALCOCO1|CALCOCO1|SMC_N|Macoilin	Zootermopsis nevadensis	biota;Eucarya;Fungi/Metazoa group;Animalia;Eumetazoa;Bilateria;Protostomia;Ecdysozoa;Panarthropoda;Arthropoda;Mandibulata;Pancrustacea;Atelocerata;Insecta;Dicondylia;Pterygota;Neoptera;Orthopteroidea;Dictyoptera;Isoptera;Termopsidae;Termopsinae;Termopsini;Zootermopsis;Zootermopsis nevadensis	Termite	N	3.0142	19.1538	22.9706	10.6379
GH99	Unigene1180_All	326	Guanylate_kin	Zootermopsis nevadensis	biota;Eucarya;Fungi/Metazoa group;Animalia;Eumetazoa;Bilateria;Protostomia;Ecdysozoa;Panarthropoda;Arthropoda;Mandibulata;Pancrustacea;Atelocerata;Insecta;Dicondylia;Pterygota;Neoptera;Orthopteroidea;Dictyoptera;Isoptera;Termopsidae;Termopsinae;Termopsini;Zootermopsis;Zootermopsis nevadensis	Termite	N	1.101	18.9586	6.2541	6.9316
GH18	Unigene11801_All	958	fn3|I-set	Megachile rotundata	biota;Eucarya;Fungi/Metazoa group;Animalia;Eumetazoa;Bilateria;Protostomia;Ecdysozoa;Panarthropoda;Arthropoda;Mandibulata;Pancrustacea;Atelocerata;Insecta;Dicondylia;Pterygota;Neoptera;Endopterygota;Hymenoptera;Apocrita;Aculeata;Apoidea;Megachilidae;Megachilinae;Megachilini;Megachile;Megachile rotundata	Termite	N	0.3747	47.6946	4.6821	15.0103
GT8	Unigene11805_All	1623	Glyco_transf_8	Zootermopsis nevadensis	biota;Eucarya;Fungi/Metazoa group;Animalia;Eumetazoa;Bilateria;Protostomia;Ecdysozoa;Panarthropoda;Arthropoda;Mandibulata;Pancrustacea;Atelocerata;Insecta;Dicondylia;Pterygota;Neoptera;Orthopteroidea;Dictyoptera;Isoptera;Termopsidae;Termopsinae;Termopsini;Zootermopsis;Zootermopsis nevadensis	Termite	N	0.6635	16.0483	2.638	13.1635
GT2	Unigene11811_All	821	Myosin_head	Megachile rotundata	biota;Eucarya;Fungi/Metazoa group;Animalia;Eumetazoa;Bilateria;Protostomia;Ecdysozoa;Panarthropoda;Arthropoda;Mandibulata;Pancrustacea;Atelocerata;Insecta;Dicondylia;Pterygota;Neoptera;Endopterygota;Hymenoptera;Apocrita;Aculeata;Apoidea;Megachilidae;Megachilinae;Megachilini;Megachile;Megachile rotundata	Termite	N	7.2137	37.1023	10.1817	19.0164
GT66	Unigene11815_All	1337	Pro_isomerase	Blattella germanica	biota;Eucarya;Fungi/Metazoa group;Animalia;Eumetazoa;Bilateria;Protostomia;Ecdysozoa;Panarthropoda;Arthropoda;Mandibulata;Pancrustacea;Atelocerata;Insecta;Dicondylia;Pterygota;Neoptera;Orthopteroidea;Dictyoptera;Blattaria;Blaberoidea;Blattelidae;Blattellinae;Blatella;Blatella germanica	Termite	N	129.9374	397.2181	539.5175	447.4227
CBM14	Unigene11927_All	1040	Trypsin	Daphnia pulex	biota;Eucarya;Fungi/Metazoa group;Animalia;Eumetazoa;Bilateria;Protostomia;Ecdysozoa;Panarthropoda;Arthropoda;Mandibulata;Pancrustacea;Crustacea;Branchiopoda;Phyllopoda;Diplostraca;Cladocera;Anomopoda;Daphniidae;Daphnia;Daphnia pulex	Termite	N	0	0	2057.8371	6.7159
CBM6	Unigene12007_All	673	Pkinase_Tyr|Pkinase	Tribolium castaneum	biota;Eucarya;Fungi/Metazoa group;Animalia;Eumetazoa;Bilateria;Protostomia;Ecdysozoa;Panarthropoda;Arthropoda;Mandibulata;Pancrustacea;Atelocerata;Insecta;Dicondylia;Pterygota;Neoptera;Endopterygota;Coleoptera;Polyphaga;Chrysomeliformia;Tenebrionoidea;Lagriidae;Tenebrionidae incertae sedis;Tribolium;Tribolium castaneum	Termite	N	2.9334	10.4954	3.3324	2.7472
CBM5	Unigene12018_All	1070	Trypsin	Zootermopsis nevadensis	biota;Eucarya;Fungi/Metazoa group;Animalia;Eumetazoa;Bilateria;Protostomia;Ecdysozoa;Panarthropoda;Arthropoda;Mandibulata;Pancrustacea;Atelocerata;Insecta;Dicondylia;Pterygota;Neoptera;Orthopteroidea;Dictyoptera;Isoptera;Termopsidae;Termopsinae;Termopsini;Zootermopsis;Zootermopsis nevadensis	Termite	Y	0.5032	1.0315	6318.6308	6.9116
GT27|CBM13	Unigene12042_All	375	n/a	Zootermopsis nevadensis	biota;Eucarya;Fungi/Metazoa group;Animalia;Eumetazoa;Bilateria;Protostomia;Ecdysozoa;Panarthropoda;Arthropoda;Mandibulata;Pancrustacea;Atelocerata;Insecta;Dicondylia;Pterygota;Neoptera;Orthopteroidea;Dictyoptera;Isoptera;Termopsidae;Termopsinae;Termopsini;Zootermopsis;Zootermopsis nevadensis	Termite	N	0.9572	6.4748	5.9805	5.4781
GH18	Unigene12160_All	399	Pkinase	Zootermopsis nevadensis	biota;Eucarya;Fungi/Metazoa group;Animalia;Eumetazoa;Bilateria;Protostomia;Ecdysozoa;Panarthropoda;Arthropoda;Mandibulata;Pancrustacea;Atelocerata;Insecta;Dicondylia;Pterygota;Neoptera;Orthopteroidea;Dictyoptera;Isoptera;Termopsidae;Termopsinae;Termopsini;Zootermopsis;Zootermopsis nevadensis	Termite	N	0.4498	2.7661	10.7306	4.1188
GT1	Unigene12194_All	301	n/a	Zootermopsis nevadensis	biota;Eucarya;Fungi/Metazoa group;Animalia;Eumetazoa;Bilateria;Protostomia;Ecdysozoa;Panarthropoda;Arthropoda;Mandibulata;Pancrustacea;Atelocerata;Insecta;Dicondylia;Pterygota;Neoptera;Orthopteroidea;Dictyoptera;Isoptera;Termopsidae;Termopsinae;Termopsini;Zootermopsis;Zootermopsis nevadensis	Termite	Y	0	6.6	6.0961	12.2847
CBM50|GH18	Unigene12302_All	929	Herpes_BLLF1	Zootermopsis nevadensis	biota;Eucarya;Fungi/Metazoa group;Animalia;Eumetazoa;Bilateria;Protostomia;Ecdysozoa;Panarthropoda;Arthropoda;Mandibulata;Pancrustacea;Atelocerata;Insecta;Dicondylia;Pterygota;Neoptera;Orthopteroidea;Dictyoptera;Isoptera;Termopsidae;Termopsinae;Termopsini;Zootermopsis;Zootermopsis nevadensis	Termite	N	0.1932	8.0784	10.5343	8.8451
GH18	Unigene12322_All	475	Pkinase_Tyr	Acyrthosiphon pisum	biota;Eucarya;Fungi/Metazoa group;Animalia;Eumetazoa;Bilateria;Protostomia;Ecdysozoa;Panarthropoda;Arthropoda;Mandibulata;Pancrustacea;Atelocerata;Insecta;Dicondylia;Pterygota;Neoptera;Hemipteroidea;Hemiptera;Sternorrhyncha;Aphidiformes;Aphidomorpha;Aphidoidea;Aphididae;Aphidinae;Macrosiphini;Acyrthosiphon;Acyrhosiphum pisum	Termite	N	2.267	15.335	14.5937	9.947
GT61	Unigene1240_All	341	n/a	Zootermopsis nevadensis	biota;Eucarya;Fungi/Metazoa group;Animalia;Eumetazoa;Bilateria;Protostomia;Ecdysozoa;Panarthropoda;Arthropoda;Mandibulata;Pancrustacea;Atelocerata;Insecta;Dicondylia;Pterygota;Neoptera;Orthopteroidea;Dictyoptera;Isoptera;Termopsidae;Termopsinae;Termopsini;Zootermopsis;Zootermopsis nevadensis	Termite	N	1.5789	11.0042	19.1326	10.2412
GH4	Unigene12419_All	1302	AMP-binding	Zootermopsis nevadensis	biota;Eucarya;Fungi/Metazoa group;Animalia;Eumetazoa;Bilateria;Protostomia;Ecdysozoa;Panarthropoda;Arthropoda;Mandibulata;Pancrustacea;Atelocerata;Insecta;Dicondylia;Pterygota;Neoptera;Orthopteroidea;Dictyoptera;Isoptera;Termopsidae;Termopsinae;Termopsini;Zootermopsis;Zootermopsis nevadensis	Termite	N	1.5163	0	6.89	12.4645
CBM1	Unigene12428_All	1075	n/a	Zootermopsis nevadensis	biota;Eucarya;Fungi/Metazoa group;Animalia;Eumetazoa;Bilateria;Protostomia;Ecdysozoa;Panarthropoda;Arthropoda;Mandibulata;Pancrustacea;Atelocerata;Insecta;Dicondylia;Pterygota;Neoptera;Orthopteroidea;Dictyoptera;Isoptera;Termopsidae;Termopsinae;Termopsini;Zootermopsis;Zootermopsis nevadensis	Termite	N	0.5008	25.0505	3.2242	10.3191
GT49|GT8	Unigene1244_All	419	n/a	Zootermopsis nevadensis	biota;Eucarya;Fungi/Metazoa group;Animalia;Eumetazoa;Bilateria;Protostomia;Ecdysozoa;Panarthropoda;Arthropoda;Mandibulata;Pancrustacea;Atelocerata;Insecta;Dicondylia;Pterygota;Neoptera;Orthopteroidea;Dictyoptera;Isoptera;Termopsidae;Termopsinae;Termopsini;Zootermopsis;Zootermopsis nevadensis	Termite	N	0.8567	5.2681	2.9196	4.4125
CBM47	Unigene1281_All	1042	n/a	Zootermopsis nevadensis	biota;Eucarya;Fungi/Metazoa group;Animalia;Eumetazoa;Bilateria;Protostomia;Ecdysozoa;Panarthropoda;Arthropoda;Mandibulata;Pancrustacea;Atelocerata;Insecta;Dicondylia;Pterygota;Neoptera;Orthopteroidea;Dictyoptera;Isoptera;Termopsidae;Termopsinae;Termopsini;Zootermopsis;Zootermopsis nevadensis	Termite	N	0.8612	13.9811	2.1523	2.3658
GT55	Unigene12927_All	1226	Ank_2|Ank_2|Ank_2|Ank_5|Ank_4	Zootermopsis nevadensis	biota;Eucarya;Fungi/Metazoa group;Animalia;Eumetazoa;Bilateria;Protostomia;Ecdysozoa;Panarthropoda;Arthropoda;Mandibulata;Pancrustacea;Atelocerata;Insecta;Dicondylia;Pterygota;Neoptera;Orthopteroidea;Dictyoptera;Isoptera;Termopsidae;Termopsinae;Termopsini;Zootermopsis;Zootermopsis nevadensis	Termite	N	0.8783	16.0238	5.9868	1.8431
GH18	Unigene12940_All	375	Pkinase	Pediculus humanus corporis	biota;Eucarya;Fungi/Metazoa group;Animalia;Eumetazoa;Bilateria;Protostomia;Ecdysozoa;Panarthropoda;Arthropoda;Mandibulata;Pancrustacea;Atelocerata;Insecta;Dicondylia;Pterygota;Neoptera;Hemipteroidea;Phthiraptera;Anoplura;Pediculidae;Pediculus;Pediculus humanus;Pediculus humanus corporis	Termite	N	0	4.1203	5.9805	4.3824
GT10	Unigene1295_All	473	n/a	Zootermopsis nevadensis	biota;Eucarya;Fungi/Metazoa group;Animalia;Eumetazoa;Bilateria;Protostomia;Ecdysozoa;Panarthropoda;Arthropoda;Mandibulata;Pancrustacea;Atelocerata;Insecta;Dicondylia;Pterygota;Neoptera;Orthopteroidea;Dictyoptera;Isoptera;Termopsidae;Termopsinae;Termopsini;Zootermopsis;Zootermopsis nevadensis	Termite	N	1.8971	4.6666	5.1725	5.646
GH2	Unigene12960_All	281	Glyco_hydro_2_N	Zootermopsis nevadensis	biota;Eucarya;Fungi/Metazoa group;Animalia;Eumetazoa;Bilateria;Protostomia;Ecdysozoa;Panarthropoda;Arthropoda;Mandibulata;Pancrustacea;Atelocerata;Insecta;Dicondylia;Pterygota;Neoptera;Orthopteroidea;Dictyoptera;Isoptera;Termopsidae;Termopsinae;Termopsini;Zootermopsis;Zootermopsis nevadensis	Termite	N	2.5547	2.3566	11.6089	5.8485
GT55	Unigene13051_All	423	Ank_2|Ank_2|Ank_5|Ank_2	Zootermopsis nevadensis	biota;Eucarya;Fungi/Metazoa group;Animalia;Eumetazoa;Bilateria;Protostomia;Ecdysozoa;Panarthropoda;Arthropoda;Mandibulata;Pancrustacea;Atelocerata;Insecta;Dicondylia;Pterygota;Neoptera;Orthopteroidea;Dictyoptera;Isoptera;Termopsidae;Termopsinae;Termopsini;Zootermopsis;Zootermopsis nevadensis	Termite	N	1.2728	8.871	18.7976	6.799
GT90	Unigene13060_All	352	Glyco_transf_90	Zootermopsis nevadensis	biota;Eucarya;Fungi/Metazoa group;Animalia;Eumetazoa;Bilateria;Protostomia;Ecdysozoa;Panarthropoda;Arthropoda;Mandibulata;Pancrustacea;Atelocerata;Insecta;Dicondylia;Pterygota;Neoptera;Orthopteroidea;Dictyoptera;Isoptera;Termopsidae;Termopsinae;Termopsini;Zootermopsis;Zootermopsis nevadensis	Termite	N	1.0197	4.3896	6.9505	1.7508
CBM20	Unigene13091_All	382	Pkinase	Zootermopsis nevadensis	biota;Eucarya;Fungi/Metazoa group;Animalia;Eumetazoa;Bilateria;Protostomia;Ecdysozoa;Panarthropoda;Arthropoda;Mandibulata;Pancrustacea;Atelocerata;Insecta;Dicondylia;Pterygota;Neoptera;Orthopteroidea;Dictyoptera;Isoptera;Termopsidae;Termopsinae;Termopsini;Zootermopsis;Zootermopsis nevadensis	Termite	Y	0	17.9128	3.2023	9.6798
CBM6	Unigene13141_All	1153	n/a	Zootermopsis nevadensis	biota;Eucarya;Fungi/Metazoa group;Animalia;Eumetazoa;Bilateria;Protostomia;Ecdysozoa;Panarthropoda;Arthropoda;Mandibulata;Pancrustacea;Atelocerata;Insecta;Dicondylia;Pterygota;Neoptera;Orthopteroidea;Dictyoptera;Isoptera;Termopsidae;Termopsinae;Termopsini;Zootermopsis;Zootermopsis nevadensis	Termite	N	1.5565	17.0383	4.2439	3.0288
GT2	Unigene13232_All	632	Ketoacyl-synt_C	Zootermopsis nevadensis	biota;Eucarya;Fungi/Metazoa group;Animalia;Eumetazoa;Bilateria;Protostomia;Ecdysozoa;Panarthropoda;Arthropoda;Mandibulata;Pancrustacea;Atelocerata;Insecta;Dicondylia;Pterygota;Neoptera;Orthopteroidea;Dictyoptera;Isoptera;Termopsidae;Termopsinae;Termopsini;Zootermopsis;Zootermopsis nevadensis	Termite	N	0.284	9.7793	3.5486	17.2273
GT68	Unigene13263_All	552	O-FucT	Zootermopsis nevadensis	biota;Eucarya;Fungi/Metazoa group;Animalia;Eumetazoa;Bilateria;Protostomia;Ecdysozoa;Panarthropoda;Arthropoda;Mandibulata;Pancrustacea;Atelocerata;Insecta;Dicondylia;Pterygota;Neoptera;Orthopteroidea;Dictyoptera;Isoptera;Termopsidae;Termopsinae;Termopsini;Zootermopsis;Zootermopsis nevadensis	Termite	N	0.6503	8.7973	3.3242	7.0709
GT61	Unigene13275_All	383	n/a	Zootermopsis nevadensis	biota;Eucarya;Fungi/Metazoa group;Animalia;Eumetazoa;Bilateria;Protostomia;Ecdysozoa;Panarthropoda;Arthropoda;Mandibulata;Pancrustacea;Atelocerata;Insecta;Dicondylia;Pterygota;Neoptera;Orthopteroidea;Dictyoptera;Isoptera;Termopsidae;Termopsinae;Termopsini;Zootermopsis;Zootermopsis nevadensis	Termite	N	0.9372	10.9501	17.5669	8.5818
CBM14	Unigene13302_All	496	CBM_14	Pediculus humanus corporis	biota;Eucarya;Fungi/Metazoa group;Animalia;Eumetazoa;Bilateria;Protostomia;Ecdysozoa;Panarthropoda;Arthropoda;Mandibulata;Pancrustacea;Atelocerata;Insecta;Dicondylia;Pterygota;Neoptera;Hemipteroidea;Phthiraptera;Anoplura;Pediculidae;Pediculus;Pediculus humanus;Pediculus humanus corporis	Termite	N	0.7237	42.2772	0	15.3242
CBM5	Unigene13305_All	1420	Trypsin	Zootermopsis nevadensis	biota;Eucarya;Fungi/Metazoa group;Animalia;Eumetazoa;Bilateria;Protostomia;Ecdysozoa;Panarthropoda;Arthropoda;Mandibulata;Pancrustacea;Atelocerata;Insecta;Dicondylia;Pterygota;Neoptera;Orthopteroidea;Dictyoptera;Isoptera;Termopsidae;Termopsinae;Termopsini;Zootermopsis;Zootermopsis nevadensis	Termite	N	0	3.4198	717.1769	1.302
CBM20	Unigene13512_All	1715	cNMP_binding|cNMP_binding|Pkinase_Tyr	Zootermopsis nevadensis	biota;Eucarya;Fungi/Metazoa group;Animalia;Eumetazoa;Bilateria;Protostomia;Ecdysozoa;Panarthropoda;Arthropoda;Mandibulata;Pancrustacea;Atelocerata;Insecta;Dicondylia;Pterygota;Neoptera;Orthopteroidea;Dictyoptera;Isoptera;Termopsidae;Termopsinae;Termopsini;Zootermopsis;Zootermopsis nevadensis	Termite	N	0.8372	0.3861	217.7913	2.5154
GT4	Unigene13545_All	293	n/a	Zootermopsis nevadensis	biota;Eucarya;Fungi/Metazoa group;Animalia;Eumetazoa;Bilateria;Protostomia;Ecdysozoa;Panarthropoda;Arthropoda;Mandibulata;Pancrustacea;Atelocerata;Insecta;Dicondylia;Pterygota;Neoptera;Orthopteroidea;Dictyoptera;Isoptera;Termopsidae;Termopsinae;Termopsini;Zootermopsis;Zootermopsis nevadensis	Termite	N	1.225	9.0402	2.0875	5.6089
CBM20	Unigene13589_All	928	Pkinase_Tyr	Zootermopsis nevadensis	biota;Eucarya;Fungi/Metazoa group;Animalia;Eumetazoa;Bilateria;Protostomia;Ecdysozoa;Panarthropoda;Arthropoda;Mandibulata;Pancrustacea;Atelocerata;Insecta;Dicondylia;Pterygota;Neoptera;Orthopteroidea;Dictyoptera;Isoptera;Termopsidae;Termopsinae;Termopsini;Zootermopsis;Zootermopsis nevadensis	Termite	N	0.5802	1.9029	23.2883	2.2137
CBM1	Unigene13626_All	7119	n/a	Zootermopsis nevadensis	biota;Eucarya;Fungi/Metazoa group;Animalia;Eumetazoa;Bilateria;Protostomia;Ecdysozoa;Panarthropoda;Arthropoda;Mandibulata;Pancrustacea;Atelocerata;Insecta;Dicondylia;Pterygota;Neoptera;Orthopteroidea;Dictyoptera;Isoptera;Termopsidae;Termopsinae;Termopsini;Zootermopsis;Zootermopsis nevadensis	Termite	N	4.3109	103.6221	12.0284	17.7754
CBM57	Unigene13637_All	2956	Pkinase_Tyr|Pkinase|Focal_AT	Zootermopsis nevadensis	biota;Eucarya;Fungi/Metazoa group;Animalia;Eumetazoa;Bilateria;Protostomia;Ecdysozoa;Panarthropoda;Arthropoda;Mandibulata;Pancrustacea;Atelocerata;Insecta;Dicondylia;Pterygota;Neoptera;Orthopteroidea;Dictyoptera;Isoptera;Termopsidae;Termopsinae;Termopsini;Zootermopsis;Zootermopsis nevadensis	Termite	N	3.1571	15.3079	15.7257	12.0921
GT51	Unigene13643_All	2819	n/a	Zootermopsis nevadensis	biota;Eucarya;Fungi/Metazoa group;Animalia;Eumetazoa;Bilateria;Protostomia;Ecdysozoa;Panarthropoda;Arthropoda;Mandibulata;Pancrustacea;Atelocerata;Insecta;Dicondylia;Pterygota;Neoptera;Orthopteroidea;Dictyoptera;Isoptera;Termopsidae;Termopsinae;Termopsini;Zootermopsis;Zootermopsis nevadensis	Termite	N	11.2049	41.3432	113.9107	16.542
CBM20	Unigene13647_All	3549	cNMP_binding|cNMP_binding|Pkinase|Pkinase_Tyr	Zootermopsis nevadensis	biota;Eucarya;Fungi/Metazoa group;Animalia;Eumetazoa;Bilateria;Protostomia;Ecdysozoa;Panarthropoda;Arthropoda;Mandibulata;Pancrustacea;Atelocerata;Insecta;Dicondylia;Pterygota;Neoptera;Orthopteroidea;Dictyoptera;Isoptera;Termopsidae;Termopsinae;Termopsini;Zootermopsis;Zootermopsis nevadensis	Termite	N	11.3274	28.2989	7.9852	38.3186
GH16|CBM39	Unigene13657_All	5216	Ldl_recept_a|Ldl_recept_a|Ldl_recept_a|Ldl_recept_a|Ldl_recept_a|Ldl_recept_a|Ldl_recept_a|Ldl_recept_a|Ldl_recept_a|Ldl_recept_a|Ldl_recept_a	Zootermopsis nevadensis	biota;Eucarya;Fungi/Metazoa group;Animalia;Eumetazoa;Bilateria;Protostomia;Ecdysozoa;Panarthropoda;Arthropoda;Mandibulata;Pancrustacea;Atelocerata;Insecta;Dicondylia;Pterygota;Neoptera;Orthopteroidea;Dictyoptera;Isoptera;Termopsidae;Termopsinae;Termopsini;Zootermopsis;Zootermopsis nevadensis	Termite	N	4.5074	53.7018	3.3616	20.6766
GT47|GT64	Unigene13658_All	3109	Exostosin|Glyco_transf_64	Zootermopsis nevadensis	biota;Eucarya;Fungi/Metazoa group;Animalia;Eumetazoa;Bilateria;Protostomia;Ecdysozoa;Panarthropoda;Arthropoda;Mandibulata;Pancrustacea;Atelocerata;Insecta;Dicondylia;Pterygota;Neoptera;Orthopteroidea;Dictyoptera;Isoptera;Termopsidae;Termopsinae;Termopsini;Zootermopsis;Zootermopsis nevadensis	Termite	N	8.3702	38.1257	24.395	38.1914
GT2	Unigene13662_All	5234	Myosin_head|Myosin_TH1	Zootermopsis nevadensis	biota;Eucarya;Fungi/Metazoa group;Animalia;Eumetazoa;Bilateria;Protostomia;Ecdysozoa;Panarthropoda;Arthropoda;Mandibulata;Pancrustacea;Atelocerata;Insecta;Dicondylia;Pterygota;Neoptera;Orthopteroidea;Dictyoptera;Isoptera;Termopsidae;Termopsinae;Termopsini;Zootermopsis;Zootermopsis nevadensis	Termite	N	6.6178	7.0428	426.4619	12.5988
GT31	Unigene13689_All	2177	Adaptin_N|Gamma-COP	Zootermopsis nevadensis	biota;Eucarya;Fungi/Metazoa group;Animalia;Eumetazoa;Bilateria;Protostomia;Ecdysozoa;Panarthropoda;Arthropoda;Mandibulata;Pancrustacea;Atelocerata;Insecta;Dicondylia;Pterygota;Neoptera;Orthopteroidea;Dictyoptera;Isoptera;Termopsidae;Termopsinae;Termopsini;Zootermopsis;Zootermopsis nevadensis	Termite	N	19.2082	20.6841	43.0803	20.0992
CBM13	Unigene13726_All	1440	Pkinase_Tyr	Zootermopsis nevadensis	biota;Eucarya;Fungi/Metazoa group;Animalia;Eumetazoa;Bilateria;Protostomia;Ecdysozoa;Panarthropoda;Arthropoda;Mandibulata;Pancrustacea;Atelocerata;Insecta;Dicondylia;Pterygota;Neoptera;Orthopteroidea;Dictyoptera;Isoptera;Termopsidae;Termopsinae;Termopsini;Zootermopsis;Zootermopsis nevadensis	Termite	N	1.6202	15.1753	15.8575	11.1273
GH38	Unigene13733_All	1416	Glyco_hydro_38C	Zootermopsis nevadensis	biota;Eucarya;Fungi/Metazoa group;Animalia;Eumetazoa;Bilateria;Protostomia;Ecdysozoa;Panarthropoda;Arthropoda;Mandibulata;Pancrustacea;Atelocerata;Insecta;Dicondylia;Pterygota;Neoptera;Orthopteroidea;Dictyoptera;Isoptera;Termopsidae;Termopsinae;Termopsini;Zootermopsis;Zootermopsis nevadensis	Termite	N	7.3511	32.7356	17.7101	9.575
GT41	Unigene13747_All	1765	TPR_11|TPR_11|TPR_12|TPR_11	Zootermopsis nevadensis	biota;Eucarya;Fungi/Metazoa group;Animalia;Eumetazoa;Bilateria;Protostomia;Ecdysozoa;Panarthropoda;Arthropoda;Mandibulata;Pancrustacea;Atelocerata;Insecta;Dicondylia;Pterygota;Neoptera;Orthopteroidea;Dictyoptera;Isoptera;Termopsidae;Termopsinae;Termopsini;Zootermopsis;Zootermopsis nevadensis	Termite	N	7.2194	38.0184	69.0773	28.8646
GH38	Unigene13751_All	1682	Glyco_hydro_38|Alpha-mann_mid	Zootermopsis nevadensis	biota;Eucarya;Fungi/Metazoa group;Animalia;Eumetazoa;Bilateria;Protostomia;Ecdysozoa;Panarthropoda;Arthropoda;Mandibulata;Pancrustacea;Atelocerata;Insecta;Dicondylia;Pterygota;Neoptera;Orthopteroidea;Dictyoptera;Isoptera;Termopsidae;Termopsinae;Termopsini;Zootermopsis;Zootermopsis nevadensis	Termite	N	5.0149	20.2097	13.576	10.137
CBM50	Unigene13756_All	2296	5_nucleotid_C	Zootermopsis nevadensis	biota;Eucarya;Fungi/Metazoa group;Animalia;Eumetazoa;Bilateria;Protostomia;Ecdysozoa;Panarthropoda;Arthropoda;Mandibulata;Pancrustacea;Atelocerata;Insecta;Dicondylia;Pterygota;Neoptera;Orthopteroidea;Dictyoptera;Isoptera;Termopsidae;Termopsinae;Termopsini;Zootermopsis;Zootermopsis nevadensis	Termite	N	19.6197	19.5159	2.8416	15.8365
GT66	Unigene13768_All	1261	Pro_isomerase	Zootermopsis nevadensis	biota;Eucarya;Fungi/Metazoa group;Animalia;Eumetazoa;Bilateria;Protostomia;Ecdysozoa;Panarthropoda;Arthropoda;Mandibulata;Pancrustacea;Atelocerata;Insecta;Dicondylia;Pterygota;Neoptera;Orthopteroidea;Dictyoptera;Isoptera;Termopsidae;Termopsinae;Termopsini;Zootermopsis;Zootermopsis nevadensis	Termite	N	3.5581	22.7558	17.4618	16.9425
GT27|CBM13	Unigene13777_All	1139	Ricin_B_lectin|Ricin_B_lectin	Zootermopsis nevadensis	biota;Eucarya;Fungi/Metazoa group;Animalia;Eumetazoa;Bilateria;Protostomia;Ecdysozoa;Panarthropoda;Arthropoda;Mandibulata;Pancrustacea;Atelocerata;Insecta;Dicondylia;Pterygota;Neoptera;Orthopteroidea;Dictyoptera;Isoptera;Termopsidae;Termopsinae;Termopsini;Zootermopsis;Zootermopsis nevadensis	Termite	N	4.4119	10.8525	11.8141	5.9518
GT27|CBM13	Unigene13813_All	2441	Collagen|Collagen|Collagen|Collagen|Collagen|Collagen|Collagen|Collagen|Cytadhesin_P30|C4|C4	Zootermopsis nevadensis	biota;Eucarya;Fungi/Metazoa group;Animalia;Eumetazoa;Bilateria;Protostomia;Ecdysozoa;Panarthropoda;Arthropoda;Mandibulata;Pancrustacea;Atelocerata;Insecta;Dicondylia;Pterygota;Neoptera;Orthopteroidea;Dictyoptera;Isoptera;Termopsidae;Termopsinae;Termopsini;Zootermopsis;Zootermopsis nevadensis	Termite	N	1.1028	34.543	5.5961	8.3315
CBM13	Unigene13818_All	4046	HSP70|NAD-GH	Zootermopsis nevadensis	biota;Eucarya;Fungi/Metazoa group;Animalia;Eumetazoa;Bilateria;Protostomia;Ecdysozoa;Panarthropoda;Arthropoda;Mandibulata;Pancrustacea;Atelocerata;Insecta;Dicondylia;Pterygota;Neoptera;Orthopteroidea;Dictyoptera;Isoptera;Termopsidae;Termopsinae;Termopsini;Zootermopsis;Zootermopsis nevadensis	Termite	N	40.853	65.0848	130.2608	77.9872
GT2	Unigene13835_All	1879	ketoacyl-synt|Ketoacyl-synt_C	Zootermopsis nevadensis	biota;Eucarya;Fungi/Metazoa group;Animalia;Eumetazoa;Bilateria;Protostomia;Ecdysozoa;Panarthropoda;Arthropoda;Mandibulata;Pancrustacea;Atelocerata;Insecta;Dicondylia;Pterygota;Neoptera;Orthopteroidea;Dictyoptera;Isoptera;Termopsidae;Termopsinae;Termopsini;Zootermopsis;Zootermopsis nevadensis	Termite	N	0.5731	14.9191	10.7421	25.1454
GT41	Unigene13839_All	882	TPR_11|U-box	Zootermopsis nevadensis	biota;Eucarya;Fungi/Metazoa group;Animalia;Eumetazoa;Bilateria;Protostomia;Ecdysozoa;Panarthropoda;Arthropoda;Mandibulata;Pancrustacea;Atelocerata;Insecta;Dicondylia;Pterygota;Neoptera;Orthopteroidea;Dictyoptera;Isoptera;Termopsidae;Termopsinae;Termopsini;Zootermopsis;Zootermopsis nevadensis	Termite	N	2.6452	17.0179	7.8594	11.1797
GH18	Unigene13847_All	1340	AhpC-TSA|Redoxin|1-cysPrx_C	Zootermopsis nevadensis	biota;Eucarya;Fungi/Metazoa group;Animalia;Eumetazoa;Bilateria;Protostomia;Ecdysozoa;Panarthropoda;Arthropoda;Mandibulata;Pancrustacea;Atelocerata;Insecta;Dicondylia;Pterygota;Neoptera;Orthopteroidea;Dictyoptera;Isoptera;Termopsidae;Termopsinae;Termopsini;Zootermopsis;Zootermopsis nevadensis	Termite	N	8.4377	19.1081	36.9727	29.5877
CBM1	Unigene13896_All	1866	n/a	Zootermopsis nevadensis	biota;Eucarya;Fungi/Metazoa group;Animalia;Eumetazoa;Bilateria;Protostomia;Ecdysozoa;Panarthropoda;Arthropoda;Mandibulata;Pancrustacea;Atelocerata;Insecta;Dicondylia;Pterygota;Neoptera;Orthopteroidea;Dictyoptera;Isoptera;Termopsidae;Termopsinae;Termopsini;Zootermopsis;Zootermopsis nevadensis	Termite	N	3.751	68.3724	15.0781	22.128
GT1	Unigene13940_All	776	Glyco_tran_28_C	Zootermopsis nevadensis	biota;Eucarya;Fungi/Metazoa group;Animalia;Eumetazoa;Bilateria;Protostomia;Ecdysozoa;Panarthropoda;Arthropoda;Mandibulata;Pancrustacea;Atelocerata;Insecta;Dicondylia;Pterygota;Neoptera;Orthopteroidea;Dictyoptera;Isoptera;Termopsidae;Termopsinae;Termopsini;Zootermopsis;Zootermopsis nevadensis	Termite	N	8.0946	23.8936	58.0644	28.5904
GT29	Unigene13987_All	1013	Glyco_transf_29	Zootermopsis nevadensis	biota;Eucarya;Fungi/Metazoa group;Animalia;Eumetazoa;Bilateria;Protostomia;Ecdysozoa;Panarthropoda;Arthropoda;Mandibulata;Pancrustacea;Atelocerata;Insecta;Dicondylia;Pterygota;Neoptera;Orthopteroidea;Dictyoptera;Isoptera;Termopsidae;Termopsinae;Termopsini;Zootermopsis;Zootermopsis nevadensis	Termite	N	1.063	9.1518	4.2266	5.4754
CBM14	Unigene14008_All	2285	CBM_14	Zootermopsis nevadensis	biota;Eucarya;Fungi/Metazoa group;Animalia;Eumetazoa;Bilateria;Protostomia;Ecdysozoa;Panarthropoda;Arthropoda;Mandibulata;Pancrustacea;Atelocerata;Insecta;Dicondylia;Pterygota;Neoptera;Orthopteroidea;Dictyoptera;Isoptera;Termopsidae;Termopsinae;Termopsini;Zootermopsis;Zootermopsis nevadensis	Termite	N	407.2421	0.8694	4.4613	3.3264
CBM1	Unigene14068_All	1240	n/a	Zootermopsis nevadensis	biota;Eucarya;Fungi/Metazoa group;Animalia;Eumetazoa;Bilateria;Protostomia;Ecdysozoa;Panarthropoda;Arthropoda;Mandibulata;Pancrustacea;Atelocerata;Insecta;Dicondylia;Pterygota;Neoptera;Orthopteroidea;Dictyoptera;Isoptera;Termopsidae;Termopsinae;Termopsini;Zootermopsis;Zootermopsis nevadensis	Termite	N	1.3026	12.9947	5.0971	3.479
GT54	Unigene141_All	1883	Glyco_transf_54	Zootermopsis nevadensis	biota;Eucarya;Fungi/Metazoa group;Animalia;Eumetazoa;Bilateria;Protostomia;Ecdysozoa;Panarthropoda;Arthropoda;Mandibulata;Pancrustacea;Atelocerata;Insecta;Dicondylia;Pterygota;Neoptera;Orthopteroidea;Dictyoptera;Isoptera;Termopsidae;Termopsinae;Termopsini;Zootermopsis;Zootermopsis nevadensis	Termite	N	1.239	11.9568	21.4385	5.7821
CBM14	Unigene14121_All	1990	n/a	Zootermopsis nevadensis	biota;Eucarya;Fungi/Metazoa group;Animalia;Eumetazoa;Bilateria;Protostomia;Ecdysozoa;Panarthropoda;Arthropoda;Mandibulata;Pancrustacea;Atelocerata;Insecta;Dicondylia;Pterygota;Neoptera;Orthopteroidea;Dictyoptera;Isoptera;Termopsidae;Termopsinae;Termopsini;Zootermopsis;Zootermopsis nevadensis	Termite	N	5.9522	73.7621	0.5123	5.5744
CBM57	Unigene14139_All	728	Pkinase_Tyr|Pkinase	Zootermopsis nevadensis	biota;Eucarya;Fungi/Metazoa group;Animalia;Eumetazoa;Bilateria;Protostomia;Ecdysozoa;Panarthropoda;Arthropoda;Mandibulata;Pancrustacea;Atelocerata;Insecta;Dicondylia;Pterygota;Neoptera;Orthopteroidea;Dictyoptera;Isoptera;Termopsidae;Termopsinae;Termopsini;Zootermopsis;Zootermopsis nevadensis	Termite	N	2.2187	14.2505	7.2815	7.0545
GH27	Unigene14147_All	1497	MIP	Coptotermes formosanus	biota;Eucarya;Fungi/Metazoa group;Animalia;Eumetazoa;Bilateria;Protostomia;Ecdysozoa;Panarthropoda;Arthropoda;Mandibulata;Pancrustacea;Atelocerata;Insecta;Dicondylia;Pterygota;Neoptera;Orthopteroidea;Dictyoptera;Isoptera;Rhinotermitidae;Coptotermitinae;Coptotermes;Coptotermes formosanus	Termite	N	88.7156	33.471	11.0317	29.3664
CE11	Unigene14155_All	2098	DEAD|Helicase_C	Zootermopsis nevadensis	biota;Eucarya;Fungi/Metazoa group;Animalia;Eumetazoa;Bilateria;Protostomia;Ecdysozoa;Panarthropoda;Arthropoda;Mandibulata;Pancrustacea;Atelocerata;Insecta;Dicondylia;Pterygota;Neoptera;Orthopteroidea;Dictyoptera;Isoptera;Termopsidae;Termopsinae;Termopsini;Zootermopsis;Zootermopsis nevadensis	Termite	N	15.911	83.3268	68.0255	44.9433
CBM50|CBM20	Unigene14156_All	3767	MAD|Myosin_tail_1|AAA_27|SMC_N|DUF3584|AAA_27|SCP-1|SCP-1|DUF3584|AAA_27|EzrA|MAD|Cast|EzrA|Filament|Myosin_tail_1|DUF827|Myosin_tail_1	Zootermopsis nevadensis	biota;Eucarya;Fungi/Metazoa group;Animalia;Eumetazoa;Bilateria;Protostomia;Ecdysozoa;Panarthropoda;Arthropoda;Mandibulata;Pancrustacea;Atelocerata;Insecta;Dicondylia;Pterygota;Neoptera;Orthopteroidea;Dictyoptera;Isoptera;Termopsidae;Termopsinae;Termopsini;Zootermopsis;Zootermopsis nevadensis	Termite	N	0.667	443.8073	76.8008	552.3687
GH18	Unigene14157_All	5252	n/a	NA	NA	NA	N	0.6151	52.1149	1.7081	26.05
GT41	Unigene14185_All	804	TPR_11|PPP5	Zootermopsis nevadensis	biota;Eucarya;Fungi/Metazoa group;Animalia;Eumetazoa;Bilateria;Protostomia;Ecdysozoa;Panarthropoda;Arthropoda;Mandibulata;Pancrustacea;Atelocerata;Insecta;Dicondylia;Pterygota;Neoptera;Orthopteroidea;Dictyoptera;Isoptera;Termopsidae;Termopsinae;Termopsini;Zootermopsis;Zootermopsis nevadensis	Termite	N	2.9019	18.3943	21.8083	10.2203
GT41	Unigene14283_All	996	DUF1736	Zootermopsis nevadensis	biota;Eucarya;Fungi/Metazoa group;Animalia;Eumetazoa;Bilateria;Protostomia;Ecdysozoa;Panarthropoda;Arthropoda;Mandibulata;Pancrustacea;Atelocerata;Insecta;Dicondylia;Pterygota;Neoptera;Orthopteroidea;Dictyoptera;Isoptera;Termopsidae;Termopsinae;Termopsini;Zootermopsis;Zootermopsis nevadensis	Termite	Y	1.9821	15.9565	4.9128	4.5376
GT15	Unigene143_All	1193	n/a	Zootermopsis nevadensis	biota;Eucarya;Fungi/Metazoa group;Animalia;Eumetazoa;Bilateria;Protostomia;Ecdysozoa;Panarthropoda;Arthropoda;Mandibulata;Pancrustacea;Atelocerata;Insecta;Dicondylia;Pterygota;Neoptera;Orthopteroidea;Dictyoptera;Isoptera;Termopsidae;Termopsinae;Termopsini;Zootermopsis;Zootermopsis nevadensis	Termite	N	3.3096	12.7665	9.3994	5.5102
GT66	Unigene14310_All	515	Pro_isomerase	Zootermopsis nevadensis	biota;Eucarya;Fungi/Metazoa group;Animalia;Eumetazoa;Bilateria;Protostomia;Ecdysozoa;Panarthropoda;Arthropoda;Mandibulata;Pancrustacea;Atelocerata;Insecta;Dicondylia;Pterygota;Neoptera;Orthopteroidea;Dictyoptera;Isoptera;Termopsidae;Termopsinae;Termopsini;Zootermopsis;Zootermopsis nevadensis	Termite	N	12.5454	13.2868	6.7301	30.3155
GT2	Unigene14386_All	973	Acyl_transf_1	Zootermopsis nevadensis	biota;Eucarya;Fungi/Metazoa group;Animalia;Eumetazoa;Bilateria;Protostomia;Ecdysozoa;Panarthropoda;Arthropoda;Mandibulata;Pancrustacea;Atelocerata;Insecta;Dicondylia;Pterygota;Neoptera;Orthopteroidea;Dictyoptera;Isoptera;Termopsidae;Termopsinae;Termopsini;Zootermopsis;Zootermopsis nevadensis	Termite	N	1.4756	10.2086	5.2385	18.3681
GH30	Unigene14393_All	651	Glyco_hydro_30	Zootermopsis nevadensis	biota;Eucarya;Fungi/Metazoa group;Animalia;Eumetazoa;Bilateria;Protostomia;Ecdysozoa;Panarthropoda;Arthropoda;Mandibulata;Pancrustacea;Atelocerata;Insecta;Dicondylia;Pterygota;Neoptera;Orthopteroidea;Dictyoptera;Isoptera;Termopsidae;Termopsinae;Termopsini;Zootermopsis;Zootermopsis nevadensis	Termite	N	3.3082	17.9705	8.4559	7.5734
GH18	Unigene14417_All	482	Pkinase	Zootermopsis nevadensis	biota;Eucarya;Fungi/Metazoa group;Animalia;Eumetazoa;Bilateria;Protostomia;Ecdysozoa;Panarthropoda;Arthropoda;Mandibulata;Pancrustacea;Atelocerata;Insecta;Dicondylia;Pterygota;Neoptera;Orthopteroidea;Dictyoptera;Isoptera;Termopsidae;Termopsinae;Termopsini;Zootermopsis;Zootermopsis nevadensis	Termite	N	1.8617	12.3646	10.1518	6.393
CBM14	Unigene14503_All	2593	n/a	Zootermopsis nevadensis	biota;Eucarya;Fungi/Metazoa group;Animalia;Eumetazoa;Bilateria;Protostomia;Ecdysozoa;Panarthropoda;Arthropoda;Mandibulata;Pancrustacea;Atelocerata;Insecta;Dicondylia;Pterygota;Neoptera;Orthopteroidea;Dictyoptera;Isoptera;Termopsidae;Termopsinae;Termopsini;Zootermopsis;Zootermopsis nevadensis	Termite	Y	1.8688	216.2201	2.3588	17.1123
CBM14	Unigene14540_All	1287	n/a	Zootermopsis nevadensis	biota;Eucarya;Fungi/Metazoa group;Animalia;Eumetazoa;Bilateria;Protostomia;Ecdysozoa;Panarthropoda;Arthropoda;Mandibulata;Pancrustacea;Atelocerata;Insecta;Dicondylia;Pterygota;Neoptera;Orthopteroidea;Dictyoptera;Isoptera;Termopsidae;Termopsinae;Termopsini;Zootermopsis;Zootermopsis nevadensis	Termite	Y	5.1596	12.5201	0.4752	26.3368
GH85	Unigene14555_All	547	DUF862	Zootermopsis nevadensis	biota;Eucarya;Fungi/Metazoa group;Animalia;Eumetazoa;Bilateria;Protostomia;Ecdysozoa;Panarthropoda;Arthropoda;Mandibulata;Pancrustacea;Atelocerata;Insecta;Dicondylia;Pterygota;Neoptera;Orthopteroidea;Dictyoptera;Isoptera;Termopsidae;Termopsinae;Termopsini;Zootermopsis;Zootermopsis nevadensis	Termite	N	0.6562	14.5271	6.3364	7.8866
GT41	Unigene14644_All	410	n/a	Zootermopsis nevadensis	biota;Eucarya;Fungi/Metazoa group;Animalia;Eumetazoa;Bilateria;Protostomia;Ecdysozoa;Panarthropoda;Arthropoda;Mandibulata;Pancrustacea;Atelocerata;Insecta;Dicondylia;Pterygota;Neoptera;Orthopteroidea;Dictyoptera;Isoptera;Termopsidae;Termopsinae;Termopsini;Zootermopsis;Zootermopsis nevadensis	Termite	N	1.3132	10.7674	8.4536	8.5177
GT41	Unigene14678_All	527	TPR_11	Zootermopsis nevadensis	biota;Eucarya;Fungi/Metazoa group;Animalia;Eumetazoa;Bilateria;Protostomia;Ecdysozoa;Panarthropoda;Arthropoda;Mandibulata;Pancrustacea;Atelocerata;Insecta;Dicondylia;Pterygota;Neoptera;Orthopteroidea;Dictyoptera;Isoptera;Termopsidae;Termopsinae;Termopsini;Zootermopsis;Zootermopsis nevadensis	Termite	N	2.0433	15.0784	1.5475	7.0165
CBM14	Unigene14708_All	341	n/a	Zootermopsis nevadensis	biota;Eucarya;Fungi/Metazoa group;Animalia;Eumetazoa;Bilateria;Protostomia;Ecdysozoa;Panarthropoda;Arthropoda;Mandibulata;Pancrustacea;Atelocerata;Insecta;Dicondylia;Pterygota;Neoptera;Orthopteroidea;Dictyoptera;Isoptera;Termopsidae;Termopsinae;Termopsini;Zootermopsis;Zootermopsis nevadensis	Termite	N	3.6841	44.0169	6.5768	9.6388
CBM50|GH18	Unigene14759_All	1683	n/a	Zootermopsis nevadensis	biota;Eucarya;Fungi/Metazoa group;Animalia;Eumetazoa;Bilateria;Protostomia;Ecdysozoa;Panarthropoda;Arthropoda;Mandibulata;Pancrustacea;Atelocerata;Insecta;Dicondylia;Pterygota;Neoptera;Orthopteroidea;Dictyoptera;Isoptera;Termopsidae;Termopsinae;Termopsini;Zootermopsis;Zootermopsis nevadensis	Termite	N	0.1066	36.723	1.0903	3.1736
CBM13	Unigene14783_All	285	Pkinase|Pkinase_Tyr	Pediculus humanus corporis	biota;Eucarya;Fungi/Metazoa group;Animalia;Eumetazoa;Bilateria;Protostomia;Ecdysozoa;Panarthropoda;Arthropoda;Mandibulata;Pancrustacea;Atelocerata;Insecta;Dicondylia;Pterygota;Neoptera;Hemipteroidea;Phthiraptera;Anoplura;Pediculidae;Pediculus;Pediculus humanus;Pediculus humanus corporis	Termite	N	0	8.5195	7.1538	4.3248
GH18	Unigene148_All	1596	n/a	Zootermopsis nevadensis	biota;Eucarya;Fungi/Metazoa group;Animalia;Eumetazoa;Bilateria;Protostomia;Ecdysozoa;Panarthropoda;Arthropoda;Mandibulata;Pancrustacea;Atelocerata;Insecta;Dicondylia;Pterygota;Neoptera;Orthopteroidea;Dictyoptera;Isoptera;Termopsidae;Termopsinae;Termopsini;Zootermopsis;Zootermopsis nevadensis	Termite	N	4.3855	33.746	11.3694	9.911
CE11	Unigene14809_All	336	Helicase_C	Zootermopsis nevadensis	biota;Eucarya;Fungi/Metazoa group;Animalia;Eumetazoa;Bilateria;Protostomia;Ecdysozoa;Panarthropoda;Arthropoda;Mandibulata;Pancrustacea;Atelocerata;Insecta;Dicondylia;Pterygota;Neoptera;Orthopteroidea;Dictyoptera;Isoptera;Termopsidae;Termopsinae;Termopsini;Zootermopsis;Zootermopsis nevadensis	Termite	N	4.2731	13.7957	6.6747	3.6683
GT34	Unigene1486_All	692	Trichoplein|SMC_N|Trichoplein|Trichoplein	Zootermopsis nevadensis	biota;Eucarya;Fungi/Metazoa group;Animalia;Eumetazoa;Bilateria;Protostomia;Ecdysozoa;Panarthropoda;Arthropoda;Mandibulata;Pancrustacea;Atelocerata;Insecta;Dicondylia;Pterygota;Neoptera;Orthopteroidea;Dictyoptera;Isoptera;Termopsidae;Termopsinae;Termopsini;Zootermopsis;Zootermopsis nevadensis	Termite	N	0.5187	8.9313	19.4454	10.0932
GH23	Unigene1489_All	1057	Amidase_2	Zootermopsis nevadensis	biota;Eucarya;Fungi/Metazoa group;Animalia;Eumetazoa;Bilateria;Protostomia;Ecdysozoa;Panarthropoda;Arthropoda;Mandibulata;Pancrustacea;Atelocerata;Insecta;Dicondylia;Pterygota;Neoptera;Orthopteroidea;Dictyoptera;Isoptera;Termopsidae;Termopsinae;Termopsini;Zootermopsis;Zootermopsis nevadensis	Termite	N	1.3583	137.4092	70.0182	75.9906
GT47|GT64	Unigene14937_All	369	Glyco_transf_64	Zootermopsis nevadensis	biota;Eucarya;Fungi/Metazoa group;Animalia;Eumetazoa;Bilateria;Protostomia;Ecdysozoa;Panarthropoda;Arthropoda;Mandibulata;Pancrustacea;Atelocerata;Insecta;Dicondylia;Pterygota;Neoptera;Orthopteroidea;Dictyoptera;Isoptera;Termopsidae;Termopsinae;Termopsini;Zootermopsis;Zootermopsis nevadensis	Termite	N	0.4864	22.133	12.7081	2.7836
CBM14|GH18	Unigene1494_All	1744	Glyco_hydro_18	Zootermopsis nevadensis	biota;Eucarya;Fungi/Metazoa group;Animalia;Eumetazoa;Bilateria;Protostomia;Ecdysozoa;Panarthropoda;Arthropoda;Mandibulata;Pancrustacea;Atelocerata;Insecta;Dicondylia;Pterygota;Neoptera;Orthopteroidea;Dictyoptera;Isoptera;Termopsidae;Termopsinae;Termopsini;Zootermopsis;Zootermopsis nevadensis	Termite	N	3.6017	1.1391	1605.3379	1108.5298
CBM20	Unigene14967_All	658	EF_hand_5|EF_hand_6	Zootermopsis nevadensis	biota;Eucarya;Fungi/Metazoa group;Animalia;Eumetazoa;Bilateria;Protostomia;Ecdysozoa;Panarthropoda;Arthropoda;Mandibulata;Pancrustacea;Atelocerata;Insecta;Dicondylia;Pterygota;Neoptera;Orthopteroidea;Dictyoptera;Isoptera;Termopsidae;Termopsinae;Termopsini;Zootermopsis;Zootermopsis nevadensis	Termite	N	3.0002	5.7028	11.4645	7.805
GH23	Unigene15043_All	363	n/a	Zootermopsis nevadensis	biota;Eucarya;Fungi/Metazoa group;Animalia;Eumetazoa;Bilateria;Protostomia;Ecdysozoa;Panarthropoda;Arthropoda;Mandibulata;Pancrustacea;Atelocerata;Insecta;Dicondylia;Pterygota;Neoptera;Orthopteroidea;Dictyoptera;Isoptera;Termopsidae;Termopsinae;Termopsini;Zootermopsis;Zootermopsis nevadensis	Termite	Y	4.4497	178.1664	57.2892	71.8712
CBM14	Unigene15051_All	816	Trypsin	Zootermopsis nevadensis	biota;Eucarya;Fungi/Metazoa group;Animalia;Eumetazoa;Bilateria;Protostomia;Ecdysozoa;Panarthropoda;Arthropoda;Mandibulata;Pancrustacea;Atelocerata;Insecta;Dicondylia;Pterygota;Neoptera;Orthopteroidea;Dictyoptera;Isoptera;Termopsidae;Termopsinae;Termopsini;Zootermopsis;Zootermopsis nevadensis	Termite	N	0	0	10.9936	8.3077
CBM50	Unigene15080_All	1665	Metallophos|5_nucleotid_C	Zootermopsis nevadensis	biota;Eucarya;Fungi/Metazoa group;Animalia;Eumetazoa;Bilateria;Protostomia;Ecdysozoa;Panarthropoda;Arthropoda;Mandibulata;Pancrustacea;Atelocerata;Insecta;Dicondylia;Pterygota;Neoptera;Orthopteroidea;Dictyoptera;Isoptera;Termopsidae;Termopsinae;Termopsini;Zootermopsis;Zootermopsis nevadensis	Termite	Y	0.1078	0.7954	98.0838	9.5002
CBM20	Unigene15108_All	1076	EF_hand_5|EF_hand_6|EF_hand_5|EF_hand_6	Zootermopsis nevadensis	biota;Eucarya;Fungi/Metazoa group;Animalia;Eumetazoa;Bilateria;Protostomia;Ecdysozoa;Panarthropoda;Arthropoda;Mandibulata;Pancrustacea;Atelocerata;Insecta;Dicondylia;Pterygota;Neoptera;Orthopteroidea;Dictyoptera;Isoptera;Termopsidae;Termopsinae;Termopsini;Zootermopsis;Zootermopsis nevadensis	Termite	N	0.3336	44.7207	18.1902	7.6367
GH5	Unigene15168_All	921	Cellulase	Spirotrichonympha leidyi	biota;Eucarya;Parabasalia;Trichonymphida;Trichonymphidae;Spirotrichonympha;Spirotrichonympha leidyi	Protist	N	0.9743	0.2397	8.1907	495.8358
GT8	Unigene15313_All	270	n/a	Zootermopsis nevadensis	biota;Eucarya;Fungi/Metazoa group;Animalia;Eumetazoa;Bilateria;Protostomia;Ecdysozoa;Panarthropoda;Arthropoda;Mandibulata;Pancrustacea;Atelocerata;Insecta;Dicondylia;Pterygota;Neoptera;Orthopteroidea;Dictyoptera;Isoptera;Termopsidae;Termopsinae;Termopsini;Zootermopsis;Zootermopsis nevadensis	Termite	N	0	8.9928	0	6.8476
GT47|GT64	Unigene15362_All	314	n/a	Zootermopsis nevadensis	biota;Eucarya;Fungi/Metazoa group;Animalia;Eumetazoa;Bilateria;Protostomia;Ecdysozoa;Panarthropoda;Arthropoda;Mandibulata;Pancrustacea;Atelocerata;Insecta;Dicondylia;Pterygota;Neoptera;Orthopteroidea;Dictyoptera;Isoptera;Termopsidae;Termopsinae;Termopsini;Zootermopsis;Zootermopsis nevadensis	Termite	N	1.1431	4.9208	5.1944	4.5796
CBM48	Unigene15425_All	435	n/a	Zootermopsis nevadensis	biota;Eucarya;Fungi/Metazoa group;Animalia;Eumetazoa;Bilateria;Protostomia;Ecdysozoa;Panarthropoda;Arthropoda;Mandibulata;Pancrustacea;Atelocerata;Insecta;Dicondylia;Pterygota;Neoptera;Orthopteroidea;Dictyoptera;Isoptera;Termopsidae;Termopsinae;Termopsini;Zootermopsis;Zootermopsis nevadensis	Termite	N	0.4126	4.0594	4.6869	2.3612
GT92	Unigene15782_All	414	Glyco_transf_92	Zootermopsis nevadensis	biota;Eucarya;Fungi/Metazoa group;Animalia;Eumetazoa;Bilateria;Protostomia;Ecdysozoa;Panarthropoda;Arthropoda;Mandibulata;Pancrustacea;Atelocerata;Insecta;Dicondylia;Pterygota;Neoptera;Orthopteroidea;Dictyoptera;Isoptera;Termopsidae;Termopsinae;Termopsini;Zootermopsis;Zootermopsis nevadensis	Termite	N	0	1.0663	17.2364	8.9316
GT77	Unigene15789_All	482	n/a	Zootermopsis nevadensis	biota;Eucarya;Fungi/Metazoa group;Animalia;Eumetazoa;Bilateria;Protostomia;Ecdysozoa;Panarthropoda;Arthropoda;Mandibulata;Pancrustacea;Atelocerata;Insecta;Dicondylia;Pterygota;Neoptera;Orthopteroidea;Dictyoptera;Isoptera;Termopsidae;Termopsinae;Termopsini;Zootermopsis;Zootermopsis nevadensis	Termite	N	2.2341	6.4113	8.8828	2.131
GH18	Unigene15800_All	371	Pkinase|Pkinase_Tyr	Zootermopsis nevadensis	biota;Eucarya;Fungi/Metazoa group;Animalia;Eumetazoa;Bilateria;Protostomia;Ecdysozoa;Panarthropoda;Arthropoda;Mandibulata;Pancrustacea;Atelocerata;Insecta;Dicondylia;Pterygota;Neoptera;Orthopteroidea;Dictyoptera;Isoptera;Termopsidae;Termopsinae;Termopsini;Zootermopsis;Zootermopsis nevadensis	Termite	N	0.9675	4.7597	11.5405	6.0908
GT1	Unigene15893_All	555	n/a	Zootermopsis nevadensis	biota;Eucarya;Fungi/Metazoa group;Animalia;Eumetazoa;Bilateria;Protostomia;Ecdysozoa;Panarthropoda;Arthropoda;Mandibulata;Pancrustacea;Atelocerata;Insecta;Dicondylia;Pterygota;Neoptera;Orthopteroidea;Dictyoptera;Isoptera;Termopsidae;Termopsinae;Termopsini;Zootermopsis;Zootermopsis nevadensis	Termite	Y	1.2935	25.8515	8.0818	29.9813
GT55	Unigene15915_All	774	Ank_2|Ank_2|Ank_5|Ank_4|Ank_2	Zootermopsis nevadensis	biota;Eucarya;Fungi/Metazoa group;Animalia;Eumetazoa;Bilateria;Protostomia;Ecdysozoa;Panarthropoda;Arthropoda;Mandibulata;Pancrustacea;Atelocerata;Insecta;Dicondylia;Pterygota;Neoptera;Orthopteroidea;Dictyoptera;Isoptera;Termopsidae;Termopsinae;Termopsini;Zootermopsis;Zootermopsis nevadensis	Termite	N	0	28.5183	2.6341	11.9434
CBM14	Unigene15920_All	1025	n/a	Zootermopsis nevadensis	biota;Eucarya;Fungi/Metazoa group;Animalia;Eumetazoa;Bilateria;Protostomia;Ecdysozoa;Panarthropoda;Arthropoda;Mandibulata;Pancrustacea;Atelocerata;Insecta;Dicondylia;Pterygota;Neoptera;Orthopteroidea;Dictyoptera;Isoptera;Termopsidae;Termopsinae;Termopsini;Zootermopsis;Zootermopsis nevadensis	Termite	N	2.2762	146.2213	2.188	128.4672
GH38	Unigene15955_All	812	Glyco_hydro_38C	Zootermopsis nevadensis	biota;Eucarya;Fungi/Metazoa group;Animalia;Eumetazoa;Bilateria;Protostomia;Ecdysozoa;Panarthropoda;Arthropoda;Mandibulata;Pancrustacea;Atelocerata;Insecta;Dicondylia;Pterygota;Neoptera;Orthopteroidea;Dictyoptera;Isoptera;Termopsidae;Termopsinae;Termopsini;Zootermopsis;Zootermopsis nevadensis	Termite	N	4.6414	27.9992	2.5109	5.3128
GH39	Unigene1612_All	340	n/a	Zootermopsis nevadensis	biota;Eucarya;Fungi/Metazoa group;Animalia;Eumetazoa;Bilateria;Protostomia;Ecdysozoa;Panarthropoda;Arthropoda;Mandibulata;Pancrustacea;Atelocerata;Insecta;Dicondylia;Pterygota;Neoptera;Orthopteroidea;Dictyoptera;Isoptera;Termopsidae;Termopsinae;Termopsini;Zootermopsis;Zootermopsis nevadensis	Termite	N	1.5836	16.8795	14.9913	10.8756
CE11	Unigene162_All	1372	DEAD|Helicase_C|DUF4217	Zootermopsis nevadensis	biota;Eucarya;Fungi/Metazoa group;Animalia;Eumetazoa;Bilateria;Protostomia;Ecdysozoa;Panarthropoda;Arthropoda;Mandibulata;Pancrustacea;Atelocerata;Insecta;Dicondylia;Pterygota;Neoptera;Orthopteroidea;Dictyoptera;Isoptera;Termopsidae;Termopsinae;Termopsini;Zootermopsis;Zootermopsis nevadensis	Termite	N	2.4854	13.0315	14.1172	10.7804
CBM14	Unigene16200_All	350	Trypsin	Zootermopsis nevadensis	biota;Eucarya;Fungi/Metazoa group;Animalia;Eumetazoa;Bilateria;Protostomia;Ecdysozoa;Panarthropoda;Arthropoda;Mandibulata;Pancrustacea;Atelocerata;Insecta;Dicondylia;Pterygota;Neoptera;Orthopteroidea;Dictyoptera;Isoptera;Termopsidae;Termopsinae;Termopsini;Zootermopsis;Zootermopsis nevadensis	Termite	N	0	6.9373	0	7.0432
CBM14	Unigene16322_All	5526	Polysacc_deac_1	Zootermopsis nevadensis	biota;Eucarya;Fungi/Metazoa group;Animalia;Eumetazoa;Bilateria;Protostomia;Ecdysozoa;Panarthropoda;Arthropoda;Mandibulata;Pancrustacea;Atelocerata;Insecta;Dicondylia;Pterygota;Neoptera;Orthopteroidea;Dictyoptera;Isoptera;Termopsidae;Termopsinae;Termopsini;Zootermopsis;Zootermopsis nevadensis	Termite	N	0.1949	27.242	1.2175	9.0706
CBM50|CBM20	Unigene16348_All	3192	DUF3584|Cast|Myosin_tail_1|DUF827|MAD|SMC_N|Tropomyosin|Cast|Macoilin|Myosin_tail_1|Myosin_tail_1|Myosin_tail_1|DUF827|Trichoplein|Taxilin|Trichoplein|Tropomyosin_1|SCP-1|AAA_27|SMC_N|DUF827|SCP-1|DUF827|ERM|SCP-1|Tropomyosin|HOOK|Myosin_tail_1|SMC_N|MAD|	Zootermopsis nevadensis	biota;Eucarya;Fungi/Metazoa group;Animalia;Eumetazoa;Bilateria;Protostomia;Ecdysozoa;Panarthropoda;Arthropoda;Mandibulata;Pancrustacea;Atelocerata;Insecta;Dicondylia;Pterygota;Neoptera;Orthopteroidea;Dictyoptera;Isoptera;Termopsidae;Termopsinae;Termopsini;Zootermopsis;Zootermopsis nevadensis	Termite	N	5.0602	42.0441	7.7925	13.1932
GT66	Unigene16356_All	2139	Pro_isomerase	Zootermopsis nevadensis	biota;Eucarya;Fungi/Metazoa group;Animalia;Eumetazoa;Bilateria;Protostomia;Ecdysozoa;Panarthropoda;Arthropoda;Mandibulata;Pancrustacea;Atelocerata;Insecta;Dicondylia;Pterygota;Neoptera;Orthopteroidea;Dictyoptera;Isoptera;Termopsidae;Termopsinae;Termopsini;Zootermopsis;Zootermopsis nevadensis	Termite	N	4.5308	13.9312	12.2958	9.3158
GT34	Unigene16365_All	1741	p450	Zootermopsis nevadensis	biota;Eucarya;Fungi/Metazoa group;Animalia;Eumetazoa;Bilateria;Protostomia;Ecdysozoa;Panarthropoda;Arthropoda;Mandibulata;Pancrustacea;Atelocerata;Insecta;Dicondylia;Pterygota;Neoptera;Orthopteroidea;Dictyoptera;Isoptera;Termopsidae;Termopsinae;Termopsini;Zootermopsis;Zootermopsis nevadensis	Termite	N	1.1339	8.1142	15.458	16.4011
GT34	Unigene16366_All	1470	p450	Zootermopsis nevadensis	biota;Eucarya;Fungi/Metazoa group;Animalia;Eumetazoa;Bilateria;Protostomia;Ecdysozoa;Panarthropoda;Arthropoda;Mandibulata;Pancrustacea;Atelocerata;Insecta;Dicondylia;Pterygota;Neoptera;Orthopteroidea;Dictyoptera;Isoptera;Termopsidae;Termopsinae;Termopsini;Zootermopsis;Zootermopsis nevadensis	Termite	N	0.1221	2.5527	4.2996	9.7823
GT90	Unigene16371_All	3741	Thioredoxin|Thioredoxin_6|Thioredoxin	Zootermopsis nevadensis	biota;Eucarya;Fungi/Metazoa group;Animalia;Eumetazoa;Bilateria;Protostomia;Ecdysozoa;Panarthropoda;Arthropoda;Mandibulata;Pancrustacea;Atelocerata;Insecta;Dicondylia;Pterygota;Neoptera;Orthopteroidea;Dictyoptera;Isoptera;Termopsidae;Termopsinae;Termopsini;Zootermopsis;Zootermopsis nevadensis	Termite	N	1.2473	0.531	0.872	0.2746
GT90	Unigene16372_All	5286	Thioredoxin|Thioredoxin_6|Thioredoxin	Zootermopsis nevadensis	biota;Eucarya;Fungi/Metazoa group;Animalia;Eumetazoa;Bilateria;Protostomia;Ecdysozoa;Panarthropoda;Arthropoda;Mandibulata;Pancrustacea;Atelocerata;Insecta;Dicondylia;Pterygota;Neoptera;Orthopteroidea;Dictyoptera;Isoptera;Termopsidae;Termopsinae;Termopsini;Zootermopsis;Zootermopsis nevadensis	Termite	N	5.1607	0.7934	1.1571	1.4379
GH18	Unigene16375_All	3927	Glyco_hydro_18|Ninjurin	Zootermopsis nevadensis	biota;Eucarya;Fungi/Metazoa group;Animalia;Eumetazoa;Bilateria;Protostomia;Ecdysozoa;Panarthropoda;Arthropoda;Mandibulata;Pancrustacea;Atelocerata;Insecta;Dicondylia;Pterygota;Neoptera;Orthopteroidea;Dictyoptera;Isoptera;Termopsidae;Termopsinae;Termopsini;Zootermopsis;Zootermopsis nevadensis	Termite	N	2.2394	15.2326	30.7874	8.6314
CBM50|CBM20	Unigene16392_All	2728	Myosin_tail_1|SMC_N|DUF3584|Myosin_tail_1|Myosin_tail_1|SCP-1|MAD|AAA_27|Cast|Myosin_tail_1|DUF3584|HOOK|DUF3584|Cast|Cast	Zootermopsis nevadensis	biota;Eucarya;Fungi/Metazoa group;Animalia;Eumetazoa;Bilateria;Protostomia;Ecdysozoa;Panarthropoda;Arthropoda;Mandibulata;Pancrustacea;Atelocerata;Insecta;Dicondylia;Pterygota;Neoptera;Orthopteroidea;Dictyoptera;Isoptera;Termopsidae;Termopsinae;Termopsini;Zootermopsis;Zootermopsis nevadensis	Termite	N	1.8421	20.552	4.7832	8.1328
GH72	Unigene16402_All	3061	MIF4G|MA3|W2	Zootermopsis nevadensis	biota;Eucarya;Fungi/Metazoa group;Animalia;Eumetazoa;Bilateria;Protostomia;Ecdysozoa;Panarthropoda;Arthropoda;Mandibulata;Pancrustacea;Atelocerata;Insecta;Dicondylia;Pterygota;Neoptera;Orthopteroidea;Dictyoptera;Isoptera;Termopsidae;Termopsinae;Termopsini;Zootermopsis;Zootermopsis nevadensis	Termite	Y	9.3809	50.1892	28.774	28.2538
GT34	Unigene16407_All	2151	p450	Zootermopsis nevadensis	biota;Eucarya;Fungi/Metazoa group;Animalia;Eumetazoa;Bilateria;Protostomia;Ecdysozoa;Panarthropoda;Arthropoda;Mandibulata;Pancrustacea;Atelocerata;Insecta;Dicondylia;Pterygota;Neoptera;Orthopteroidea;Dictyoptera;Isoptera;Termopsidae;Termopsinae;Termopsini;Zootermopsis;Zootermopsis nevadensis	Termite	N	0	1.2314	22.0849	7.6403
GT55	Unigene16412_All	2132	Ank_2|Ank_2|Ank_2|Ank_2|Ank_2|Ank_2|Ank_4|Ank_2|Ank_2	Zootermopsis nevadensis	biota;Eucarya;Fungi/Metazoa group;Animalia;Eumetazoa;Bilateria;Protostomia;Ecdysozoa;Panarthropoda;Arthropoda;Mandibulata;Pancrustacea;Atelocerata;Insecta;Dicondylia;Pterygota;Neoptera;Orthopteroidea;Dictyoptera;Isoptera;Termopsidae;Termopsinae;Termopsini;Zootermopsis;Zootermopsis nevadensis	Termite	N	0	18.843	13.4838	10.599
GH73	Unigene16453_All	1082	WD40|WD40	Zootermopsis nevadensis	biota;Eucarya;Fungi/Metazoa group;Animalia;Eumetazoa;Bilateria;Protostomia;Ecdysozoa;Panarthropoda;Arthropoda;Mandibulata;Pancrustacea;Atelocerata;Insecta;Dicondylia;Pterygota;Neoptera;Orthopteroidea;Dictyoptera;Isoptera;Termopsidae;Termopsinae;Termopsini;Zootermopsis;Zootermopsis nevadensis	Termite	N	8.2934	14.4842	25.6266	10.0625
CBM1	Unigene16460_All	2797	n/a	Zootermopsis nevadensis	biota;Eucarya;Fungi/Metazoa group;Animalia;Eumetazoa;Bilateria;Protostomia;Ecdysozoa;Panarthropoda;Arthropoda;Mandibulata;Pancrustacea;Atelocerata;Insecta;Dicondylia;Pterygota;Neoptera;Orthopteroidea;Dictyoptera;Isoptera;Termopsidae;Termopsinae;Termopsini;Zootermopsis;Zootermopsis nevadensis	Termite	N	4.2349	34.5658	27.3349	16.819
CBM20	Unigene16523_All	1946	Pkinase|Pkinase_Tyr	Zootermopsis nevadensis	biota;Eucarya;Fungi/Metazoa group;Animalia;Eumetazoa;Bilateria;Protostomia;Ecdysozoa;Panarthropoda;Arthropoda;Mandibulata;Pancrustacea;Atelocerata;Insecta;Dicondylia;Pterygota;Neoptera;Orthopteroidea;Dictyoptera;Isoptera;Termopsidae;Termopsinae;Termopsini;Zootermopsis;Zootermopsis nevadensis	Termite	N	10.8825	29.378	28.9165	56.4767
CBM48|GH13	Unigene16527_All	2011	n/a	Camponotus floridanus	biota;Eucarya;Fungi/Metazoa group;Animalia;Eumetazoa;Bilateria;Protostomia;Ecdysozoa;Panarthropoda;Arthropoda;Mandibulata;Pancrustacea;Atelocerata;Insecta;Dicondylia;Pterygota;Neoptera;Endopterygota;Hymenoptera;Apocrita;Aculeata;Pompiloidea;Formicidae;Formicinae;Camponotini;Camponotus;Camponotus floridana	Termite	N	9.4598	65.6378	26.2583	20.4304
CBM1	Unigene16536_All	2548	n/a	Zootermopsis nevadensis	biota;Eucarya;Fungi/Metazoa group;Animalia;Eumetazoa;Bilateria;Protostomia;Ecdysozoa;Panarthropoda;Arthropoda;Mandibulata;Pancrustacea;Atelocerata;Insecta;Dicondylia;Pterygota;Neoptera;Orthopteroidea;Dictyoptera;Isoptera;Termopsidae;Termopsinae;Termopsini;Zootermopsis;Zootermopsis nevadensis	Termite	N	2.9583	73.2019	7.3615	32.2492
GH1	Unigene16556_All	1760	Glyco_hydro_1	Zootermopsis nevadensis	biota;Eucarya;Fungi/Metazoa group;Animalia;Eumetazoa;Bilateria;Protostomia;Ecdysozoa;Panarthropoda;Arthropoda;Mandibulata;Pancrustacea;Atelocerata;Insecta;Dicondylia;Pterygota;Neoptera;Orthopteroidea;Dictyoptera;Isoptera;Termopsidae;Termopsinae;Termopsini;Zootermopsis;Zootermopsis nevadensis	Termite	N	1.5296	37.6247	1.1584	11.7887
GH25	Unigene16590_All	1712	Peptidase_M14	Zootermopsis nevadensis	biota;Eucarya;Fungi/Metazoa group;Animalia;Eumetazoa;Bilateria;Protostomia;Ecdysozoa;Panarthropoda;Arthropoda;Mandibulata;Pancrustacea;Atelocerata;Insecta;Dicondylia;Pterygota;Neoptera;Orthopteroidea;Dictyoptera;Isoptera;Termopsidae;Termopsinae;Termopsini;Zootermopsis;Zootermopsis nevadensis	Termite	N	85.3318	7.9938	16.1962	143.6311
GT1	Unigene16593_All	1085	FYVE	Zootermopsis nevadensis	biota;Eucarya;Fungi/Metazoa group;Animalia;Eumetazoa;Bilateria;Protostomia;Ecdysozoa;Panarthropoda;Arthropoda;Mandibulata;Pancrustacea;Atelocerata;Insecta;Dicondylia;Pterygota;Neoptera;Orthopteroidea;Dictyoptera;Isoptera;Termopsidae;Termopsinae;Termopsini;Zootermopsis;Zootermopsis nevadensis	Termite	N	4.6315	24.8196	17.0998	13.8214
GH23	Unigene16609_All	1624	Amidase_2	Zootermopsis nevadensis	biota;Eucarya;Fungi/Metazoa group;Animalia;Eumetazoa;Bilateria;Protostomia;Ecdysozoa;Panarthropoda;Arthropoda;Mandibulata;Pancrustacea;Atelocerata;Insecta;Dicondylia;Pterygota;Neoptera;Orthopteroidea;Dictyoptera;Isoptera;Termopsidae;Termopsinae;Termopsini;Zootermopsis;Zootermopsis nevadensis	Termite	N	4.0889	95.8226	8.788	60.0849
GT31|GT7	Unigene16612_All	1672	CHGN	Zootermopsis nevadensis	biota;Eucarya;Fungi/Metazoa group;Animalia;Eumetazoa;Bilateria;Protostomia;Ecdysozoa;Panarthropoda;Arthropoda;Mandibulata;Pancrustacea;Atelocerata;Insecta;Dicondylia;Pterygota;Neoptera;Orthopteroidea;Dictyoptera;Isoptera;Termopsidae;Termopsinae;Termopsini;Zootermopsis;Zootermopsis nevadensis	Termite	N	3.3275	54.1268	9.5112	14.4979
GT8	Unigene16637_All	3432	Glyco_transf_8|Atrophin-1|DUF1421|Atrophin-1|Atrophin-1|Atrophin-1	Zootermopsis nevadensis	biota;Eucarya;Fungi/Metazoa group;Animalia;Eumetazoa;Bilateria;Protostomia;Ecdysozoa;Panarthropoda;Arthropoda;Mandibulata;Pancrustacea;Atelocerata;Insecta;Dicondylia;Pterygota;Neoptera;Orthopteroidea;Dictyoptera;Isoptera;Termopsidae;Termopsinae;Termopsini;Zootermopsis;Zootermopsis nevadensis	Termite	N	1.3073	102.3264	6.5347	34.4174
GH22	Unigene16639_All	1117	Lys	Coptotermes formosanus	biota;Eucarya;Fungi/Metazoa group;Animalia;Eumetazoa;Bilateria;Protostomia;Ecdysozoa;Panarthropoda;Arthropoda;Mandibulata;Pancrustacea;Atelocerata;Insecta;Dicondylia;Pterygota;Neoptera;Orthopteroidea;Dictyoptera;Isoptera;Rhinotermitidae;Coptotermitinae;Coptotermes;Coptotermes formosanus	Termite	Y	2841.4627	5.3355	23.3634	11.5863
CBM1	Unigene16645_All	989	n/a	Zootermopsis nevadensis	biota;Eucarya;Fungi/Metazoa group;Animalia;Eumetazoa;Bilateria;Protostomia;Ecdysozoa;Panarthropoda;Arthropoda;Mandibulata;Pancrustacea;Atelocerata;Insecta;Dicondylia;Pterygota;Neoptera;Orthopteroidea;Dictyoptera;Isoptera;Termopsidae;Termopsinae;Termopsini;Zootermopsis;Zootermopsis nevadensis	Termite	N	2.5405	19.1941	10.1013	7.8931
CBM50|CBM20	Unigene16650_All	1869	AAA_27|DUF3584|Cast|MAD|Cast|Myosin_tail_1|MAD|DUF3584|AAA_27|DUF3584|MAD|DUF827|Myosin_tail_1|HOOK|Golgin_A5|AAA_27|CALCOCO1|TPR_MLP1_2	Zootermopsis nevadensis	biota;Eucarya;Fungi/Metazoa group;Animalia;Eumetazoa;Bilateria;Protostomia;Ecdysozoa;Panarthropoda;Arthropoda;Mandibulata;Pancrustacea;Atelocerata;Insecta;Dicondylia;Pterygota;Neoptera;Orthopteroidea;Dictyoptera;Isoptera;Termopsidae;Termopsinae;Termopsini;Zootermopsis;Zootermopsis nevadensis	Termite	N	2.5927	12.4007	17.7811	8.1336
GH20	Unigene16701_All	960	NIF	Zootermopsis nevadensis	biota;Eucarya;Fungi/Metazoa group;Animalia;Eumetazoa;Bilateria;Protostomia;Ecdysozoa;Panarthropoda;Arthropoda;Mandibulata;Pancrustacea;Atelocerata;Insecta;Dicondylia;Pterygota;Neoptera;Orthopteroidea;Dictyoptera;Isoptera;Termopsidae;Termopsinae;Termopsini;Zootermopsis;Zootermopsis nevadensis	Termite	N	2.4303	14.9454	16.1407	12.6252
GH16|CBM39	Unigene16727_All	1649	Ldl_recept_a|Ldl_recept_a|Ldl_recept_b	Zootermopsis nevadensis	biota;Eucarya;Fungi/Metazoa group;Animalia;Eumetazoa;Bilateria;Protostomia;Ecdysozoa;Panarthropoda;Arthropoda;Mandibulata;Pancrustacea;Atelocerata;Insecta;Dicondylia;Pterygota;Neoptera;Orthopteroidea;Dictyoptera;Isoptera;Termopsidae;Termopsinae;Termopsini;Zootermopsis;Zootermopsis nevadensis	Termite	N	1.4149	52.8739	2.4728	8.7204
CBM50|CBM20	Unigene16734_All	918	MAD|MAD|Cast|Myosin_tail_1	Zootermopsis nevadensis	biota;Eucarya;Fungi/Metazoa group;Animalia;Eumetazoa;Bilateria;Protostomia;Ecdysozoa;Panarthropoda;Arthropoda;Mandibulata;Pancrustacea;Atelocerata;Insecta;Dicondylia;Pterygota;Neoptera;Orthopteroidea;Dictyoptera;Isoptera;Termopsidae;Termopsinae;Termopsini;Zootermopsis;Zootermopsis nevadensis	Termite	N	1.7595	14.9078	9.9942	5.5944
GH20	Unigene16758_All	679	Glyco_hydro_20	Zootermopsis nevadensis	biota;Eucarya;Fungi/Metazoa group;Animalia;Eumetazoa;Bilateria;Protostomia;Ecdysozoa;Panarthropoda;Arthropoda;Mandibulata;Pancrustacea;Atelocerata;Insecta;Dicondylia;Pterygota;Neoptera;Orthopteroidea;Dictyoptera;Isoptera;Termopsidae;Termopsinae;Termopsini;Zootermopsis;Zootermopsis nevadensis	Termite	Y	7.1365	6.8268	8.7078	5.7483
CBM20	Unigene16766_All	925	Pkinase_Tyr|Pkinase	Zootermopsis nevadensis	biota;Eucarya;Fungi/Metazoa group;Animalia;Eumetazoa;Bilateria;Protostomia;Ecdysozoa;Panarthropoda;Arthropoda;Mandibulata;Pancrustacea;Atelocerata;Insecta;Dicondylia;Pterygota;Neoptera;Orthopteroidea;Dictyoptera;Isoptera;Termopsidae;Termopsinae;Termopsini;Zootermopsis;Zootermopsis nevadensis	Termite	N	0.9701	13.1246	18.0739	5.7742
CBM18	Unigene16781_All	1623	n/a	Zootermopsis nevadensis	biota;Eucarya;Fungi/Metazoa group;Animalia;Eumetazoa;Bilateria;Protostomia;Ecdysozoa;Panarthropoda;Arthropoda;Mandibulata;Pancrustacea;Atelocerata;Insecta;Dicondylia;Pterygota;Neoptera;Orthopteroidea;Dictyoptera;Isoptera;Termopsidae;Termopsinae;Termopsini;Zootermopsis;Zootermopsis nevadensis	Termite	N	0.7741	62.4251	1.7587	8.2272
CE11	Unigene16786_All	941	DEAD	Zootermopsis nevadensis	biota;Eucarya;Fungi/Metazoa group;Animalia;Eumetazoa;Bilateria;Protostomia;Ecdysozoa;Panarthropoda;Arthropoda;Mandibulata;Pancrustacea;Atelocerata;Insecta;Dicondylia;Pterygota;Neoptera;Orthopteroidea;Dictyoptera;Isoptera;Termopsidae;Termopsinae;Termopsini;Zootermopsis;Zootermopsis nevadensis	Termite	N	1.3351	10.5557	3.6833	7.2041
GT1	Unigene16793_All	1035	UDPGT	Zootermopsis nevadensis	biota;Eucarya;Fungi/Metazoa group;Animalia;Eumetazoa;Bilateria;Protostomia;Ecdysozoa;Panarthropoda;Arthropoda;Mandibulata;Pancrustacea;Atelocerata;Insecta;Dicondylia;Pterygota;Neoptera;Orthopteroidea;Dictyoptera;Isoptera;Termopsidae;Termopsinae;Termopsini;Zootermopsis;Zootermopsis nevadensis	Termite	N	1.0404	10.4501	14.1831	6.7483
GT31|GT7	Unigene16796_All	765	n/a	Zootermopsis nevadensis	biota;Eucarya;Fungi/Metazoa group;Animalia;Eumetazoa;Bilateria;Protostomia;Ecdysozoa;Panarthropoda;Arthropoda;Mandibulata;Pancrustacea;Atelocerata;Insecta;Dicondylia;Pterygota;Neoptera;Orthopteroidea;Dictyoptera;Isoptera;Termopsidae;Termopsinae;Termopsini;Zootermopsis;Zootermopsis nevadensis	Termite	N	0.4692	28.8538	4.5307	11.2784
GT77	Unigene16800_All	1047	n/a	Zootermopsis nevadensis	biota;Eucarya;Fungi/Metazoa group;Animalia;Eumetazoa;Bilateria;Protostomia;Ecdysozoa;Panarthropoda;Arthropoda;Mandibulata;Pancrustacea;Atelocerata;Insecta;Dicondylia;Pterygota;Neoptera;Orthopteroidea;Dictyoptera;Isoptera;Termopsidae;Termopsinae;Termopsini;Zootermopsis;Zootermopsis nevadensis	Termite	N	2.7426	11.8061	14.41	6.8672
GT41	Unigene16861_All	1005	n/a	Zootermopsis nevadensis	biota;Eucarya;Fungi/Metazoa group;Animalia;Eumetazoa;Bilateria;Protostomia;Ecdysozoa;Panarthropoda;Arthropoda;Mandibulata;Pancrustacea;Atelocerata;Insecta;Dicondylia;Pterygota;Neoptera;Orthopteroidea;Dictyoptera;Isoptera;Termopsidae;Termopsinae;Termopsini;Zootermopsis;Zootermopsis nevadensis	Termite	N	2.6786	11.8602	15.8237	8.9938
GT2	Unigene16895_All	864	Glyco_tranf_2_3|Glycos_transf_2	Tribolium castaneum	biota;Eucarya;Fungi/Metazoa group;Animalia;Eumetazoa;Bilateria;Protostomia;Ecdysozoa;Panarthropoda;Arthropoda;Mandibulata;Pancrustacea;Atelocerata;Insecta;Dicondylia;Pterygota;Neoptera;Endopterygota;Coleoptera;Polyphaga;Chrysomeliformia;Tenebrionoidea;Lagriidae;Tenebrionidae incertae sedis;Tribolium;Tribolium castaneum	Termite	N	52.5529	41.1317	99.8173	36.6155
CBM48	Unigene16899_All	1180	Alpha-amylase_C	Zootermopsis nevadensis	biota;Eucarya;Fungi/Metazoa group;Animalia;Eumetazoa;Bilateria;Protostomia;Ecdysozoa;Panarthropoda;Arthropoda;Mandibulata;Pancrustacea;Atelocerata;Insecta;Dicondylia;Pterygota;Neoptera;Orthopteroidea;Dictyoptera;Isoptera;Termopsidae;Termopsinae;Termopsini;Zootermopsis;Zootermopsis nevadensis	Termite	N	10.1902	31.9874	16.4142	32.9032
GH2	Unigene16963_All	659	Glyco_hydro_2_C	Zootermopsis nevadensis	biota;Eucarya;Fungi/Metazoa group;Animalia;Eumetazoa;Bilateria;Protostomia;Ecdysozoa;Panarthropoda;Arthropoda;Mandibulata;Pancrustacea;Atelocerata;Insecta;Dicondylia;Pterygota;Neoptera;Orthopteroidea;Dictyoptera;Isoptera;Termopsidae;Termopsinae;Termopsini;Zootermopsis;Zootermopsis nevadensis	Termite	N	3.8127	10.7184	25.6786	4.3642
GT4	Unigene16964_All	305	n/a	Zootermopsis nevadensis	biota;Eucarya;Fungi/Metazoa group;Animalia;Eumetazoa;Bilateria;Protostomia;Ecdysozoa;Panarthropoda;Arthropoda;Mandibulata;Pancrustacea;Atelocerata;Insecta;Dicondylia;Pterygota;Neoptera;Orthopteroidea;Dictyoptera;Isoptera;Termopsidae;Termopsinae;Termopsini;Zootermopsis;Zootermopsis nevadensis	Termite	N	17.0643	20.2639	44.7872	22.9001
GT2	Unigene16983_All	5211	Chitin_synth_2|Glyco_tranf_2_3|Glyco_trans_2_3	Zootermopsis nevadensis	biota;Eucarya;Fungi/Metazoa group;Animalia;Eumetazoa;Bilateria;Protostomia;Ecdysozoa;Panarthropoda;Arthropoda;Mandibulata;Pancrustacea;Atelocerata;Insecta;Dicondylia;Pterygota;Neoptera;Orthopteroidea;Dictyoptera;Isoptera;Termopsidae;Termopsinae;Termopsini;Zootermopsis;Zootermopsis nevadensis	Termite	N	0	0.2542	193.5139	1.498
GT32	Unigene16989_All	498	n/a	Zootermopsis nevadensis	biota;Eucarya;Fungi/Metazoa group;Animalia;Eumetazoa;Bilateria;Protostomia;Ecdysozoa;Panarthropoda;Arthropoda;Mandibulata;Pancrustacea;Atelocerata;Insecta;Dicondylia;Pterygota;Neoptera;Orthopteroidea;Dictyoptera;Isoptera;Termopsidae;Termopsinae;Termopsini;Zootermopsis;Zootermopsis nevadensis	Termite	N	4.3246	18.1727	2.047	14.0252
GH25	Unigene17001_All	454	Peptidase_M14	Zootermopsis nevadensis	biota;Eucarya;Fungi/Metazoa group;Animalia;Eumetazoa;Bilateria;Protostomia;Ecdysozoa;Panarthropoda;Arthropoda;Mandibulata;Pancrustacea;Atelocerata;Insecta;Dicondylia;Pterygota;Neoptera;Orthopteroidea;Dictyoptera;Isoptera;Termopsidae;Termopsinae;Termopsini;Zootermopsis;Zootermopsis nevadensis	Termite	N	2.3718	9.7239	7.6344	7.2397
GT4	Unigene17048_All	843	DUF3524|Clp1	Zootermopsis nevadensis	biota;Eucarya;Fungi/Metazoa group;Animalia;Eumetazoa;Bilateria;Protostomia;Ecdysozoa;Panarthropoda;Arthropoda;Mandibulata;Pancrustacea;Atelocerata;Insecta;Dicondylia;Pterygota;Neoptera;Orthopteroidea;Dictyoptera;Isoptera;Termopsidae;Termopsinae;Termopsini;Zootermopsis;Zootermopsis nevadensis	Termite	N	2.3418	15.7104	10.3997	7.798
GT7	Unigene17217_All	971	TFIIB|TFIIB	Zootermopsis nevadensis	biota;Eucarya;Fungi/Metazoa group;Animalia;Eumetazoa;Bilateria;Protostomia;Ecdysozoa;Panarthropoda;Arthropoda;Mandibulata;Pancrustacea;Atelocerata;Insecta;Dicondylia;Pterygota;Neoptera;Orthopteroidea;Dictyoptera;Isoptera;Termopsidae;Termopsinae;Termopsini;Zootermopsis;Zootermopsis nevadensis	Termite	N	6.469	29.5521	43.4641	20.7331
GH18	Unigene17224_All	883	AhpC-TSA	Zootermopsis nevadensis	biota;Eucarya;Fungi/Metazoa group;Animalia;Eumetazoa;Bilateria;Protostomia;Ecdysozoa;Panarthropoda;Arthropoda;Mandibulata;Pancrustacea;Atelocerata;Insecta;Dicondylia;Pterygota;Neoptera;Orthopteroidea;Dictyoptera;Isoptera;Termopsidae;Termopsinae;Termopsini;Zootermopsis;Zootermopsis nevadensis	Termite	N	25.8127	200.9834	50.3356	252.6546
CBM14	Unigene17226_All	870	CBM_14|CBM_14|CBM_14	Zootermopsis nevadensis	biota;Eucarya;Fungi/Metazoa group;Animalia;Eumetazoa;Bilateria;Protostomia;Ecdysozoa;Panarthropoda;Arthropoda;Mandibulata;Pancrustacea;Atelocerata;Insecta;Dicondylia;Pterygota;Neoptera;Orthopteroidea;Dictyoptera;Isoptera;Termopsidae;Termopsinae;Termopsini;Zootermopsis;Zootermopsis nevadensis	Termite	N	25.3732	135.2299	22.4973	169.7726
GT27|CBM13	Unigene17233_All	1397	Glycos_transf_2	Zootermopsis nevadensis	biota;Eucarya;Fungi/Metazoa group;Animalia;Eumetazoa;Bilateria;Protostomia;Ecdysozoa;Panarthropoda;Arthropoda;Mandibulata;Pancrustacea;Atelocerata;Insecta;Dicondylia;Pterygota;Neoptera;Orthopteroidea;Dictyoptera;Isoptera;Termopsidae;Termopsinae;Termopsini;Zootermopsis;Zootermopsis nevadensis	Termite	N	4.7533	12.7983	21.4536	12.3521
CBM50|CBM20	Unigene17235_All	1234	DUF827|Myosin_tail_1|Myosin_tail_1|Tropomyosin_1|Tropomyosin	Zootermopsis nevadensis	biota;Eucarya;Fungi/Metazoa group;Animalia;Eumetazoa;Bilateria;Protostomia;Ecdysozoa;Panarthropoda;Arthropoda;Mandibulata;Pancrustacea;Atelocerata;Insecta;Dicondylia;Pterygota;Neoptera;Orthopteroidea;Dictyoptera;Isoptera;Termopsidae;Termopsinae;Termopsini;Zootermopsis;Zootermopsis nevadensis	Termite	N	1.8907	660.0487	99.2975	624.7719
GT90	Unigene17238_All	1949	Thioredoxin|Thioredoxin_2|Thioredoxin_6|Thioredoxin	Zootermopsis nevadensis	biota;Eucarya;Fungi/Metazoa group;Animalia;Eumetazoa;Bilateria;Protostomia;Ecdysozoa;Panarthropoda;Arthropoda;Mandibulata;Pancrustacea;Atelocerata;Insecta;Dicondylia;Pterygota;Neoptera;Orthopteroidea;Dictyoptera;Isoptera;Termopsidae;Termopsinae;Termopsini;Zootermopsis;Zootermopsis nevadensis	Termite	Y	56.815	94.7935	275.9574	116.8901
GT77	Unigene17241_All	1188	n/a	Zootermopsis nevadensis	biota;Eucarya;Fungi/Metazoa group;Animalia;Eumetazoa;Bilateria;Protostomia;Ecdysozoa;Panarthropoda;Arthropoda;Mandibulata;Pancrustacea;Atelocerata;Insecta;Dicondylia;Pterygota;Neoptera;Orthopteroidea;Dictyoptera;Isoptera;Termopsidae;Termopsinae;Termopsini;Zootermopsis;Zootermopsis nevadensis	Termite	N	33.6883	41.9911	111.38	43.4026
GT22	Unigene17330_All	571	Glyco_transf_22	Zootermopsis nevadensis	biota;Eucarya;Fungi/Metazoa group;Animalia;Eumetazoa;Bilateria;Protostomia;Ecdysozoa;Panarthropoda;Arthropoda;Mandibulata;Pancrustacea;Atelocerata;Insecta;Dicondylia;Pterygota;Neoptera;Orthopteroidea;Dictyoptera;Isoptera;Termopsidae;Termopsinae;Termopsini;Zootermopsis;Zootermopsis nevadensis	Termite	N	4.4003	6.9583	11.0689	7.5551
CBM48	Unigene17339_All	575	DnaJ	Zootermopsis nevadensis	biota;Eucarya;Fungi/Metazoa group;Animalia;Eumetazoa;Bilateria;Protostomia;Ecdysozoa;Panarthropoda;Arthropoda;Mandibulata;Pancrustacea;Atelocerata;Insecta;Dicondylia;Pterygota;Neoptera;Orthopteroidea;Dictyoptera;Isoptera;Termopsidae;Termopsinae;Termopsini;Zootermopsis;Zootermopsis nevadensis	Termite	N	4.0576	5.7582	14.1831	12.5043
GT2	Unigene17349_All	639	Glycos_transf_2	Zootermopsis nevadensis	biota;Eucarya;Fungi/Metazoa group;Animalia;Eumetazoa;Bilateria;Protostomia;Ecdysozoa;Panarthropoda;Arthropoda;Mandibulata;Pancrustacea;Atelocerata;Insecta;Dicondylia;Pterygota;Neoptera;Orthopteroidea;Dictyoptera;Isoptera;Termopsidae;Termopsinae;Termopsini;Zootermopsis;Zootermopsis nevadensis	Termite	N	1.6852	17.6171	8.2957	5.7867
CBM57	Unigene17428_All	624	Pkinase	Zootermopsis nevadensis	biota;Eucarya;Fungi/Metazoa group;Animalia;Eumetazoa;Bilateria;Protostomia;Ecdysozoa;Panarthropoda;Arthropoda;Mandibulata;Pancrustacea;Atelocerata;Insecta;Dicondylia;Pterygota;Neoptera;Orthopteroidea;Dictyoptera;Isoptera;Termopsidae;Termopsinae;Termopsini;Zootermopsis;Zootermopsis nevadensis	Termite	N	1.4381	9.5509	14.3763	7.2426
GH31	Unigene17468_All	331	Glyco_hydro_31	Zootermopsis nevadensis	biota;Eucarya;Fungi/Metazoa group;Animalia;Eumetazoa;Bilateria;Protostomia;Ecdysozoa;Panarthropoda;Arthropoda;Mandibulata;Pancrustacea;Atelocerata;Insecta;Dicondylia;Pterygota;Neoptera;Orthopteroidea;Dictyoptera;Isoptera;Termopsidae;Termopsinae;Termopsini;Zootermopsis;Zootermopsis nevadensis	Termite	N	2.711	16.6716	19.7107	14.2744
CE10	Unigene1752_All	2511	DPPIV_N|Peptidase_S9	Zootermopsis nevadensis	biota;Eucarya;Fungi/Metazoa group;Animalia;Eumetazoa;Bilateria;Protostomia;Ecdysozoa;Panarthropoda;Arthropoda;Mandibulata;Pancrustacea;Atelocerata;Insecta;Dicondylia;Pterygota;Neoptera;Orthopteroidea;Dictyoptera;Isoptera;Termopsidae;Termopsinae;Termopsini;Zootermopsis;Zootermopsis nevadensis	Termite	N	0	1.4944	293.2785	1.4726
GH47	Unigene17540_All	498	Glyco_hydro_47	Zootermopsis nevadensis	biota;Eucarya;Fungi/Metazoa group;Animalia;Eumetazoa;Bilateria;Protostomia;Ecdysozoa;Panarthropoda;Arthropoda;Mandibulata;Pancrustacea;Atelocerata;Insecta;Dicondylia;Pterygota;Neoptera;Orthopteroidea;Dictyoptera;Isoptera;Termopsidae;Termopsinae;Termopsini;Zootermopsis;Zootermopsis nevadensis	Termite	N	3.2434	6.2053	6.5504	2.475
CBM14	Unigene17613_All	897	CBM_14	Zootermopsis nevadensis	biota;Eucarya;Fungi/Metazoa group;Animalia;Eumetazoa;Bilateria;Protostomia;Ecdysozoa;Panarthropoda;Arthropoda;Mandibulata;Pancrustacea;Atelocerata;Insecta;Dicondylia;Pterygota;Neoptera;Orthopteroidea;Dictyoptera;Isoptera;Termopsidae;Termopsinae;Termopsini;Zootermopsis;Zootermopsis nevadensis	Termite	N	0.2001	40.3568	1.3638	5.4964
CE10	Unigene1771_All	574	COesterase	Drosophila grimshawi	biota;Eucarya;Fungi/Metazoa group;Animalia;Eumetazoa;Bilateria;Protostomia;Ecdysozoa;Panarthropoda;Arthropoda;Mandibulata;Pancrustacea;Atelocerata;Insecta;Dicondylia;Pterygota;Neoptera;Endopterygota;Diptera;Brachycera;Asilomorpha;Eremoneura;Cyclorrhapha;Schizophora;Acalyptratae;Ephydroidea;Drosophilidae;Drosophilinae;Drosophilini;Drosophilina;Drosophiliti;Drosophila;Hawaiian Drosophila;Idiomyia;g…	Termite	N	1.5633	8.4601	2.8416	2.1473
GT31	Unigene17739_All	807	PP2C|PP2C_C	Zootermopsis nevadensis	biota;Eucarya;Fungi/Metazoa group;Animalia;Eumetazoa;Bilateria;Protostomia;Ecdysozoa;Panarthropoda;Arthropoda;Mandibulata;Pancrustacea;Atelocerata;Insecta;Dicondylia;Pterygota;Neoptera;Orthopteroidea;Dictyoptera;Isoptera;Termopsidae;Termopsinae;Termopsini;Zootermopsis;Zootermopsis nevadensis	Termite	N	3.3359	12.0349	10.3583	9.9277
GH89	Unigene17752_All	759	NAGLU|NAGLU_C	Zootermopsis nevadensis	biota;Eucarya;Fungi/Metazoa group;Animalia;Eumetazoa;Bilateria;Protostomia;Ecdysozoa;Panarthropoda;Arthropoda;Mandibulata;Pancrustacea;Atelocerata;Insecta;Dicondylia;Pterygota;Neoptera;Orthopteroidea;Dictyoptera;Isoptera;Termopsidae;Termopsinae;Termopsini;Zootermopsis;Zootermopsis nevadensis	Termite	N	1.4187	6.398	10.7448	10.0142
CBM13	Unigene17818_All	914	Pkinase_Tyr	Zootermopsis nevadensis	biota;Eucarya;Fungi/Metazoa group;Animalia;Eumetazoa;Bilateria;Protostomia;Ecdysozoa;Panarthropoda;Arthropoda;Mandibulata;Pancrustacea;Atelocerata;Insecta;Dicondylia;Pterygota;Neoptera;Orthopteroidea;Dictyoptera;Isoptera;Termopsidae;Termopsinae;Termopsini;Zootermopsis;Zootermopsis nevadensis	Termite	N	0.3927	8.211	17.3991	5.3942
CBM5	Unigene17842_All	1022	Trypsin	Coptotermes formosanus	biota;Eucarya;Fungi/Metazoa group;Animalia;Eumetazoa;Bilateria;Protostomia;Ecdysozoa;Panarthropoda;Arthropoda;Mandibulata;Pancrustacea;Atelocerata;Insecta;Dicondylia;Pterygota;Neoptera;Orthopteroidea;Dictyoptera;Isoptera;Rhinotermitidae;Coptotermitinae;Coptotermes;Coptotermes formosanus	Termite	Y	6.8486	0	526.6622	1247.639
GT27|CBM13	Unigene17965_All	332	n/a	Zootermopsis nevadensis	biota;Eucarya;Fungi/Metazoa group;Animalia;Eumetazoa;Bilateria;Protostomia;Ecdysozoa;Panarthropoda;Arthropoda;Mandibulata;Pancrustacea;Atelocerata;Insecta;Dicondylia;Pterygota;Neoptera;Orthopteroidea;Dictyoptera;Isoptera;Termopsidae;Termopsinae;Termopsini;Zootermopsis;Zootermopsis nevadensis	Termite	N	1.0811	9.9728	14.1244	4.3313
CBM20	Unigene17968_All	862	Pkinase|Pkinase_Tyr	Zootermopsis nevadensis	biota;Eucarya;Fungi/Metazoa group;Animalia;Eumetazoa;Bilateria;Protostomia;Ecdysozoa;Panarthropoda;Arthropoda;Mandibulata;Pancrustacea;Atelocerata;Insecta;Dicondylia;Pterygota;Neoptera;Orthopteroidea;Dictyoptera;Isoptera;Termopsidae;Termopsinae;Termopsini;Zootermopsis;Zootermopsis nevadensis	Termite	N	0	12.8035	2.8383	6.9111
GT31	Unigene18_All	2124	PP2C	Zootermopsis nevadensis	biota;Eucarya;Fungi/Metazoa group;Animalia;Eumetazoa;Bilateria;Protostomia;Ecdysozoa;Panarthropoda;Arthropoda;Mandibulata;Pancrustacea;Atelocerata;Insecta;Dicondylia;Pterygota;Neoptera;Orthopteroidea;Dictyoptera;Isoptera;Termopsidae;Termopsinae;Termopsini;Zootermopsis;Zootermopsis nevadensis	Termite	N	1.9434	11.6393	29.6608	19.15
GT2	Unigene18045_All	905	Myosin_head	Zootermopsis nevadensis	biota;Eucarya;Fungi/Metazoa group;Animalia;Eumetazoa;Bilateria;Protostomia;Ecdysozoa;Panarthropoda;Arthropoda;Mandibulata;Pancrustacea;Atelocerata;Insecta;Dicondylia;Pterygota;Neoptera;Orthopteroidea;Dictyoptera;Isoptera;Termopsidae;Termopsinae;Termopsini;Zootermopsis;Zootermopsis nevadensis	Termite	N	0.9915	5.122	24.1054	1.3619
GT41	Unigene18055_All	396	TPR_12|TPR_11	Zootermopsis nevadensis	biota;Eucarya;Fungi/Metazoa group;Animalia;Eumetazoa;Bilateria;Protostomia;Ecdysozoa;Panarthropoda;Arthropoda;Mandibulata;Pancrustacea;Atelocerata;Insecta;Dicondylia;Pterygota;Neoptera;Orthopteroidea;Dictyoptera;Isoptera;Termopsidae;Termopsinae;Termopsini;Zootermopsis;Zootermopsis nevadensis	Termite	N	2.266	7.2462	5.1485	1.0375
CBM20	Unigene18107_All	298	Pkinase_Tyr	Nilaparvata lugens	biota;Eucarya;Fungi/Metazoa group;Animalia;Eumetazoa;Bilateria;Protostomia;Ecdysozoa;Panarthropoda;Arthropoda;Mandibulata;Pancrustacea;Atelocerata;Insecta;Dicondylia;Pterygota;Neoptera;Hemipteroidea;Hemiptera;Euhemiptera;Neohemiptera;Archaeorrhyncha;Fulgoroidea;Delphacidae;Delphacinae;Nilaparvata;Nalaparvata lugens	Termite	N	0	0.7407	6.8417	2.7574
CE11	Unigene18119_All	402	Helicase_C	Zootermopsis nevadensis	biota;Eucarya;Fungi/Metazoa group;Animalia;Eumetazoa;Bilateria;Protostomia;Ecdysozoa;Panarthropoda;Arthropoda;Mandibulata;Pancrustacea;Atelocerata;Insecta;Dicondylia;Pterygota;Neoptera;Orthopteroidea;Dictyoptera;Isoptera;Termopsidae;Termopsinae;Termopsini;Zootermopsis;Zootermopsis nevadensis	Termite	N	0.8929	9.3344	8.6219	5.1101
CBM3	Unigene18254_All	2148	Ehrlichia_rpt	Zootermopsis nevadensis	biota;Eucarya;Fungi/Metazoa group;Animalia;Eumetazoa;Bilateria;Protostomia;Ecdysozoa;Panarthropoda;Arthropoda;Mandibulata;Pancrustacea;Atelocerata;Insecta;Dicondylia;Pterygota;Neoptera;Orthopteroidea;Dictyoptera;Isoptera;Termopsidae;Termopsinae;Termopsini;Zootermopsis;Zootermopsis nevadensis	Termite	N	1.0026	62.068	1.0441	3.156
GT59	Unigene18484_All	633	DIE2_ALG10	Zootermopsis nevadensis	biota;Eucarya;Fungi/Metazoa group;Animalia;Eumetazoa;Bilateria;Protostomia;Ecdysozoa;Panarthropoda;Arthropoda;Mandibulata;Pancrustacea;Atelocerata;Insecta;Dicondylia;Pterygota;Neoptera;Orthopteroidea;Dictyoptera;Isoptera;Termopsidae;Termopsinae;Termopsini;Zootermopsis;Zootermopsis nevadensis	Termite	N	7.3716	7.3229	12.2394	3.2453
GT21	Unigene18542_All	669	n/a	Zootermopsis nevadensis	biota;Eucarya;Fungi/Metazoa group;Animalia;Eumetazoa;Bilateria;Protostomia;Ecdysozoa;Panarthropoda;Arthropoda;Mandibulata;Pancrustacea;Atelocerata;Insecta;Dicondylia;Pterygota;Neoptera;Orthopteroidea;Dictyoptera;Isoptera;Termopsidae;Termopsinae;Termopsini;Zootermopsis;Zootermopsis nevadensis	Termite	N	3.4874	8.5785	14.9331	3.3777
CBM20	Unigene18578_All	344	Pkinase	Zootermopsis nevadensis	biota;Eucarya;Fungi/Metazoa group;Animalia;Eumetazoa;Bilateria;Protostomia;Ecdysozoa;Panarthropoda;Arthropoda;Mandibulata;Pancrustacea;Atelocerata;Insecta;Dicondylia;Pterygota;Neoptera;Orthopteroidea;Dictyoptera;Isoptera;Termopsidae;Termopsinae;Termopsini;Zootermopsis;Zootermopsis nevadensis	Termite	N	0.5217	7.6999	9.4829	4.1802
CBM47	Unigene18603_All	433	n/a	Zootermopsis nevadensis	biota;Eucarya;Fungi/Metazoa group;Animalia;Eumetazoa;Bilateria;Protostomia;Ecdysozoa;Panarthropoda;Arthropoda;Mandibulata;Pancrustacea;Atelocerata;Insecta;Dicondylia;Pterygota;Neoptera;Orthopteroidea;Dictyoptera;Isoptera;Termopsidae;Termopsinae;Termopsini;Zootermopsis;Zootermopsis nevadensis	Termite	N	0.829	27.5277	0	9.963
GH38	Unigene18634_All	784	n/a	Zootermopsis nevadensis	biota;Eucarya;Fungi/Metazoa group;Animalia;Eumetazoa;Bilateria;Protostomia;Ecdysozoa;Panarthropoda;Arthropoda;Mandibulata;Pancrustacea;Atelocerata;Insecta;Dicondylia;Pterygota;Neoptera;Orthopteroidea;Dictyoptera;Isoptera;Termopsidae;Termopsinae;Termopsini;Zootermopsis;Zootermopsis nevadensis	Termite	N	3.6626	14.0773	1.3003	4.9785
GH5	Unigene18686_All	518	Cellulase	Spirotrichonympha leidyi	biota;Eucarya;Parabasalia;Trichonymphida;Trichonymphidae;Spirotrichonympha;Spirotrichonympha leidyi	Protist	N	0	0	5.1167	116.1973
GH26	Unigene18698_All	1393	Glyco_hydro_26	Symbiotic protist of Reticulitermes speratus	biota;Eucarya;Oxymonadida;unclassified Oxymonadida;Symbiotic protist of Reticulitermes speratus	Protist	N	0.1288	0.1585	3.659	141.7197
GH16	Unigene18808_All	1406	Glyco_hydro_16	Coptotermes formosanus	biota;Eucarya;Fungi/Metazoa group;Animalia;Eumetazoa;Bilateria;Protostomia;Ecdysozoa;Panarthropoda;Arthropoda;Mandibulata;Pancrustacea;Atelocerata;Insecta;Dicondylia;Pterygota;Neoptera;Orthopteroidea;Dictyoptera;Isoptera;Rhinotermitidae;Coptotermitinae;Coptotermes;Coptotermes formosanus	Termite	Y	3127.6922	5.8087	1.7401	1.6072
GH18	Unigene1882_All	489	n/a	Zootermopsis nevadensis	biota;Eucarya;Fungi/Metazoa group;Animalia;Eumetazoa;Bilateria;Protostomia;Ecdysozoa;Panarthropoda;Arthropoda;Mandibulata;Pancrustacea;Atelocerata;Insecta;Dicondylia;Pterygota;Neoptera;Orthopteroidea;Dictyoptera;Isoptera;Termopsidae;Termopsinae;Termopsini;Zootermopsis;Zootermopsis nevadensis	Termite	Y	1.4681	21.6669	20.4299	9.2421
CBM14|GH18	Unigene18906_All	347	Glyco_hydro_18	Zootermopsis nevadensis	biota;Eucarya;Fungi/Metazoa group;Animalia;Eumetazoa;Bilateria;Protostomia;Ecdysozoa;Panarthropoda;Arthropoda;Mandibulata;Pancrustacea;Atelocerata;Insecta;Dicondylia;Pterygota;Neoptera;Orthopteroidea;Dictyoptera;Isoptera;Termopsidae;Termopsinae;Termopsini;Zootermopsis;Zootermopsis nevadensis	Termite	N	0	7.6334	5.8756	2.368
CBM20	Unigene18944_All	304	Pkinase	Zootermopsis nevadensis	biota;Eucarya;Fungi/Metazoa group;Animalia;Eumetazoa;Bilateria;Protostomia;Ecdysozoa;Panarthropoda;Arthropoda;Mandibulata;Pancrustacea;Atelocerata;Insecta;Dicondylia;Pterygota;Neoptera;Orthopteroidea;Dictyoptera;Isoptera;Termopsidae;Termopsinae;Termopsini;Zootermopsis;Zootermopsis nevadensis	Termite	N	2.3614	13.0696	6.7066	4.0545
CBM2	Unigene18948_All	450	Pkinase|Pkinase_Tyr	Zootermopsis nevadensis	biota;Eucarya;Fungi/Metazoa group;Animalia;Eumetazoa;Bilateria;Protostomia;Ecdysozoa;Panarthropoda;Arthropoda;Mandibulata;Pancrustacea;Atelocerata;Insecta;Dicondylia;Pterygota;Neoptera;Orthopteroidea;Dictyoptera;Isoptera;Termopsidae;Termopsinae;Termopsini;Zootermopsis;Zootermopsis nevadensis	Termite	N	0.3988	9.3198	12.686	3.652
CBM50|CBM20	Unigene19078_All	8811	DUF3584|Filament|Myosin_tail_1|Trichoplein|Myosin_tail_1|SCP-1|DUF869|HCR|AAA_27|AAA_27|EzrA|SCP-1|SCP-1|MAD|BicD|DUF3584|Macoilin|Tropomyosin|AAA_27|EzrA|SCP-1|HOOK|CALCOCO1|MscS_porin|DUF3584|Filament|MAD|Taxilin|MAD|SCP-1|BicD|CALCOCO1|AAA_27|HAP1_N|Tr	Zootermopsis nevadensis	biota;Eucarya;Fungi/Metazoa group;Animalia;Eumetazoa;Bilateria;Protostomia;Ecdysozoa;Panarthropoda;Arthropoda;Mandibulata;Pancrustacea;Atelocerata;Insecta;Dicondylia;Pterygota;Neoptera;Orthopteroidea;Dictyoptera;Isoptera;Termopsidae;Termopsinae;Termopsini;Zootermopsis;Zootermopsis nevadensis	Termite	N	1.4462	11.599	592.2323	11.2378
GT24	Unigene19101_All	3691	UDP-g_GGTase	Zootermopsis nevadensis	biota;Eucarya;Fungi/Metazoa group;Animalia;Eumetazoa;Bilateria;Protostomia;Ecdysozoa;Panarthropoda;Arthropoda;Mandibulata;Pancrustacea;Atelocerata;Insecta;Dicondylia;Pterygota;Neoptera;Orthopteroidea;Dictyoptera;Isoptera;Termopsidae;Termopsinae;Termopsini;Zootermopsis;Zootermopsis nevadensis	Termite	N	12.01	37.9747	48.7196	18.9231
GH18	Unigene19103_All	1104	n/a	Zootermopsis nevadensis	biota;Eucarya;Fungi/Metazoa group;Animalia;Eumetazoa;Bilateria;Protostomia;Ecdysozoa;Panarthropoda;Arthropoda;Mandibulata;Pancrustacea;Atelocerata;Insecta;Dicondylia;Pterygota;Neoptera;Orthopteroidea;Dictyoptera;Isoptera;Termopsidae;Termopsinae;Termopsini;Zootermopsis;Zootermopsis nevadensis	Termite	N	9.2661	142.7559	11.8193	35.9126
GH31	Unigene19106_All	3189	Gal_mutarotas_2|Glyco_hydro_31	Zootermopsis nevadensis	biota;Eucarya;Fungi/Metazoa group;Animalia;Eumetazoa;Bilateria;Protostomia;Ecdysozoa;Panarthropoda;Arthropoda;Mandibulata;Pancrustacea;Atelocerata;Insecta;Dicondylia;Pterygota;Neoptera;Orthopteroidea;Dictyoptera;Isoptera;Termopsidae;Termopsinae;Termopsini;Zootermopsis;Zootermopsis nevadensis	Termite	Y	10.9741	31.009	42.3236	25.0584
GH9|CBM4	Unigene19111_All	2947	I-set|I-set|I-set|fn3	Zootermopsis nevadensis	biota;Eucarya;Fungi/Metazoa group;Animalia;Eumetazoa;Bilateria;Protostomia;Ecdysozoa;Panarthropoda;Arthropoda;Mandibulata;Pancrustacea;Atelocerata;Insecta;Dicondylia;Pterygota;Neoptera;Orthopteroidea;Dictyoptera;Isoptera;Termopsidae;Termopsinae;Termopsini;Zootermopsis;Zootermopsis nevadensis	Termite	Y	5.1155	21.796	32.3776	13.6626
GT55	Unigene19130_All	2017	Ank_2|Ank_2|Ank_4|Ank_2	Zootermopsis nevadensis	biota;Eucarya;Fungi/Metazoa group;Animalia;Eumetazoa;Bilateria;Protostomia;Ecdysozoa;Panarthropoda;Arthropoda;Mandibulata;Pancrustacea;Atelocerata;Insecta;Dicondylia;Pterygota;Neoptera;Orthopteroidea;Dictyoptera;Isoptera;Termopsidae;Termopsinae;Termopsini;Zootermopsis;Zootermopsis nevadensis	Termite	N	3.2922	25.0608	33.6603	10.2866
GH47	Unigene19134_All	1775	Glyco_hydro_47	Zootermopsis nevadensis	biota;Eucarya;Fungi/Metazoa group;Animalia;Eumetazoa;Bilateria;Protostomia;Ecdysozoa;Panarthropoda;Arthropoda;Mandibulata;Pancrustacea;Atelocerata;Insecta;Dicondylia;Pterygota;Neoptera;Orthopteroidea;Dictyoptera;Isoptera;Termopsidae;Termopsinae;Termopsini;Zootermopsis;Zootermopsis nevadensis	Termite	N	4.8533	16.415	21.7091	8.1014
GH132	Unigene19137_All	1498	C1_1|RhoGAP	Zootermopsis nevadensis	biota;Eucarya;Fungi/Metazoa group;Animalia;Eumetazoa;Bilateria;Protostomia;Ecdysozoa;Panarthropoda;Arthropoda;Mandibulata;Pancrustacea;Atelocerata;Insecta;Dicondylia;Pterygota;Neoptera;Orthopteroidea;Dictyoptera;Isoptera;Termopsidae;Termopsinae;Termopsini;Zootermopsis;Zootermopsis nevadensis	Termite	N	5.9903	11.6407	19.0544	8.9137
CBM14	Unigene19139_All	1750	Trypsin	Zootermopsis nevadensis	biota;Eucarya;Fungi/Metazoa group;Animalia;Eumetazoa;Bilateria;Protostomia;Ecdysozoa;Panarthropoda;Arthropoda;Mandibulata;Pancrustacea;Atelocerata;Insecta;Dicondylia;Pterygota;Neoptera;Orthopteroidea;Dictyoptera;Isoptera;Termopsidae;Termopsinae;Termopsini;Zootermopsis;Zootermopsis nevadensis	Termite	N	3.3843	16.3972	7.1067	7.5128
GH74|CBM4	Unigene19140_All	1953	fn3|fn3	Zootermopsis nevadensis	biota;Eucarya;Fungi/Metazoa group;Animalia;Eumetazoa;Bilateria;Protostomia;Ecdysozoa;Panarthropoda;Arthropoda;Mandibulata;Pancrustacea;Atelocerata;Insecta;Dicondylia;Pterygota;Neoptera;Orthopteroidea;Dictyoptera;Isoptera;Termopsidae;Termopsinae;Termopsini;Zootermopsis;Zootermopsis nevadensis	Termite	N	10.1084	60.8058	13.2581	11.7808
CBM20	Unigene19164_All	1735	PH|Pkinase_Tyr|Pkinase_C	Zootermopsis nevadensis	biota;Eucarya;Fungi/Metazoa group;Animalia;Eumetazoa;Bilateria;Protostomia;Ecdysozoa;Panarthropoda;Arthropoda;Mandibulata;Pancrustacea;Atelocerata;Insecta;Dicondylia;Pterygota;Neoptera;Orthopteroidea;Dictyoptera;Isoptera;Termopsidae;Termopsinae;Termopsini;Zootermopsis;Zootermopsis nevadensis	Termite	N	8.1718	12.4678	8.4608	13.1426
CBM12|CBM5|GH18	Unigene19178_All	1417	fn3|Neogenin_C	Zootermopsis nevadensis	biota;Eucarya;Fungi/Metazoa group;Animalia;Eumetazoa;Bilateria;Protostomia;Ecdysozoa;Panarthropoda;Arthropoda;Mandibulata;Pancrustacea;Atelocerata;Insecta;Dicondylia;Pterygota;Neoptera;Orthopteroidea;Dictyoptera;Isoptera;Termopsidae;Termopsinae;Termopsini;Zootermopsis;Zootermopsis nevadensis	Termite	N	6.8393	12.9292	1.8705	3.9143
GT66	Unigene19181_All	2896	Pro_isomerase	Zootermopsis nevadensis	biota;Eucarya;Fungi/Metazoa group;Animalia;Eumetazoa;Bilateria;Protostomia;Ecdysozoa;Panarthropoda;Arthropoda;Mandibulata;Pancrustacea;Atelocerata;Insecta;Dicondylia;Pterygota;Neoptera;Orthopteroidea;Dictyoptera;Isoptera;Termopsidae;Termopsinae;Termopsini;Zootermopsis;Zootermopsis nevadensis	Termite	Y	45.9828	86.8903	162.8382	71.5023
CBM48	Unigene19196_All	1678	DnaJ|DnaJ_C	Zootermopsis nevadensis	biota;Eucarya;Fungi/Metazoa group;Animalia;Eumetazoa;Bilateria;Protostomia;Ecdysozoa;Panarthropoda;Arthropoda;Mandibulata;Pancrustacea;Atelocerata;Insecta;Dicondylia;Pterygota;Neoptera;Orthopteroidea;Dictyoptera;Isoptera;Termopsidae;Termopsinae;Termopsini;Zootermopsis;Zootermopsis nevadensis	Termite	Y	3.8504	10.5236	48.8442	11.3854
GT34	Unigene19246_All	1372	p450|p450	Reticulitermes flavipes	biota;Eucarya;Fungi/Metazoa group;Animalia;Eumetazoa;Bilateria;Protostomia;Ecdysozoa;Panarthropoda;Arthropoda;Mandibulata;Pancrustacea;Atelocerata;Insecta;Dicondylia;Pterygota;Neoptera;Orthopteroidea;Dictyoptera;Isoptera;Rhinotermitidae;Heterotermitinae;Reticulitermes;Reticulitermes;Reticulitermes flavipes	Termite	N	0.2616	2.0915	0.2972	2.0962
GT2	Unigene19247_All	878	Methyltransf_23|Methyltransf_18|Methyltransf_31|Methyltransf_12	Zootermopsis nevadensis	biota;Eucarya;Fungi/Metazoa group;Animalia;Eumetazoa;Bilateria;Protostomia;Ecdysozoa;Panarthropoda;Arthropoda;Mandibulata;Pancrustacea;Atelocerata;Insecta;Dicondylia;Pterygota;Neoptera;Orthopteroidea;Dictyoptera;Isoptera;Termopsidae;Termopsinae;Termopsini;Zootermopsis;Zootermopsis nevadensis	Termite	N	9.4027	27.6543	41.3337	29.2465
GH18	Unigene19260_All	1159	adh_short	Zootermopsis nevadensis	biota;Eucarya;Fungi/Metazoa group;Animalia;Eumetazoa;Bilateria;Protostomia;Ecdysozoa;Panarthropoda;Arthropoda;Mandibulata;Pancrustacea;Atelocerata;Insecta;Dicondylia;Pterygota;Neoptera;Orthopteroidea;Dictyoptera;Isoptera;Termopsidae;Termopsinae;Termopsini;Zootermopsis;Zootermopsis nevadensis	Termite	Y	3.097	29.7102	21.8131	25.1688
GT90	Unigene19275_All	1768	Thioredoxin|Thioredoxin_2|Thioredoxin|Thioredoxin|Thioredoxin	Zootermopsis nevadensis	biota;Eucarya;Fungi/Metazoa group;Animalia;Eumetazoa;Bilateria;Protostomia;Ecdysozoa;Panarthropoda;Arthropoda;Mandibulata;Pancrustacea;Atelocerata;Insecta;Dicondylia;Pterygota;Neoptera;Orthopteroidea;Dictyoptera;Isoptera;Termopsidae;Termopsinae;Termopsini;Zootermopsis;Zootermopsis nevadensis	Termite	N	3.2483	16.1054	6.8038	11.1544
CBM1	Unigene19281_All	2563	Ehrlichia_rpt|Ehrlichia_rpt	Zootermopsis nevadensis	biota;Eucarya;Fungi/Metazoa group;Animalia;Eumetazoa;Bilateria;Protostomia;Ecdysozoa;Panarthropoda;Arthropoda;Mandibulata;Pancrustacea;Atelocerata;Insecta;Dicondylia;Pterygota;Neoptera;Orthopteroidea;Dictyoptera;Isoptera;Termopsidae;Termopsinae;Termopsini;Zootermopsis;Zootermopsis nevadensis	Termite	N	1.0503	10.9375	32.4557	17.5531
GT66	Unigene19290_All	2872	Pro_isomerase|RRM_6|RRM_5	Zootermopsis nevadensis	biota;Eucarya;Fungi/Metazoa group;Animalia;Eumetazoa;Bilateria;Protostomia;Ecdysozoa;Panarthropoda;Arthropoda;Mandibulata;Pancrustacea;Atelocerata;Insecta;Dicondylia;Pterygota;Neoptera;Orthopteroidea;Dictyoptera;Isoptera;Termopsidae;Termopsinae;Termopsini;Zootermopsis;Zootermopsis nevadensis	Termite	N	14.685	30.0509	22.7167	19.8131
GT25	Unigene19293_All	1877	2OG-FeII_Oxy	Zootermopsis nevadensis	biota;Eucarya;Fungi/Metazoa group;Animalia;Eumetazoa;Bilateria;Protostomia;Ecdysozoa;Panarthropoda;Arthropoda;Mandibulata;Pancrustacea;Atelocerata;Insecta;Dicondylia;Pterygota;Neoptera;Orthopteroidea;Dictyoptera;Isoptera;Termopsidae;Termopsinae;Termopsini;Zootermopsis;Zootermopsis nevadensis	Termite	N	1.5298	38.337	15.8587	19.1528
CBM50	Unigene19324_All	1633	SH2|Pkinase	Zootermopsis nevadensis	biota;Eucarya;Fungi/Metazoa group;Animalia;Eumetazoa;Bilateria;Protostomia;Ecdysozoa;Panarthropoda;Arthropoda;Mandibulata;Pancrustacea;Atelocerata;Insecta;Dicondylia;Pterygota;Neoptera;Orthopteroidea;Dictyoptera;Isoptera;Termopsidae;Termopsinae;Termopsini;Zootermopsis;Zootermopsis nevadensis	Termite	N	3.0772	17.9775	14.9822	10.1896
GH3	Unigene19327_All	956	Beta-lactamase	Zootermopsis nevadensis	biota;Eucarya;Fungi/Metazoa group;Animalia;Eumetazoa;Bilateria;Protostomia;Ecdysozoa;Panarthropoda;Arthropoda;Mandibulata;Pancrustacea;Atelocerata;Insecta;Dicondylia;Pterygota;Neoptera;Orthopteroidea;Dictyoptera;Isoptera;Termopsidae;Termopsinae;Termopsini;Zootermopsis;Zootermopsis nevadensis	Termite	N	3.1914	8.7739	8.5306	7.306
CBM20	Unigene19334_All	918	Pkinase_Tyr	Zootermopsis nevadensis	biota;Eucarya;Fungi/Metazoa group;Animalia;Eumetazoa;Bilateria;Protostomia;Ecdysozoa;Panarthropoda;Arthropoda;Mandibulata;Pancrustacea;Atelocerata;Insecta;Dicondylia;Pterygota;Neoptera;Orthopteroidea;Dictyoptera;Isoptera;Termopsidae;Termopsinae;Termopsini;Zootermopsis;Zootermopsis nevadensis	Termite	N	8.211	22.1213	9.7721	27.3008
CBM50|CBM20	Unigene19353_All	2249	DUF3584|MAD|HOOK|Cast|DUF827|Myosin_tail_1|SCP-1|EzrA|Taxilin|Filament|MAD	Zootermopsis nevadensis	biota;Eucarya;Fungi/Metazoa group;Animalia;Eumetazoa;Bilateria;Protostomia;Ecdysozoa;Panarthropoda;Arthropoda;Mandibulata;Pancrustacea;Atelocerata;Insecta;Dicondylia;Pterygota;Neoptera;Orthopteroidea;Dictyoptera;Isoptera;Termopsidae;Termopsinae;Termopsini;Zootermopsis;Zootermopsis nevadensis	Termite	N	8.6982	30.2292	46.2338	24.1142
GT1	Unigene19355_All	1046	PPTA|PPTA	Zootermopsis nevadensis	biota;Eucarya;Fungi/Metazoa group;Animalia;Eumetazoa;Bilateria;Protostomia;Ecdysozoa;Panarthropoda;Arthropoda;Mandibulata;Pancrustacea;Atelocerata;Insecta;Dicondylia;Pterygota;Neoptera;Orthopteroidea;Dictyoptera;Isoptera;Termopsidae;Termopsinae;Termopsini;Zootermopsis;Zootermopsis nevadensis	Termite	N	4.1178	9.4961	23.3899	12.9619
CBM14	Unigene19394_All	1225	CBM_14|Polysacc_deac_1	Zootermopsis nevadensis	biota;Eucarya;Fungi/Metazoa group;Animalia;Eumetazoa;Bilateria;Protostomia;Ecdysozoa;Panarthropoda;Arthropoda;Mandibulata;Pancrustacea;Atelocerata;Insecta;Dicondylia;Pterygota;Neoptera;Orthopteroidea;Dictyoptera;Isoptera;Termopsidae;Termopsinae;Termopsini;Zootermopsis;Zootermopsis nevadensis	Termite	N	4.8347	555.5232	6.4909	86.531
CBM14	Unigene19395_All	1951	n/a	Zootermopsis nevadensis	biota;Eucarya;Fungi/Metazoa group;Animalia;Eumetazoa;Bilateria;Protostomia;Ecdysozoa;Panarthropoda;Arthropoda;Mandibulata;Pancrustacea;Atelocerata;Insecta;Dicondylia;Pterygota;Neoptera;Orthopteroidea;Dictyoptera;Isoptera;Termopsidae;Termopsinae;Termopsini;Zootermopsis;Zootermopsis nevadensis	Termite	N	0.4599	139.9514	0.209	8.6341
GT77	Unigene19396_All	858	PFU	Zootermopsis nevadensis	biota;Eucarya;Fungi/Metazoa group;Animalia;Eumetazoa;Bilateria;Protostomia;Ecdysozoa;Panarthropoda;Arthropoda;Mandibulata;Pancrustacea;Atelocerata;Insecta;Dicondylia;Pterygota;Neoptera;Orthopteroidea;Dictyoptera;Isoptera;Termopsidae;Termopsinae;Termopsini;Zootermopsis;Zootermopsis nevadensis	Termite	N	1.6734	11.3196	13.0694	7.4222
GH18	Unigene19398_All	1191	Pkinase|Pkinase_Tyr	Zootermopsis nevadensis	biota;Eucarya;Fungi/Metazoa group;Animalia;Eumetazoa;Bilateria;Protostomia;Ecdysozoa;Panarthropoda;Arthropoda;Mandibulata;Pancrustacea;Atelocerata;Insecta;Dicondylia;Pterygota;Neoptera;Orthopteroidea;Dictyoptera;Isoptera;Termopsidae;Termopsinae;Termopsini;Zootermopsis;Zootermopsis nevadensis	Termite	N	1.8083	7.5987	19.6864	5.6919
GH37	Unigene19409_All	1042	Trehalase	Zootermopsis nevadensis	biota;Eucarya;Fungi/Metazoa group;Animalia;Eumetazoa;Bilateria;Protostomia;Ecdysozoa;Panarthropoda;Arthropoda;Mandibulata;Pancrustacea;Atelocerata;Insecta;Dicondylia;Pterygota;Neoptera;Orthopteroidea;Dictyoptera;Isoptera;Termopsidae;Termopsinae;Termopsini;Zootermopsis;Zootermopsis nevadensis	Termite	N	0.5167	6.9905	19.1751	10.0545
CE10	Unigene19411_All	839	Abhydrolase_3	Zootermopsis nevadensis	biota;Eucarya;Fungi/Metazoa group;Animalia;Eumetazoa;Bilateria;Protostomia;Ecdysozoa;Panarthropoda;Arthropoda;Mandibulata;Pancrustacea;Atelocerata;Insecta;Dicondylia;Pterygota;Neoptera;Orthopteroidea;Dictyoptera;Isoptera;Termopsidae;Termopsinae;Termopsini;Zootermopsis;Zootermopsis nevadensis	Termite	N	2.1391	14.2068	9.2342	6.8557
GH43	Unigene19486_All	852	Sulfatase	Zootermopsis nevadensis	biota;Eucarya;Fungi/Metazoa group;Animalia;Eumetazoa;Bilateria;Protostomia;Ecdysozoa;Panarthropoda;Arthropoda;Mandibulata;Pancrustacea;Atelocerata;Insecta;Dicondylia;Pterygota;Neoptera;Orthopteroidea;Dictyoptera;Isoptera;Termopsidae;Termopsinae;Termopsini;Zootermopsis;Zootermopsis nevadensis	Termite	N	1.6852	14.7673	12.9221	7.4745
GT15	Unigene19495_All	1037	n/a	Zootermopsis nevadensis	biota;Eucarya;Fungi/Metazoa group;Animalia;Eumetazoa;Bilateria;Protostomia;Ecdysozoa;Panarthropoda;Arthropoda;Mandibulata;Pancrustacea;Atelocerata;Insecta;Dicondylia;Pterygota;Neoptera;Orthopteroidea;Dictyoptera;Isoptera;Termopsidae;Termopsinae;Termopsini;Zootermopsis;Zootermopsis nevadensis	Termite	N	2.4229	9.3657	17.6947	6.5372
GT77	Unigene19495_All	1037	n/a	Zootermopsis nevadensis	biota;Eucarya;Fungi/Metazoa group;Animalia;Eumetazoa;Bilateria;Protostomia;Ecdysozoa;Panarthropoda;Arthropoda;Mandibulata;Pancrustacea;Atelocerata;Insecta;Dicondylia;Pterygota;Neoptera;Orthopteroidea;Dictyoptera;Isoptera;Termopsidae;Termopsinae;Termopsini;Zootermopsis;Zootermopsis nevadensis	Termite	N	2.4229	9.3657	17.6947	6.5372
GH132	Unigene195_All	1188	FCH	Zootermopsis nevadensis	biota;Eucarya;Fungi/Metazoa group;Animalia;Eumetazoa;Bilateria;Protostomia;Ecdysozoa;Panarthropoda;Arthropoda;Mandibulata;Pancrustacea;Atelocerata;Insecta;Dicondylia;Pterygota;Neoptera;Orthopteroidea;Dictyoptera;Isoptera;Termopsidae;Termopsinae;Termopsini;Zootermopsis;Zootermopsis nevadensis	Termite	N	3.7767	12.8203	15.1024	11.2397
GH47	Unigene19507_All	979	Glyco_hydro_47	Zootermopsis nevadensis	biota;Eucarya;Fungi/Metazoa group;Animalia;Eumetazoa;Bilateria;Protostomia;Ecdysozoa;Panarthropoda;Arthropoda;Mandibulata;Pancrustacea;Atelocerata;Insecta;Dicondylia;Pterygota;Neoptera;Orthopteroidea;Dictyoptera;Isoptera;Termopsidae;Termopsinae;Termopsini;Zootermopsis;Zootermopsis nevadensis	Termite	N	3.2997	9.6951	19.9925	7.3442
CE11	Unigene19518_All	789	DEAD|Helicase_C	Zootermopsis nevadensis	biota;Eucarya;Fungi/Metazoa group;Animalia;Eumetazoa;Bilateria;Protostomia;Ecdysozoa;Panarthropoda;Arthropoda;Mandibulata;Pancrustacea;Atelocerata;Insecta;Dicondylia;Pterygota;Neoptera;Orthopteroidea;Dictyoptera;Isoptera;Termopsidae;Termopsinae;Termopsini;Zootermopsis;Zootermopsis nevadensis	Termite	N	3.1845	9.7916	14.2123	11.9767
GH24	Unigene19580_All	848	Myosin_tail_1|Filament|DUF3584|AAA_27|Myosin_tail_1|Tropomyosin|SMC_N	Zootermopsis nevadensis	biota;Eucarya;Fungi/Metazoa group;Animalia;Eumetazoa;Bilateria;Protostomia;Ecdysozoa;Panarthropoda;Arthropoda;Mandibulata;Pancrustacea;Atelocerata;Insecta;Dicondylia;Pterygota;Neoptera;Orthopteroidea;Dictyoptera;Isoptera;Termopsidae;Termopsinae;Termopsini;Zootermopsis;Zootermopsis nevadensis	Termite	N	3.3862	19.0017	21.398	13.0815
CE11	Unigene19624_All	1881	DEAD|Helicase_C	Zootermopsis nevadensis	biota;Eucarya;Fungi/Metazoa group;Animalia;Eumetazoa;Bilateria;Protostomia;Ecdysozoa;Panarthropoda;Arthropoda;Mandibulata;Pancrustacea;Atelocerata;Insecta;Dicondylia;Pterygota;Neoptera;Orthopteroidea;Dictyoptera;Isoptera;Termopsidae;Termopsinae;Termopsini;Zootermopsis;Zootermopsis nevadensis	Termite	N	23.5667	109.0164	95.3834	72.8442
CE10	Unigene19644_All	1111	COesterase	Zootermopsis nevadensis	biota;Eucarya;Fungi/Metazoa group;Animalia;Eumetazoa;Bilateria;Protostomia;Ecdysozoa;Panarthropoda;Arthropoda;Mandibulata;Pancrustacea;Atelocerata;Insecta;Dicondylia;Pterygota;Neoptera;Orthopteroidea;Dictyoptera;Isoptera;Termopsidae;Termopsinae;Termopsini;Zootermopsis;Zootermopsis nevadensis	Termite	N	3.0692	32.1859	26.7928	12.5734
GH18	Unigene19671_All	688	tRNA-synt_1	Zootermopsis nevadensis	biota;Eucarya;Fungi/Metazoa group;Animalia;Eumetazoa;Bilateria;Protostomia;Ecdysozoa;Panarthropoda;Arthropoda;Mandibulata;Pancrustacea;Atelocerata;Insecta;Dicondylia;Pterygota;Neoptera;Orthopteroidea;Dictyoptera;Isoptera;Termopsidae;Termopsinae;Termopsini;Zootermopsis;Zootermopsis nevadensis	Termite	N	8.0866	10.2666	10.3719	5.3746
CBM13	Unigene19753_All	518	Pkinase|Pkinase_Tyr	Zootermopsis nevadensis	biota;Eucarya;Fungi/Metazoa group;Animalia;Eumetazoa;Bilateria;Protostomia;Ecdysozoa;Panarthropoda;Arthropoda;Mandibulata;Pancrustacea;Atelocerata;Insecta;Dicondylia;Pterygota;Neoptera;Orthopteroidea;Dictyoptera;Isoptera;Termopsidae;Termopsinae;Termopsini;Zootermopsis;Zootermopsis nevadensis	Termite	N	3.8111	11.5053	7.0847	5.5521
GH31	Unigene19779_All	701	Gal_mutarotas_2|Glyco_hydro_31	Zootermopsis nevadensis	biota;Eucarya;Fungi/Metazoa group;Animalia;Eumetazoa;Bilateria;Protostomia;Ecdysozoa;Panarthropoda;Arthropoda;Mandibulata;Pancrustacea;Atelocerata;Insecta;Dicondylia;Pterygota;Neoptera;Orthopteroidea;Dictyoptera;Isoptera;Termopsidae;Termopsinae;Termopsini;Zootermopsis;Zootermopsis nevadensis	Termite	N	2.5602	8.8167	17.1598	12.8942
CBM1	Unigene19828_All	970	n/a	Zootermopsis nevadensis	biota;Eucarya;Fungi/Metazoa group;Animalia;Eumetazoa;Bilateria;Protostomia;Ecdysozoa;Panarthropoda;Arthropoda;Mandibulata;Pancrustacea;Atelocerata;Insecta;Dicondylia;Pterygota;Neoptera;Orthopteroidea;Dictyoptera;Isoptera;Termopsidae;Termopsinae;Termopsini;Zootermopsis;Zootermopsis nevadensis	Termite	N	0.5551	70.7707	1.8917	8.4712
CBM48	Unigene19830_All	515	RCC1	Zootermopsis nevadensis	biota;Eucarya;Fungi/Metazoa group;Animalia;Eumetazoa;Bilateria;Protostomia;Ecdysozoa;Panarthropoda;Arthropoda;Mandibulata;Pancrustacea;Atelocerata;Insecta;Dicondylia;Pterygota;Neoptera;Orthopteroidea;Dictyoptera;Isoptera;Termopsidae;Termopsinae;Termopsini;Zootermopsis;Zootermopsis nevadensis	Termite	N	2.4394	8.1435	14.6478	3.9889
GT55	Unigene19858_All	949	Ank_2|Ank_4|Ank_4|Ank_2|Ank_2|Ank_2|Ank_4|Ank_2|Ank_5|Ank_4|Ank_2|Ank_5|Ank_4	Zootermopsis nevadensis	biota;Eucarya;Fungi/Metazoa group;Animalia;Eumetazoa;Bilateria;Protostomia;Ecdysozoa;Panarthropoda;Arthropoda;Mandibulata;Pancrustacea;Atelocerata;Insecta;Dicondylia;Pterygota;Neoptera;Orthopteroidea;Dictyoptera;Isoptera;Termopsidae;Termopsinae;Termopsini;Zootermopsis;Zootermopsis nevadensis	Termite	N	11.3468	0	8.5936	6.494
GT66	Unigene19881_All	599	STT3	Zootermopsis nevadensis	biota;Eucarya;Fungi/Metazoa group;Animalia;Eumetazoa;Bilateria;Protostomia;Ecdysozoa;Panarthropoda;Arthropoda;Mandibulata;Pancrustacea;Atelocerata;Insecta;Dicondylia;Pterygota;Neoptera;Orthopteroidea;Dictyoptera;Isoptera;Termopsidae;Termopsinae;Termopsini;Zootermopsis;Zootermopsis nevadensis	Termite	N	9.2881	9.2125	38.8023	13.3751
CE11	Unigene19885_All	602	DEAD	Zootermopsis nevadensis	biota;Eucarya;Fungi/Metazoa group;Animalia;Eumetazoa;Bilateria;Protostomia;Ecdysozoa;Panarthropoda;Arthropoda;Mandibulata;Pancrustacea;Atelocerata;Insecta;Dicondylia;Pterygota;Neoptera;Orthopteroidea;Dictyoptera;Isoptera;Termopsidae;Termopsinae;Termopsini;Zootermopsis;Zootermopsis nevadensis	Termite	N	2.9812	3.6666	7.4508	5.8011
CBM14	Unigene19898_All	1615	Trypsin	Zootermopsis nevadensis	biota;Eucarya;Fungi/Metazoa group;Animalia;Eumetazoa;Bilateria;Protostomia;Ecdysozoa;Panarthropoda;Arthropoda;Mandibulata;Pancrustacea;Atelocerata;Insecta;Dicondylia;Pterygota;Neoptera;Orthopteroidea;Dictyoptera;Isoptera;Termopsidae;Termopsinae;Termopsini;Zootermopsis;Zootermopsis nevadensis	Termite	N	2.1114	10.9341	2.3986	58.1302
CBM50|CBM20	Unigene19900_All	2096	SMC_N|Myosin_tail_1|Myosin_tail_1|Myosin_tail_1|SCP-1|DUF3584|DUF827|Myosin_tail_1|SMC_N	Harpegnathos saltator	biota;Eucarya;Fungi/Metazoa group;Animalia;Eumetazoa;Bilateria;Protostomia;Ecdysozoa;Panarthropoda;Arthropoda;Mandibulata;Pancrustacea;Atelocerata;Insecta;Dicondylia;Pterygota;Neoptera;Endopterygota;Hymenoptera;Apocrita;Aculeata;Pompiloidea;Formicidae;Ponerinae;Ponerini;Harpegnathos;Harpegnathos saltator	Termite	N	0.4281	95.3064	1.5564	15.9755
CBM14	Unigene19968_All	1237	Smoothelin	Zootermopsis nevadensis	biota;Eucarya;Fungi/Metazoa group;Animalia;Eumetazoa;Bilateria;Protostomia;Ecdysozoa;Panarthropoda;Arthropoda;Mandibulata;Pancrustacea;Atelocerata;Insecta;Dicondylia;Pterygota;Neoptera;Orthopteroidea;Dictyoptera;Isoptera;Termopsidae;Termopsinae;Termopsini;Zootermopsis;Zootermopsis nevadensis	Termite	N	0	70.6627	2.9668	90.5076
GT31	Unigene19987_All	715	Adaptin_N	Zootermopsis nevadensis	biota;Eucarya;Fungi/Metazoa group;Animalia;Eumetazoa;Bilateria;Protostomia;Ecdysozoa;Panarthropoda;Arthropoda;Mandibulata;Pancrustacea;Atelocerata;Insecta;Dicondylia;Pterygota;Neoptera;Orthopteroidea;Dictyoptera;Isoptera;Termopsidae;Termopsinae;Termopsini;Zootermopsis;Zootermopsis nevadensis	Termite	N	20.0805	18.2142	39.3507	20.1118
CBM1	Unigene20184_All	1015	n/a	Zootermopsis nevadensis	biota;Eucarya;Fungi/Metazoa group;Animalia;Eumetazoa;Bilateria;Protostomia;Ecdysozoa;Panarthropoda;Arthropoda;Mandibulata;Pancrustacea;Atelocerata;Insecta;Dicondylia;Pterygota;Neoptera;Orthopteroidea;Dictyoptera;Isoptera;Termopsidae;Termopsinae;Termopsini;Zootermopsis;Zootermopsis nevadensis	Termite	N	0	19.3548	2.2096	6.4765
CBM14	Unigene20266_All	495	n/a	Zootermopsis nevadensis	biota;Eucarya;Fungi/Metazoa group;Animalia;Eumetazoa;Bilateria;Protostomia;Ecdysozoa;Panarthropoda;Arthropoda;Mandibulata;Pancrustacea;Atelocerata;Insecta;Dicondylia;Pterygota;Neoptera;Orthopteroidea;Dictyoptera;Isoptera;Termopsidae;Termopsinae;Termopsini;Zootermopsis;Zootermopsis nevadensis	Termite	N	0.3626	6.2429	1.6475	2.905
CBM6	Unigene203_All	1267	Pkinase	Zootermopsis nevadensis	biota;Eucarya;Fungi/Metazoa group;Animalia;Eumetazoa;Bilateria;Protostomia;Ecdysozoa;Panarthropoda;Arthropoda;Mandibulata;Pancrustacea;Atelocerata;Insecta;Dicondylia;Pterygota;Neoptera;Orthopteroidea;Dictyoptera;Isoptera;Termopsidae;Termopsinae;Termopsini;Zootermopsis;Zootermopsis nevadensis	Termite	N	3.5412	14.6341	16.0917	12.6467
GT1	Unigene20446_All	385	UDPGT	Zootermopsis nevadensis	biota;Eucarya;Fungi/Metazoa group;Animalia;Eumetazoa;Bilateria;Protostomia;Ecdysozoa;Panarthropoda;Arthropoda;Mandibulata;Pancrustacea;Atelocerata;Insecta;Dicondylia;Pterygota;Neoptera;Orthopteroidea;Dictyoptera;Isoptera;Termopsidae;Termopsinae;Termopsini;Zootermopsis;Zootermopsis nevadensis	Termite	N	0	7.4533	8.473	2.6679
GH31	Unigene20477_All	533	n/a	Zootermopsis nevadensis	biota;Eucarya;Fungi/Metazoa group;Animalia;Eumetazoa;Bilateria;Protostomia;Ecdysozoa;Panarthropoda;Arthropoda;Mandibulata;Pancrustacea;Atelocerata;Insecta;Dicondylia;Pterygota;Neoptera;Orthopteroidea;Dictyoptera;Isoptera;Termopsidae;Termopsinae;Termopsini;Zootermopsis;Zootermopsis nevadensis	Termite	N	3.3672	6.212	13.3881	9.25
GH27	Unigene205_All	1877	Melibiase	Zootermopsis nevadensis	biota;Eucarya;Fungi/Metazoa group;Animalia;Eumetazoa;Bilateria;Protostomia;Ecdysozoa;Panarthropoda;Arthropoda;Mandibulata;Pancrustacea;Atelocerata;Insecta;Dicondylia;Pterygota;Neoptera;Orthopteroidea;Dictyoptera;Isoptera;Termopsidae;Termopsinae;Termopsini;Zootermopsis;Zootermopsis nevadensis	Termite	Y	10.1352	28.2236	15.8587	20.685
GH79	Unigene20546_All	507	n/a	Zootermopsis nevadensis	biota;Eucarya;Fungi/Metazoa group;Animalia;Eumetazoa;Bilateria;Protostomia;Ecdysozoa;Panarthropoda;Arthropoda;Mandibulata;Pancrustacea;Atelocerata;Insecta;Dicondylia;Pterygota;Neoptera;Orthopteroidea;Dictyoptera;Isoptera;Termopsidae;Termopsinae;Termopsini;Zootermopsis;Zootermopsis nevadensis	Termite	N	3.1858	10.8842	6.032	4.457
GH2	Unigene20560_All	675	DS	Zootermopsis nevadensis	biota;Eucarya;Fungi/Metazoa group;Animalia;Eumetazoa;Bilateria;Protostomia;Ecdysozoa;Panarthropoda;Arthropoda;Mandibulata;Pancrustacea;Atelocerata;Insecta;Dicondylia;Pterygota;Neoptera;Orthopteroidea;Dictyoptera;Isoptera;Termopsidae;Termopsinae;Termopsini;Zootermopsis;Zootermopsis nevadensis	Termite	N	1.5953	8.1752	13.2901	8.2171
CBM51	Unigene20583_All	1767	Sulfatase	Zootermopsis nevadensis	biota;Eucarya;Fungi/Metazoa group;Animalia;Eumetazoa;Bilateria;Protostomia;Ecdysozoa;Panarthropoda;Arthropoda;Mandibulata;Pancrustacea;Atelocerata;Insecta;Dicondylia;Pterygota;Neoptera;Orthopteroidea;Dictyoptera;Isoptera;Termopsidae;Termopsinae;Termopsini;Zootermopsis;Zootermopsis nevadensis	Termite	N	0.4063	0	23.7689	32.9009
GT2	Unigene20585_All	1327	Myosin_head	Zootermopsis nevadensis	biota;Eucarya;Fungi/Metazoa group;Animalia;Eumetazoa;Bilateria;Protostomia;Ecdysozoa;Panarthropoda;Arthropoda;Mandibulata;Pancrustacea;Atelocerata;Insecta;Dicondylia;Pterygota;Neoptera;Orthopteroidea;Dictyoptera;Isoptera;Termopsidae;Termopsinae;Termopsini;Zootermopsis;Zootermopsis nevadensis	Termite	N	1.082	14.4715	0.3073	9.2883
CBM14	Unigene20603_All	918	n/a	Zootermopsis nevadensis	biota;Eucarya;Fungi/Metazoa group;Animalia;Eumetazoa;Bilateria;Protostomia;Ecdysozoa;Panarthropoda;Arthropoda;Mandibulata;Pancrustacea;Atelocerata;Insecta;Dicondylia;Pterygota;Neoptera;Orthopteroidea;Dictyoptera;Isoptera;Termopsidae;Termopsinae;Termopsini;Zootermopsis;Zootermopsis nevadensis	Termite	N	0.1955	24.0449	0	8.056
CBM5	Unigene20608_All	873	Trypsin	Zootermopsis nevadensis	biota;Eucarya;Fungi/Metazoa group;Animalia;Eumetazoa;Bilateria;Protostomia;Ecdysozoa;Panarthropoda;Arthropoda;Mandibulata;Pancrustacea;Atelocerata;Insecta;Dicondylia;Pterygota;Neoptera;Orthopteroidea;Dictyoptera;Isoptera;Termopsidae;Termopsinae;Termopsini;Zootermopsis;Zootermopsis nevadensis	Termite	N	167.9569	1.2642	0.2335	10.8243
CBM13	Unigene20644_All	986	RicinB_lectin_2|Ricin_B_lectin|RicinB_lectin_2|RicinB_lectin_2	Coptotermes formosanus	biota;Eucarya;Fungi/Metazoa group;Animalia;Eumetazoa;Bilateria;Protostomia;Ecdysozoa;Panarthropoda;Arthropoda;Mandibulata;Pancrustacea;Atelocerata;Insecta;Dicondylia;Pterygota;Neoptera;Orthopteroidea;Dictyoptera;Isoptera;Rhinotermitidae;Coptotermitinae;Coptotermes;Coptotermes formosanus	Termite	N	0	6.0444	1461.9134	6.4587
CBM20	Unigene20647_All	1117	n/a	Zootermopsis nevadensis	biota;Eucarya;Fungi/Metazoa group;Animalia;Eumetazoa;Bilateria;Protostomia;Ecdysozoa;Panarthropoda;Arthropoda;Mandibulata;Pancrustacea;Atelocerata;Insecta;Dicondylia;Pterygota;Neoptera;Orthopteroidea;Dictyoptera;Isoptera;Termopsidae;Termopsinae;Termopsini;Zootermopsis;Zootermopsis nevadensis	Termite	N	0.8034	2.1737	10.5865	4.2299
GT41	Unigene20677_All	558	TPR_11	Zootermopsis nevadensis	biota;Eucarya;Fungi/Metazoa group;Animalia;Eumetazoa;Bilateria;Protostomia;Ecdysozoa;Panarthropoda;Arthropoda;Mandibulata;Pancrustacea;Atelocerata;Insecta;Dicondylia;Pterygota;Neoptera;Orthopteroidea;Dictyoptera;Isoptera;Termopsidae;Termopsinae;Termopsini;Zootermopsis;Zootermopsis nevadensis	Termite	N	1.9298	15.8231	6.2115	13.2534
GH47	Unigene20799_All	342	Glyco_hydro_47	Zootermopsis nevadensis	biota;Eucarya;Fungi/Metazoa group;Animalia;Eumetazoa;Bilateria;Protostomia;Ecdysozoa;Panarthropoda;Arthropoda;Mandibulata;Pancrustacea;Atelocerata;Insecta;Dicondylia;Pterygota;Neoptera;Orthopteroidea;Dictyoptera;Isoptera;Termopsidae;Termopsinae;Termopsini;Zootermopsis;Zootermopsis nevadensis	Termite	N	3.6733	3.2271	7.7499	1.2013
CBM2	Unigene20855_All	718	Pkinase|Pkinase_Tyr	Zootermopsis nevadensis	biota;Eucarya;Fungi/Metazoa group;Animalia;Eumetazoa;Bilateria;Protostomia;Ecdysozoa;Panarthropoda;Arthropoda;Mandibulata;Pancrustacea;Atelocerata;Insecta;Dicondylia;Pterygota;Neoptera;Orthopteroidea;Dictyoptera;Isoptera;Termopsidae;Termopsinae;Termopsini;Zootermopsis;Zootermopsis nevadensis	Termite	N	0	5.2262	27.26	4.0055
CBM47	Unigene20878_All	527	Lectin_C	Zootermopsis nevadensis	biota;Eucarya;Fungi/Metazoa group;Animalia;Eumetazoa;Bilateria;Protostomia;Ecdysozoa;Panarthropoda;Arthropoda;Mandibulata;Pancrustacea;Atelocerata;Insecta;Dicondylia;Pterygota;Neoptera;Orthopteroidea;Dictyoptera;Isoptera;Termopsidae;Termopsinae;Termopsini;Zootermopsis;Zootermopsis nevadensis	Termite	N	0.3405	16.7538	1.1606	5.4573
CBM14|GH18	Unigene20973_All	415	Glyco_hydro_18	Zootermopsis nevadensis	biota;Eucarya;Fungi/Metazoa group;Animalia;Eumetazoa;Bilateria;Protostomia;Ecdysozoa;Panarthropoda;Arthropoda;Mandibulata;Pancrustacea;Atelocerata;Insecta;Dicondylia;Pterygota;Neoptera;Orthopteroidea;Dictyoptera;Isoptera;Termopsidae;Termopsinae;Termopsini;Zootermopsis;Zootermopsis nevadensis	Termite	N	0.4325	11.1696	3.439	3.465
CBM57	Unigene21127_All	271	Pkinase_Tyr|Pkinase	Zootermopsis nevadensis	biota;Eucarya;Fungi/Metazoa group;Animalia;Eumetazoa;Bilateria;Protostomia;Ecdysozoa;Panarthropoda;Arthropoda;Mandibulata;Pancrustacea;Atelocerata;Insecta;Dicondylia;Pterygota;Neoptera;Orthopteroidea;Dictyoptera;Isoptera;Termopsidae;Termopsinae;Termopsini;Zootermopsis;Zootermopsis nevadensis	Termite	N	2.649	11.4031	6.0187	6.0643
GT33	Unigene212_All	1027	Glyco_trans_1_4	Zootermopsis nevadensis	biota;Eucarya;Fungi/Metazoa group;Animalia;Eumetazoa;Bilateria;Protostomia;Ecdysozoa;Panarthropoda;Arthropoda;Mandibulata;Pancrustacea;Atelocerata;Insecta;Dicondylia;Pterygota;Neoptera;Orthopteroidea;Dictyoptera;Isoptera;Termopsidae;Termopsinae;Termopsini;Zootermopsis;Zootermopsis nevadensis	Termite	N	5.592	8.8121	11.7128	5.0007
CBM20	Unigene21231_All	477	GDPD	Acromyrmex echinatior	biota;Eucarya;Fungi/Metazoa group;Animalia;Eumetazoa;Bilateria;Protostomia;Ecdysozoa;Panarthropoda;Arthropoda;Mandibulata;Pancrustacea;Atelocerata;Insecta;Dicondylia;Pterygota;Neoptera;Endopterygota;Hymenoptera;Apocrita;Aculeata;Pompiloidea;Formicidae;Myrmicinae;Attini;Acromyrmex;Acromyrmex echinatior	Termite	N	1.1287	9.7177	17.5245	4.3067
GT2	Unigene21262_All	362	Myosin_head	Danaus plexippus	biota;Eucarya;Fungi/Metazoa group;Animalia;Eumetazoa;Bilateria;Protostomia;Ecdysozoa;Panarthropoda;Arthropoda;Mandibulata;Pancrustacea;Atelocerata;Insecta;Dicondylia;Pterygota;Neoptera;Endopterygota;Amphiesmenoptera;Lepidoptera;Glossata;Neolepidoptera;Heteroneura;Ditrysia;Obtectomera;Papilionoidea;Nymphalidae;Danainae;Danaini;Danaina;Danaus;Danaus;American monarch	Termite	N	0.4958	10.3659	5.6321	6.2423
GT55	Unigene21270_All	382	Ank_2|Ank_4|Ank_2	Aedes aegypti	biota;Eucarya;Fungi/Metazoa group;Animalia;Eumetazoa;Bilateria;Protostomia;Ecdysozoa;Panarthropoda;Arthropoda;Mandibulata;Pancrustacea;Atelocerata;Insecta;Dicondylia;Pterygota;Neoptera;Endopterygota;Diptera;Nematocera;Culicimorpha;Culicoidea;Culicidae;Culicinae;Aedini;Aedes;Stegomyia;Aedes aegypti	Termite	N	1.8793	10.401	4.8035	9.1421
GH13	Unigene21273_All	623	n/a	Zootermopsis nevadensis	biota;Eucarya;Fungi/Metazoa group;Animalia;Eumetazoa;Bilateria;Protostomia;Ecdysozoa;Panarthropoda;Arthropoda;Mandibulata;Pancrustacea;Atelocerata;Insecta;Dicondylia;Pterygota;Neoptera;Orthopteroidea;Dictyoptera;Isoptera;Termopsidae;Termopsinae;Termopsini;Zootermopsis;Zootermopsis nevadensis	Termite	N	1.7284	19.1324	1.309	6.9245
GT55	Unigene21294_All	282	Ank_2|Ank_2	Nasonia vitripennis	biota;Eucarya;Fungi/Metazoa group;Animalia;Eumetazoa;Bilateria;Protostomia;Ecdysozoa;Panarthropoda;Arthropoda;Mandibulata;Pancrustacea;Atelocerata;Insecta;Dicondylia;Pterygota;Neoptera;Endopterygota;Hymenoptera;Apocrita;Chaldicoidea group;Chalcidoidea;Pteromalidae;Pteromalinae;Nasonia;Nasonia vitripennis	Termite	N	1.9092	9.3928	5.0609	10.1985
GT8	Unigene21334_All	384	n/a	Zootermopsis nevadensis	biota;Eucarya;Fungi/Metazoa group;Animalia;Eumetazoa;Bilateria;Protostomia;Ecdysozoa;Panarthropoda;Arthropoda;Mandibulata;Pancrustacea;Atelocerata;Insecta;Dicondylia;Pterygota;Neoptera;Orthopteroidea;Dictyoptera;Isoptera;Termopsidae;Termopsinae;Termopsini;Zootermopsis;Zootermopsis nevadensis	Termite	N	5.141	6.8979	10.0879	8.0245
GT55	Unigene21343_All	333	Ank_2|Ank_2	Zootermopsis nevadensis	biota;Eucarya;Fungi/Metazoa group;Animalia;Eumetazoa;Bilateria;Protostomia;Ecdysozoa;Panarthropoda;Arthropoda;Mandibulata;Pancrustacea;Atelocerata;Insecta;Dicondylia;Pterygota;Neoptera;Orthopteroidea;Dictyoptera;Isoptera;Termopsidae;Termopsinae;Termopsini;Zootermopsis;Zootermopsis nevadensis	Termite	N	0.5389	9.28	6.1226	2.4676
GH18	Unigene21353_All	388	AhpC-TSA	Zootermopsis nevadensis	biota;Eucarya;Fungi/Metazoa group;Animalia;Eumetazoa;Bilateria;Protostomia;Ecdysozoa;Panarthropoda;Arthropoda;Mandibulata;Pancrustacea;Atelocerata;Insecta;Dicondylia;Pterygota;Neoptera;Orthopteroidea;Dictyoptera;Isoptera;Termopsidae;Termopsinae;Termopsini;Zootermopsis;Zootermopsis nevadensis	Termite	N	0	14.7913	0.5255	5.2945
CBM14	Unigene21371_All	418	n/a	Zootermopsis nevadensis	biota;Eucarya;Fungi/Metazoa group;Animalia;Eumetazoa;Bilateria;Protostomia;Ecdysozoa;Panarthropoda;Arthropoda;Mandibulata;Pancrustacea;Atelocerata;Insecta;Dicondylia;Pterygota;Neoptera;Orthopteroidea;Dictyoptera;Isoptera;Termopsidae;Termopsinae;Termopsini;Zootermopsis;Zootermopsis nevadensis	Termite	N	1.7174	107.1975	0.4878	139.0811
GT1	Unigene21379_All	686	n/a	Zootermopsis nevadensis	biota;Eucarya;Fungi/Metazoa group;Animalia;Eumetazoa;Bilateria;Protostomia;Ecdysozoa;Panarthropoda;Arthropoda;Mandibulata;Pancrustacea;Atelocerata;Insecta;Dicondylia;Pterygota;Neoptera;Orthopteroidea;Dictyoptera;Isoptera;Termopsidae;Termopsinae;Termopsini;Zootermopsis;Zootermopsis nevadensis	Termite	Y	1.5697	2.5741	27.0456	53.3033
CBM14	Unigene21386_All	919	CBM_14|CBM_14|CBM_14	Zootermopsis nevadensis	biota;Eucarya;Fungi/Metazoa group;Animalia;Eumetazoa;Bilateria;Protostomia;Ecdysozoa;Panarthropoda;Arthropoda;Mandibulata;Pancrustacea;Atelocerata;Insecta;Dicondylia;Pterygota;Neoptera;Orthopteroidea;Dictyoptera;Isoptera;Termopsidae;Termopsinae;Termopsini;Zootermopsis;Zootermopsis nevadensis	Termite	N	0.5859	16.0925	1.3311	16.765
CE10	Unigene21406_All	635	COesterase	Zootermopsis nevadensis	biota;Eucarya;Fungi/Metazoa group;Animalia;Eumetazoa;Bilateria;Protostomia;Ecdysozoa;Panarthropoda;Arthropoda;Mandibulata;Pancrustacea;Atelocerata;Insecta;Dicondylia;Pterygota;Neoptera;Orthopteroidea;Dictyoptera;Isoptera;Termopsidae;Termopsinae;Termopsini;Zootermopsis;Zootermopsis nevadensis	Termite	N	0	0	43.9872	69.2306
GT77	Unigene21412_All	469	WD40	Zootermopsis nevadensis	biota;Eucarya;Fungi/Metazoa group;Animalia;Eumetazoa;Bilateria;Protostomia;Ecdysozoa;Panarthropoda;Arthropoda;Mandibulata;Pancrustacea;Atelocerata;Insecta;Dicondylia;Pterygota;Neoptera;Orthopteroidea;Dictyoptera;Isoptera;Termopsidae;Termopsinae;Termopsini;Zootermopsis;Zootermopsis nevadensis	Termite	N	0.7653	8.0009	9.5638	3.0661
GT55	Unigene21442_All	682	Ank_4|Ank_2|Ank_2|Ank_5|Ank_4|Ank_2|Ank_4|Ank_2|Ank_4|Ank_2	Zootermopsis nevadensis	biota;Eucarya;Fungi/Metazoa group;Animalia;Eumetazoa;Bilateria;Protostomia;Ecdysozoa;Panarthropoda;Arthropoda;Mandibulata;Pancrustacea;Atelocerata;Insecta;Dicondylia;Pterygota;Neoptera;Orthopteroidea;Dictyoptera;Isoptera;Termopsidae;Termopsinae;Termopsini;Zootermopsis;Zootermopsis nevadensis	Termite	N	7.3682	0	4.1853	2.4097
GH16|CBM39	Unigene21634_All	319	Ldl_recept_a|Ldl_recept_a	Zootermopsis nevadensis	biota;Eucarya;Fungi/Metazoa group;Animalia;Eumetazoa;Bilateria;Protostomia;Ecdysozoa;Panarthropoda;Arthropoda;Mandibulata;Pancrustacea;Atelocerata;Insecta;Dicondylia;Pterygota;Neoptera;Orthopteroidea;Dictyoptera;Isoptera;Termopsidae;Termopsinae;Termopsini;Zootermopsis;Zootermopsis nevadensis	Termite	N	1.6878	8.3034	0.6391	8.3716
GT47|GT64	Unigene21675_All	294	n/a	Zootermopsis nevadensis	biota;Eucarya;Fungi/Metazoa group;Animalia;Eumetazoa;Bilateria;Protostomia;Ecdysozoa;Panarthropoda;Arthropoda;Mandibulata;Pancrustacea;Atelocerata;Insecta;Dicondylia;Pterygota;Neoptera;Orthopteroidea;Dictyoptera;Isoptera;Termopsidae;Termopsinae;Termopsini;Zootermopsis;Zootermopsis nevadensis	Termite	N	0.6104	6.7571	6.2413	13.2759
CE10	Unigene2168_All	326	Peptidase_S9	Zootermopsis nevadensis	biota;Eucarya;Fungi/Metazoa group;Animalia;Eumetazoa;Bilateria;Protostomia;Ecdysozoa;Panarthropoda;Arthropoda;Mandibulata;Pancrustacea;Atelocerata;Insecta;Dicondylia;Pterygota;Neoptera;Orthopteroidea;Dictyoptera;Isoptera;Termopsidae;Termopsinae;Termopsini;Zootermopsis;Zootermopsis nevadensis	Termite	N	0	1.3542	8.1303	6.3014
GT55	Unigene217_All	1088	Ank_4|Ank_2|Ank_2|Ank_2|Ank_2|Ank_2|Ank_2	Zootermopsis nevadensis	biota;Eucarya;Fungi/Metazoa group;Animalia;Eumetazoa;Bilateria;Protostomia;Ecdysozoa;Panarthropoda;Arthropoda;Mandibulata;Pancrustacea;Atelocerata;Insecta;Dicondylia;Pterygota;Neoptera;Orthopteroidea;Dictyoptera;Isoptera;Termopsidae;Termopsinae;Termopsini;Zootermopsis;Zootermopsis nevadensis	Termite	N	0.6598	29.6203	2.4361	5.2867
GT55	Unigene218_All	732	Ank_2|Ank_2|Ank_4	Zootermopsis nevadensis	biota;Eucarya;Fungi/Metazoa group;Animalia;Eumetazoa;Bilateria;Protostomia;Ecdysozoa;Panarthropoda;Arthropoda;Mandibulata;Pancrustacea;Atelocerata;Insecta;Dicondylia;Pterygota;Neoptera;Orthopteroidea;Dictyoptera;Isoptera;Termopsidae;Termopsinae;Termopsini;Zootermopsis;Zootermopsis nevadensis	Termite	N	7.1101	18.0928	14.762	13.4706
GH9|CBM4	Unigene21815_All	4608	I-set|I-set|I-set	Zootermopsis nevadensis	biota;Eucarya;Fungi/Metazoa group;Animalia;Eumetazoa;Bilateria;Protostomia;Ecdysozoa;Panarthropoda;Arthropoda;Mandibulata;Pancrustacea;Atelocerata;Insecta;Dicondylia;Pterygota;Neoptera;Orthopteroidea;Dictyoptera;Isoptera;Termopsidae;Termopsinae;Termopsini;Zootermopsis;Zootermopsis nevadensis	Termite	N	0.2337	19.544	3.2299	10.3427
CBM1	Unigene21826_All	5569	Y_phosphatase	Zootermopsis nevadensis	biota;Eucarya;Fungi/Metazoa group;Animalia;Eumetazoa;Bilateria;Protostomia;Ecdysozoa;Panarthropoda;Arthropoda;Mandibulata;Pancrustacea;Atelocerata;Insecta;Dicondylia;Pterygota;Neoptera;Orthopteroidea;Dictyoptera;Isoptera;Termopsidae;Termopsinae;Termopsini;Zootermopsis;Zootermopsis nevadensis	Termite	N	6.123	62.1093	17.9756	38.0312
CBM20	Unigene21830_All	4192	Pkinase|Pkinase_Tyr	Zootermopsis nevadensis	biota;Eucarya;Fungi/Metazoa group;Animalia;Eumetazoa;Bilateria;Protostomia;Ecdysozoa;Panarthropoda;Arthropoda;Mandibulata;Pancrustacea;Atelocerata;Insecta;Dicondylia;Pterygota;Neoptera;Orthopteroidea;Dictyoptera;Isoptera;Termopsidae;Termopsinae;Termopsini;Zootermopsis;Zootermopsis nevadensis	Termite	N	13.7428	92.6736	20.8162	139.3691
CBM48	Unigene21877_All	1740	DnaJ|DnaJ_CXXCXGXG|DnaJ_C	Zootermopsis nevadensis	biota;Eucarya;Fungi/Metazoa group;Animalia;Eumetazoa;Bilateria;Protostomia;Ecdysozoa;Panarthropoda;Arthropoda;Mandibulata;Pancrustacea;Atelocerata;Insecta;Dicondylia;Pterygota;Neoptera;Orthopteroidea;Dictyoptera;Isoptera;Termopsidae;Termopsinae;Termopsini;Zootermopsis;Zootermopsis nevadensis	Termite	N	8.8703	25.1178	58.4696	23.022
GH99	Unigene21878_All	2001	PDZ|Guanylate_kin	Zootermopsis nevadensis	biota;Eucarya;Fungi/Metazoa group;Animalia;Eumetazoa;Bilateria;Protostomia;Ecdysozoa;Panarthropoda;Arthropoda;Mandibulata;Pancrustacea;Atelocerata;Insecta;Dicondylia;Pterygota;Neoptera;Orthopteroidea;Dictyoptera;Isoptera;Termopsidae;Termopsinae;Termopsini;Zootermopsis;Zootermopsis nevadensis	Termite	N	3.9464	16.6569	5.0945	12.7301
CBM20	Unigene21887_All	3402	I-set|I-set|Pkinase|Pkinase_Tyr|I-set|fn3	Zootermopsis nevadensis	biota;Eucarya;Fungi/Metazoa group;Animalia;Eumetazoa;Bilateria;Protostomia;Ecdysozoa;Panarthropoda;Arthropoda;Mandibulata;Pancrustacea;Atelocerata;Insecta;Dicondylia;Pterygota;Neoptera;Orthopteroidea;Dictyoptera;Isoptera;Termopsidae;Termopsinae;Termopsini;Zootermopsis;Zootermopsis nevadensis	Termite	N	0.0528	79.3518	4.1352	15.6999
CBM50|CBM20	Unigene21891_All	1707	SCP-1|DUF3584|Cast|MAD|HOOK|Filament|Myosin_tail_1|Trichoplein|Myosin_tail_1|DUF3584|MAD	Zootermopsis nevadensis	biota;Eucarya;Fungi/Metazoa group;Animalia;Eumetazoa;Bilateria;Protostomia;Ecdysozoa;Panarthropoda;Arthropoda;Mandibulata;Pancrustacea;Atelocerata;Insecta;Dicondylia;Pterygota;Neoptera;Orthopteroidea;Dictyoptera;Isoptera;Termopsidae;Termopsinae;Termopsini;Zootermopsis;Zootermopsis nevadensis	Termite	N	3.9952	23.2758	26.1571	11.7937
GH18	Unigene21896_All	1724	Glyco_hydro_18	Zootermopsis nevadensis	biota;Eucarya;Fungi/Metazoa group;Animalia;Eumetazoa;Bilateria;Protostomia;Ecdysozoa;Panarthropoda;Arthropoda;Mandibulata;Pancrustacea;Atelocerata;Insecta;Dicondylia;Pterygota;Neoptera;Orthopteroidea;Dictyoptera;Isoptera;Termopsidae;Termopsinae;Termopsini;Zootermopsis;Zootermopsis nevadensis	Termite	N	2.8107	21.6379	30.1566	8.6985
CE1	Unigene21901_All	1665	REJ	Zootermopsis nevadensis	biota;Eucarya;Fungi/Metazoa group;Animalia;Eumetazoa;Bilateria;Protostomia;Ecdysozoa;Panarthropoda;Arthropoda;Mandibulata;Pancrustacea;Atelocerata;Insecta;Dicondylia;Pterygota;Neoptera;Orthopteroidea;Dictyoptera;Isoptera;Termopsidae;Termopsinae;Termopsini;Zootermopsis;Zootermopsis nevadensis	Termite	N	2.1558	16.4389	46.5317	9.6236
GT41	Unigene21902_All	1276	n/a	Zootermopsis nevadensis	biota;Eucarya;Fungi/Metazoa group;Animalia;Eumetazoa;Bilateria;Protostomia;Ecdysozoa;Panarthropoda;Arthropoda;Mandibulata;Pancrustacea;Atelocerata;Insecta;Dicondylia;Pterygota;Neoptera;Orthopteroidea;Dictyoptera;Isoptera;Termopsidae;Termopsinae;Termopsini;Zootermopsis;Zootermopsis nevadensis	Termite	N	3.9382	30.0998	14.2206	13.2014
GT90	Unigene21908_All	2339	Thioredoxin|Thioredoxin	Zootermopsis nevadensis	biota;Eucarya;Fungi/Metazoa group;Animalia;Eumetazoa;Bilateria;Protostomia;Ecdysozoa;Panarthropoda;Arthropoda;Mandibulata;Pancrustacea;Atelocerata;Insecta;Dicondylia;Pterygota;Neoptera;Orthopteroidea;Dictyoptera;Isoptera;Termopsidae;Termopsinae;Termopsini;Zootermopsis;Zootermopsis nevadensis	Termite	Y	7.1358	18.874	48.9003	18.3558
CBM57	Unigene21925_All	2975	LRR_8|LRR_8|LRR_8|LRR_8|LRR_8|LRR_8|LRR_8	Zootermopsis nevadensis	biota;Eucarya;Fungi/Metazoa group;Animalia;Eumetazoa;Bilateria;Protostomia;Ecdysozoa;Panarthropoda;Arthropoda;Mandibulata;Pancrustacea;Atelocerata;Insecta;Dicondylia;Pterygota;Neoptera;Orthopteroidea;Dictyoptera;Isoptera;Termopsidae;Termopsinae;Termopsini;Zootermopsis;Zootermopsis nevadensis	Termite	N	15.8054	116.5612	35.9107	191.8932
CBM50|CBM20	Unigene21962_All	1809	Myosin_tail_1|Myosin_tail_1|Cast|HOOK|DUF3584	Zootermopsis nevadensis	biota;Eucarya;Fungi/Metazoa group;Animalia;Eumetazoa;Bilateria;Protostomia;Ecdysozoa;Panarthropoda;Arthropoda;Mandibulata;Pancrustacea;Atelocerata;Insecta;Dicondylia;Pterygota;Neoptera;Orthopteroidea;Dictyoptera;Isoptera;Termopsidae;Termopsinae;Termopsini;Zootermopsis;Zootermopsis nevadensis	Termite	N	3.2739	13.178	12.2848	4.7695
CBM14	Unigene21970_All	1707	CLIP|Trypsin	Zootermopsis nevadensis	biota;Eucarya;Fungi/Metazoa group;Animalia;Eumetazoa;Bilateria;Protostomia;Ecdysozoa;Panarthropoda;Arthropoda;Mandibulata;Pancrustacea;Atelocerata;Insecta;Dicondylia;Pterygota;Neoptera;Orthopteroidea;Dictyoptera;Isoptera;Termopsidae;Termopsinae;Termopsini;Zootermopsis;Zootermopsis nevadensis	Termite	N	1.1565	87.8013	3.4637	17.0889
GT41	Unigene21988_All	1361	n/a	Zootermopsis nevadensis	biota;Eucarya;Fungi/Metazoa group;Animalia;Eumetazoa;Bilateria;Protostomia;Ecdysozoa;Panarthropoda;Arthropoda;Mandibulata;Pancrustacea;Atelocerata;Insecta;Dicondylia;Pterygota;Neoptera;Orthopteroidea;Dictyoptera;Isoptera;Termopsidae;Termopsinae;Termopsini;Zootermopsis;Zootermopsis nevadensis	Termite	N	3.0329	17.1915	6.7411	7.396
GT60	Unigene21999_All	1975	zf-MYND|2OG-FeII_Oxy_3	Zootermopsis nevadensis	biota;Eucarya;Fungi/Metazoa group;Animalia;Eumetazoa;Bilateria;Protostomia;Ecdysozoa;Panarthropoda;Arthropoda;Mandibulata;Pancrustacea;Atelocerata;Insecta;Dicondylia;Pterygota;Neoptera;Orthopteroidea;Dictyoptera;Isoptera;Termopsidae;Termopsinae;Termopsini;Zootermopsis;Zootermopsis nevadensis	Termite	N	1.7265	19.2232	25.2917	27.0436
GH84	Unigene22012_All	1765	AMP_N|Peptidase_M24	Zootermopsis nevadensis	biota;Eucarya;Fungi/Metazoa group;Animalia;Eumetazoa;Bilateria;Protostomia;Ecdysozoa;Panarthropoda;Arthropoda;Mandibulata;Pancrustacea;Atelocerata;Insecta;Dicondylia;Pterygota;Neoptera;Orthopteroidea;Dictyoptera;Isoptera;Termopsidae;Termopsinae;Termopsini;Zootermopsis;Zootermopsis nevadensis	Termite	N	6.3043	8.3791	65.7274	20.3681
GH23	Unigene22017_All	861	DUF1421|PAT1|PAT1|DUF1421|DUF1421	Zootermopsis nevadensis	biota;Eucarya;Fungi/Metazoa group;Animalia;Eumetazoa;Bilateria;Protostomia;Ecdysozoa;Panarthropoda;Arthropoda;Mandibulata;Pancrustacea;Atelocerata;Insecta;Dicondylia;Pterygota;Neoptera;Orthopteroidea;Dictyoptera;Isoptera;Termopsidae;Termopsinae;Termopsini;Zootermopsis;Zootermopsis nevadensis	Termite	N	1.2507	28.2003	9.7087	5.9648
GT49	Unigene22043_All	1661	Glyco_transf_49	Zootermopsis nevadensis	biota;Eucarya;Fungi/Metazoa group;Animalia;Eumetazoa;Bilateria;Protostomia;Ecdysozoa;Panarthropoda;Arthropoda;Mandibulata;Pancrustacea;Atelocerata;Insecta;Dicondylia;Pterygota;Neoptera;Orthopteroidea;Dictyoptera;Isoptera;Termopsidae;Termopsinae;Termopsini;Zootermopsis;Zootermopsis nevadensis	Termite	N	12.8578	14.4851	22.5854	32.156
CBM57	Unigene22069_All	1243	Malectin	Zootermopsis nevadensis	biota;Eucarya;Fungi/Metazoa group;Animalia;Eumetazoa;Bilateria;Protostomia;Ecdysozoa;Panarthropoda;Arthropoda;Mandibulata;Pancrustacea;Atelocerata;Insecta;Dicondylia;Pterygota;Neoptera;Orthopteroidea;Dictyoptera;Isoptera;Termopsidae;Termopsinae;Termopsini;Zootermopsis;Zootermopsis nevadensis	Termite	Y	25.4116	9.2342	64.4615	9.7508
GH22	Unigene22096_All	1096	Destabilase	Coptotermes formosanus	biota;Eucarya;Fungi/Metazoa group;Animalia;Eumetazoa;Bilateria;Protostomia;Ecdysozoa;Panarthropoda;Arthropoda;Mandibulata;Pancrustacea;Atelocerata;Insecta;Dicondylia;Pterygota;Neoptera;Orthopteroidea;Dictyoptera;Isoptera;Rhinotermitidae;Coptotermitinae;Coptotermes;Coptotermes formosanus	Termite	Y	60.2598	36.0502	76.4558	33.5506
GT41	Unigene22121_All	724	TPR_11	Zootermopsis nevadensis	biota;Eucarya;Fungi/Metazoa group;Animalia;Eumetazoa;Bilateria;Protostomia;Ecdysozoa;Panarthropoda;Arthropoda;Mandibulata;Pancrustacea;Atelocerata;Insecta;Dicondylia;Pterygota;Neoptera;Orthopteroidea;Dictyoptera;Isoptera;Termopsidae;Termopsinae;Termopsini;Zootermopsis;Zootermopsis nevadensis	Termite	N	1.4873	12.8049	17.1779	9.9309
GT55	Unigene22122_All	965	Ank_2|Ank_5|Ank_4|Ank_2|Ank_2|Ank_4|Ank_2|Ank_5	Zootermopsis nevadensis	biota;Eucarya;Fungi/Metazoa group;Animalia;Eumetazoa;Bilateria;Protostomia;Ecdysozoa;Panarthropoda;Arthropoda;Mandibulata;Pancrustacea;Atelocerata;Insecta;Dicondylia;Pterygota;Neoptera;Orthopteroidea;Dictyoptera;Isoptera;Termopsidae;Termopsinae;Termopsini;Zootermopsis;Zootermopsis nevadensis	Termite	N	2.6037	16.6978	15.4232	7.8765
CE11	Unigene22124_All	1137	DEAD	Zootermopsis nevadensis	biota;Eucarya;Fungi/Metazoa group;Animalia;Eumetazoa;Bilateria;Protostomia;Ecdysozoa;Panarthropoda;Arthropoda;Mandibulata;Pancrustacea;Atelocerata;Insecta;Dicondylia;Pterygota;Neoptera;Orthopteroidea;Dictyoptera;Isoptera;Termopsidae;Termopsinae;Termopsini;Zootermopsis;Zootermopsis nevadensis	Termite	N	0.6314	7.183	6.6347	5.9623
GT4	Unigene22129_All	855	n/a	Zootermopsis nevadensis	biota;Eucarya;Fungi/Metazoa group;Animalia;Eumetazoa;Bilateria;Protostomia;Ecdysozoa;Panarthropoda;Arthropoda;Mandibulata;Pancrustacea;Atelocerata;Insecta;Dicondylia;Pterygota;Neoptera;Orthopteroidea;Dictyoptera;Isoptera;Termopsidae;Termopsinae;Termopsini;Zootermopsis;Zootermopsis nevadensis	Termite	N	24.349	8.5195	11.446	9.1301
CBM20	Unigene22162_All	716	Pkinase_Tyr	Zootermopsis nevadensis	biota;Eucarya;Fungi/Metazoa group;Animalia;Eumetazoa;Bilateria;Protostomia;Ecdysozoa;Panarthropoda;Arthropoda;Mandibulata;Pancrustacea;Atelocerata;Insecta;Dicondylia;Pterygota;Neoptera;Orthopteroidea;Dictyoptera;Isoptera;Termopsidae;Termopsinae;Termopsini;Zootermopsis;Zootermopsis nevadensis	Termite	N	3.0079	20.0385	19.6479	10.3287
GT22	Unigene2218_All	323	Glyco_transf_22	Zootermopsis nevadensis	biota;Eucarya;Fungi/Metazoa group;Animalia;Eumetazoa;Bilateria;Protostomia;Ecdysozoa;Panarthropoda;Arthropoda;Mandibulata;Pancrustacea;Atelocerata;Insecta;Dicondylia;Pterygota;Neoptera;Orthopteroidea;Dictyoptera;Isoptera;Termopsidae;Termopsinae;Termopsini;Zootermopsis;Zootermopsis nevadensis	Termite	N	0	6.8338	15.7803	12.084
CE10	Unigene22198_All	1599	COesterase	Zootermopsis nevadensis	biota;Eucarya;Fungi/Metazoa group;Animalia;Eumetazoa;Bilateria;Protostomia;Ecdysozoa;Panarthropoda;Arthropoda;Mandibulata;Pancrustacea;Atelocerata;Insecta;Dicondylia;Pterygota;Neoptera;Orthopteroidea;Dictyoptera;Isoptera;Termopsidae;Termopsinae;Termopsini;Zootermopsis;Zootermopsis nevadensis	Termite	N	1.5713	6.0739	26.9038	4.8819
CBM37	Unigene22238_All	1623	LRR_5|LRR_5|LRR_5|LRR_5|LRR_5|LRR_5	Trichomonas vaginalis G3	biota;Eucarya;Parabasalia;Trichomonadida;Trichomonadidae;Trichomonas;Trichomonas vaginalis;Trichomonas vaginalis G3	Protist	N	0.3317	0.408	9.4215	493.7596
CE4|CBM9|CBM22|GH10	Unigene22245_All	1367	I-set|I-set|I-set|I-set	Zootermopsis nevadensis	biota;Eucarya;Fungi/Metazoa group;Animalia;Eumetazoa;Bilateria;Protostomia;Ecdysozoa;Panarthropoda;Arthropoda;Mandibulata;Pancrustacea;Atelocerata;Insecta;Dicondylia;Pterygota;Neoptera;Orthopteroidea;Dictyoptera;Isoptera;Termopsidae;Termopsinae;Termopsini;Zootermopsis;Zootermopsis nevadensis	Termite	N	3.1509	39.722	1.6406	4.9591
GH89	Unigene22248_All	778	NAGLU_C	Zootermopsis nevadensis	biota;Eucarya;Fungi/Metazoa group;Animalia;Eumetazoa;Bilateria;Protostomia;Ecdysozoa;Panarthropoda;Arthropoda;Mandibulata;Pancrustacea;Atelocerata;Insecta;Dicondylia;Pterygota;Neoptera;Orthopteroidea;Dictyoptera;Isoptera;Termopsidae;Termopsinae;Termopsini;Zootermopsis;Zootermopsis nevadensis	Termite	N	4.6136	15.3207	28.3024	10.5618
CBM48	Unigene22306_All	644	DnaJ	Zootermopsis nevadensis	biota;Eucarya;Fungi/Metazoa group;Animalia;Eumetazoa;Bilateria;Protostomia;Ecdysozoa;Panarthropoda;Arthropoda;Mandibulata;Pancrustacea;Atelocerata;Insecta;Dicondylia;Pterygota;Neoptera;Orthopteroidea;Dictyoptera;Isoptera;Termopsidae;Termopsinae;Termopsini;Zootermopsis;Zootermopsis nevadensis	Termite	N	4.7375	17.4803	19.3118	17.5443
GH73	Unigene22338_All	1970	n/a	Zootermopsis nevadensis	biota;Eucarya;Fungi/Metazoa group;Animalia;Eumetazoa;Bilateria;Protostomia;Ecdysozoa;Panarthropoda;Arthropoda;Mandibulata;Pancrustacea;Atelocerata;Insecta;Dicondylia;Pterygota;Neoptera;Orthopteroidea;Dictyoptera;Isoptera;Termopsidae;Termopsinae;Termopsini;Zootermopsis;Zootermopsis nevadensis	Termite	N	18.2202	89.6373	112.6009	50.679
CBM48	Unigene22344_All	963	CBM_48|Alpha-amylase	Zootermopsis nevadensis	biota;Eucarya;Fungi/Metazoa group;Animalia;Eumetazoa;Bilateria;Protostomia;Ecdysozoa;Panarthropoda;Arthropoda;Mandibulata;Pancrustacea;Atelocerata;Insecta;Dicondylia;Pterygota;Neoptera;Orthopteroidea;Dictyoptera;Isoptera;Termopsidae;Termopsinae;Termopsini;Zootermopsis;Zootermopsis nevadensis	Termite	N	5.0318	25.4426	14.3967	34.7712
CBM6	Unigene22350_All	611	Pkinase|Pkinase_Tyr	Zootermopsis nevadensis	biota;Eucarya;Fungi/Metazoa group;Animalia;Eumetazoa;Bilateria;Protostomia;Ecdysozoa;Panarthropoda;Arthropoda;Mandibulata;Pancrustacea;Atelocerata;Insecta;Dicondylia;Pterygota;Neoptera;Orthopteroidea;Dictyoptera;Isoptera;Termopsidae;Termopsinae;Termopsini;Zootermopsis;Zootermopsis nevadensis	Termite	N	2.6436	7.5865	6.6737	4.707
CE11	Unigene2237_All	407	Helicase_C	Zootermopsis nevadensis	biota;Eucarya;Fungi/Metazoa group;Animalia;Eumetazoa;Bilateria;Protostomia;Ecdysozoa;Panarthropoda;Arthropoda;Mandibulata;Pancrustacea;Atelocerata;Insecta;Dicondylia;Pterygota;Neoptera;Orthopteroidea;Dictyoptera;Isoptera;Termopsidae;Termopsinae;Termopsini;Zootermopsis;Zootermopsis nevadensis	Termite	Y	0.441	9.7621	3.0056	5.0474
GH35	Unigene22376_All	995	Glyco_hydro_35	Periplaneta americana	biota;Eucarya;Fungi/Metazoa group;Animalia;Eumetazoa;Bilateria;Protostomia;Ecdysozoa;Panarthropoda;Arthropoda;Mandibulata;Pancrustacea;Atelocerata;Insecta;Dicondylia;Pterygota;Neoptera;Orthopteroidea;Dictyoptera;Blattaria;Blattoidea;American cockroach family;Blattinae;Periplaneta;American cockroach	Termite	N	3.6074	9.9828	13.9337	9.7036
GT27|CBM13	Unigene22412_All	698	Collagen|Collagen|Collagen|Collagen|Collagen|Collagen|Collagen|Collagen	Zootermopsis nevadensis	biota;Eucarya;Fungi/Metazoa group;Animalia;Eumetazoa;Bilateria;Protostomia;Ecdysozoa;Panarthropoda;Arthropoda;Mandibulata;Pancrustacea;Atelocerata;Insecta;Dicondylia;Pterygota;Neoptera;Orthopteroidea;Dictyoptera;Isoptera;Termopsidae;Termopsinae;Termopsini;Zootermopsis;Zootermopsis nevadensis	Termite	N	0.5142	21.1877	3.213	4.7089
CBM57	Unigene22435_All	807	n/a	Zootermopsis nevadensis	biota;Eucarya;Fungi/Metazoa group;Animalia;Eumetazoa;Bilateria;Protostomia;Ecdysozoa;Panarthropoda;Arthropoda;Mandibulata;Pancrustacea;Atelocerata;Insecta;Dicondylia;Pterygota;Neoptera;Orthopteroidea;Dictyoptera;Isoptera;Termopsidae;Termopsinae;Termopsini;Zootermopsis;Zootermopsis nevadensis	Termite	N	2.2239	7.1116	23.4957	4.3275
GT55	Unigene22457_All	708	Ank_2|Ank_4|Ank_2	Zootermopsis nevadensis	biota;Eucarya;Fungi/Metazoa group;Animalia;Eumetazoa;Bilateria;Protostomia;Ecdysozoa;Panarthropoda;Arthropoda;Mandibulata;Pancrustacea;Atelocerata;Insecta;Dicondylia;Pterygota;Neoptera;Orthopteroidea;Dictyoptera;Isoptera;Termopsidae;Termopsinae;Termopsini;Zootermopsis;Zootermopsis nevadensis	Termite	N	2.0279	14.3413	8.927	4.0621
GT55	Unigene22559_All	853	Ank_4|Ank_4|Ank_2|Ank_4|Ank_2|Ank_4|Ank_2|Ank_2|Ank_5|Ank_4|Ank_2	Zootermopsis nevadensis	biota;Eucarya;Fungi/Metazoa group;Animalia;Eumetazoa;Bilateria;Protostomia;Ecdysozoa;Panarthropoda;Arthropoda;Mandibulata;Pancrustacea;Atelocerata;Insecta;Dicondylia;Pterygota;Neoptera;Orthopteroidea;Dictyoptera;Isoptera;Termopsidae;Termopsinae;Termopsini;Zootermopsis;Zootermopsis nevadensis	Termite	N	7.1535	0	5.2584	5.0574
GT20	Unigene22598_All	566	PP2C	Zootermopsis nevadensis	biota;Eucarya;Fungi/Metazoa group;Animalia;Eumetazoa;Bilateria;Protostomia;Ecdysozoa;Panarthropoda;Arthropoda;Mandibulata;Pancrustacea;Atelocerata;Insecta;Dicondylia;Pterygota;Neoptera;Orthopteroidea;Dictyoptera;Isoptera;Termopsidae;Termopsinae;Termopsini;Zootermopsis;Zootermopsis nevadensis	Termite	N	3.805	10.9196	5.7635	2.9036
CBM57	Unigene22629_All	724	Pkinase|Pkinase_Tyr	Zootermopsis nevadensis	biota;Eucarya;Fungi/Metazoa group;Animalia;Eumetazoa;Bilateria;Protostomia;Ecdysozoa;Panarthropoda;Arthropoda;Mandibulata;Pancrustacea;Atelocerata;Insecta;Dicondylia;Pterygota;Neoptera;Orthopteroidea;Dictyoptera;Isoptera;Termopsidae;Termopsinae;Termopsini;Zootermopsis;Zootermopsis nevadensis	Termite	N	0.2479	6.7073	6.4769	5.391
GT68	Unigene22659_All	721	O-FucT	Zootermopsis nevadensis	biota;Eucarya;Fungi/Metazoa group;Animalia;Eumetazoa;Bilateria;Protostomia;Ecdysozoa;Panarthropoda;Arthropoda;Mandibulata;Pancrustacea;Atelocerata;Insecta;Dicondylia;Pterygota;Neoptera;Orthopteroidea;Dictyoptera;Isoptera;Termopsidae;Termopsinae;Termopsini;Zootermopsis;Zootermopsis nevadensis	Termite	N	4.2316	16.5319	6.5039	8.5476
GT22	Unigene22672_All	1109	SUI1	Pediculus humanus corporis	biota;Eucarya;Fungi/Metazoa group;Animalia;Eumetazoa;Bilateria;Protostomia;Ecdysozoa;Panarthropoda;Arthropoda;Mandibulata;Pancrustacea;Atelocerata;Insecta;Dicondylia;Pterygota;Neoptera;Hemipteroidea;Phthiraptera;Anoplura;Pediculidae;Pediculus;Pediculus humanus;Pediculus humanus corporis	Termite	N	64.2464	171.5697	294.333	165.0457
GT55	Unigene22676_All	993	Ank_2|Ank_5|Ank_4|Ank_2	Zootermopsis nevadensis	biota;Eucarya;Fungi/Metazoa group;Animalia;Eumetazoa;Bilateria;Protostomia;Ecdysozoa;Panarthropoda;Arthropoda;Mandibulata;Pancrustacea;Atelocerata;Insecta;Dicondylia;Pterygota;Neoptera;Orthopteroidea;Dictyoptera;Isoptera;Termopsidae;Termopsinae;Termopsini;Zootermopsis;Zootermopsis nevadensis	Termite	N	1.8073	12.2258	18.2734	8.4819
CBM14	Unigene22690_All	6035	n/a	Zootermopsis nevadensis	biota;Eucarya;Fungi/Metazoa group;Animalia;Eumetazoa;Bilateria;Protostomia;Ecdysozoa;Panarthropoda;Arthropoda;Mandibulata;Pancrustacea;Atelocerata;Insecta;Dicondylia;Pterygota;Neoptera;Orthopteroidea;Dictyoptera;Isoptera;Termopsidae;Termopsinae;Termopsini;Zootermopsis;Zootermopsis nevadensis	Termite	N	0.4163	45.1705	1.9594	23.7594
CBM2	Unigene22697_All	1195	Pkinase|Pkinase_Tyr	Zootermopsis nevadensis	biota;Eucarya;Fungi/Metazoa group;Animalia;Eumetazoa;Bilateria;Protostomia;Ecdysozoa;Panarthropoda;Arthropoda;Mandibulata;Pancrustacea;Atelocerata;Insecta;Dicondylia;Pterygota;Neoptera;Orthopteroidea;Dictyoptera;Isoptera;Termopsidae;Termopsinae;Termopsini;Zootermopsis;Zootermopsis nevadensis	Termite	N	6.1575	50.796	28.8335	27.8487
CBM14	Unigene22698_All	1959	n/a	Ctenocephalides felis	biota;Eucarya;Fungi/Metazoa group;Animalia;Eumetazoa;Bilateria;Protostomia;Ecdysozoa;Panarthropoda;Arthropoda;Mandibulata;Pancrustacea;Atelocerata;Insecta;Dicondylia;Pterygota;Neoptera;Endopterygota;Siphonaptera;Pulicomorpha;Pulicoidea;Pulicidae;Archaeopsyllinae;Ctenocephalides;Ctenocephalides felis	Termite	N	5.3135	0.1127	1335.1729	1982.3364
CBM20	Unigene22755_All	3161	Pkinase|Pkinase_Tyr	Zootermopsis nevadensis	biota;Eucarya;Fungi/Metazoa group;Animalia;Eumetazoa;Bilateria;Protostomia;Ecdysozoa;Panarthropoda;Arthropoda;Mandibulata;Pancrustacea;Atelocerata;Insecta;Dicondylia;Pterygota;Neoptera;Orthopteroidea;Dictyoptera;Isoptera;Termopsidae;Termopsinae;Termopsini;Zootermopsis;Zootermopsis nevadensis	Termite	N	0.5678	67.1762	1.935	4.4842
GT47|GT64	Unigene22759_All	362	Glyco_transf_64	Zootermopsis nevadensis	biota;Eucarya;Fungi/Metazoa group;Animalia;Eumetazoa;Bilateria;Protostomia;Ecdysozoa;Panarthropoda;Arthropoda;Mandibulata;Pancrustacea;Atelocerata;Insecta;Dicondylia;Pterygota;Neoptera;Orthopteroidea;Dictyoptera;Isoptera;Termopsidae;Termopsinae;Termopsini;Zootermopsis;Zootermopsis nevadensis	Termite	N	0.9915	8.5366	4.5057	7.3772
CBM2	Unigene23014_All	720	Pkinase_Tyr	Zootermopsis nevadensis	biota;Eucarya;Fungi/Metazoa group;Animalia;Eumetazoa;Bilateria;Protostomia;Ecdysozoa;Panarthropoda;Arthropoda;Mandibulata;Pancrustacea;Atelocerata;Insecta;Dicondylia;Pterygota;Neoptera;Orthopteroidea;Dictyoptera;Isoptera;Termopsidae;Termopsinae;Termopsini;Zootermopsis;Zootermopsis nevadensis	Termite	N	1.2463	9.5037	4.8139	6.2769
GT31	Unigene2304_All	1457	Galactosyl_T	Zootermopsis nevadensis	biota;Eucarya;Fungi/Metazoa group;Animalia;Eumetazoa;Bilateria;Protostomia;Ecdysozoa;Panarthropoda;Arthropoda;Mandibulata;Pancrustacea;Atelocerata;Insecta;Dicondylia;Pterygota;Neoptera;Orthopteroidea;Dictyoptera;Isoptera;Termopsidae;Termopsinae;Termopsini;Zootermopsis;Zootermopsis nevadensis	Termite	N	5.1734	0.303	61.5704	0.423
CBM2	Unigene23051_All	539	GDPD	Zootermopsis nevadensis	biota;Eucarya;Fungi/Metazoa group;Animalia;Eumetazoa;Bilateria;Protostomia;Ecdysozoa;Panarthropoda;Arthropoda;Mandibulata;Pancrustacea;Atelocerata;Insecta;Dicondylia;Pterygota;Neoptera;Orthopteroidea;Dictyoptera;Isoptera;Termopsidae;Termopsinae;Termopsini;Zootermopsis;Zootermopsis nevadensis	Termite	N	0.333	3.6857	12.1043	1.1434
GH18	Unigene23089_All	456	Pkinase	Megachile rotundata	biota;Eucarya;Fungi/Metazoa group;Animalia;Eumetazoa;Bilateria;Protostomia;Ecdysozoa;Panarthropoda;Arthropoda;Mandibulata;Pancrustacea;Atelocerata;Insecta;Dicondylia;Pterygota;Neoptera;Endopterygota;Hymenoptera;Apocrita;Aculeata;Apoidea;Megachilidae;Megachilinae;Megachilini;Megachile;Megachile rotundata	Termite	N	0.7871	5.8087	6.2595	0.901
GT1	Unigene23135_All	568	n/a	Apis mellifera	biota;Eucarya;Fungi/Metazoa group;Animalia;Eumetazoa;Bilateria;Protostomia;Ecdysozoa;Panarthropoda;Arthropoda;Mandibulata;Pancrustacea;Atelocerata;Insecta;Dicondylia;Pterygota;Neoptera;Endopterygota;Hymenoptera;Apocrita;Aculeata;Apoidea;Anthophoridae;Apinae;Apini;Apis;Apis mellifera	Termite	Y	0.6319	19.8192	2.5126	9.0417
GT66	Unigene23193_All	562	STT3	Zootermopsis nevadensis	biota;Eucarya;Fungi/Metazoa group;Animalia;Eumetazoa;Bilateria;Protostomia;Ecdysozoa;Panarthropoda;Arthropoda;Mandibulata;Pancrustacea;Atelocerata;Insecta;Dicondylia;Pterygota;Neoptera;Orthopteroidea;Dictyoptera;Isoptera;Termopsidae;Termopsinae;Termopsini;Zootermopsis;Zootermopsis nevadensis	Termite	N	5.1094	4.7131	17.0506	5.8485
GT66	Unigene23262_All	820	Pro_isomerase	Zootermopsis nevadensis	biota;Eucarya;Fungi/Metazoa group;Animalia;Eumetazoa;Bilateria;Protostomia;Ecdysozoa;Panarthropoda;Arthropoda;Mandibulata;Pancrustacea;Atelocerata;Insecta;Dicondylia;Pterygota;Neoptera;Orthopteroidea;Dictyoptera;Isoptera;Termopsidae;Termopsinae;Termopsini;Zootermopsis;Zootermopsis nevadensis	Termite	N	0.8755	12.1133	18.3991	4.5094
GH23	Unigene23283_All	899	Amidase_2	Zootermopsis nevadensis	biota;Eucarya;Fungi/Metazoa group;Animalia;Eumetazoa;Bilateria;Protostomia;Ecdysozoa;Panarthropoda;Arthropoda;Mandibulata;Pancrustacea;Atelocerata;Insecta;Dicondylia;Pterygota;Neoptera;Orthopteroidea;Dictyoptera;Isoptera;Termopsidae;Termopsinae;Termopsini;Zootermopsis;Zootermopsis nevadensis	Termite	N	0.1996	110.9797	145.8245	75.6356
GT55	Unigene2330_All	654	Ank_4|Ank_5|Ank_4|Ank_2|Ank_4|Ank_2|Ank_2|Ank_2	Zootermopsis nevadensis	biota;Eucarya;Fungi/Metazoa group;Animalia;Eumetazoa;Bilateria;Protostomia;Ecdysozoa;Panarthropoda;Arthropoda;Mandibulata;Pancrustacea;Atelocerata;Insecta;Dicondylia;Pterygota;Neoptera;Orthopteroidea;Dictyoptera;Isoptera;Termopsidae;Termopsinae;Termopsini;Zootermopsis;Zootermopsis nevadensis	Termite	N	6.0372	0	6.2349	4.3975
GT31	Unigene23694_All	643	Galactosyl_T	Zootermopsis nevadensis	biota;Eucarya;Fungi/Metazoa group;Animalia;Eumetazoa;Bilateria;Protostomia;Ecdysozoa;Panarthropoda;Arthropoda;Mandibulata;Pancrustacea;Atelocerata;Insecta;Dicondylia;Pterygota;Neoptera;Orthopteroidea;Dictyoptera;Isoptera;Termopsidae;Termopsinae;Termopsini;Zootermopsis;Zootermopsis nevadensis	Termite	N	0.5582	7.209	1.5854	4.4728
GT47|GT64	Unigene23811_All	546	n/a	Zootermopsis nevadensis	biota;Eucarya;Fungi/Metazoa group;Animalia;Eumetazoa;Bilateria;Protostomia;Ecdysozoa;Panarthropoda;Arthropoda;Mandibulata;Pancrustacea;Atelocerata;Insecta;Dicondylia;Pterygota;Neoptera;Orthopteroidea;Dictyoptera;Isoptera;Termopsidae;Termopsinae;Termopsini;Zootermopsis;Zootermopsis nevadensis	Termite	Y	1.6435	10.511	4.1075	6.0198
GT66	Unigene239_All	1476	Pro_isomerase	Zootermopsis nevadensis	biota;Eucarya;Fungi/Metazoa group;Animalia;Eumetazoa;Bilateria;Protostomia;Ecdysozoa;Panarthropoda;Arthropoda;Mandibulata;Pancrustacea;Atelocerata;Insecta;Dicondylia;Pterygota;Neoptera;Orthopteroidea;Dictyoptera;Isoptera;Termopsidae;Termopsinae;Termopsini;Zootermopsis;Zootermopsis nevadensis	Termite	N	4.1341	32.1527	42.1301	25.0521
GH37	Unigene23919_All	313	Trehalase	Zootermopsis nevadensis	biota;Eucarya;Fungi/Metazoa group;Animalia;Eumetazoa;Bilateria;Protostomia;Ecdysozoa;Panarthropoda;Arthropoda;Mandibulata;Pancrustacea;Atelocerata;Insecta;Dicondylia;Pterygota;Neoptera;Orthopteroidea;Dictyoptera;Isoptera;Termopsidae;Termopsinae;Termopsini;Zootermopsis;Zootermopsis nevadensis	Termite	N	0	2.8209	22.7983	9.1884
CBM2	Unigene23964_All	466	fn3	Dendroctonus ponderosae	biota;Eucarya;Fungi/Metazoa group;Animalia;Eumetazoa;Bilateria;Protostomia;Ecdysozoa;Panarthropoda;Arthropoda;Mandibulata;Pancrustacea;Atelocerata;Insecta;Dicondylia;Pterygota;Neoptera;Endopterygota;Coleoptera;Polyphaga;Chrysomeliformia;Chrysomeliformia;Curculionidae;Scolytidae;Dendroctonus;Dendroctonus ponderosae	Termite	N	0.3851	5.2104	15.313	3.0858
GT1	Unigene24066_All	390	UDPGT	Zootermopsis nevadensis	biota;Eucarya;Fungi/Metazoa group;Animalia;Eumetazoa;Bilateria;Protostomia;Ecdysozoa;Panarthropoda;Arthropoda;Mandibulata;Pancrustacea;Atelocerata;Insecta;Dicondylia;Pterygota;Neoptera;Orthopteroidea;Dictyoptera;Isoptera;Termopsidae;Termopsinae;Termopsini;Zootermopsis;Zootermopsis nevadensis	Termite	N	0.4602	5.6598	20.3882	37.925
CBM51	Unigene24105_All	1767	Sulfatase	Zootermopsis nevadensis	biota;Eucarya;Fungi/Metazoa group;Animalia;Eumetazoa;Bilateria;Protostomia;Ecdysozoa;Panarthropoda;Arthropoda;Mandibulata;Pancrustacea;Atelocerata;Insecta;Dicondylia;Pterygota;Neoptera;Orthopteroidea;Dictyoptera;Isoptera;Termopsidae;Termopsinae;Termopsini;Zootermopsis;Zootermopsis nevadensis	Termite	N	0	0	35.7688	24.5304
GT55	Unigene24122_All	642	Ank_2|Ank_2|Ank_4|Ank_2|Ank_4|Ank_2	Drosophila melanogaster	biota;Eucarya;Fungi/Metazoa group;Animalia;Eumetazoa;Bilateria;Protostomia;Ecdysozoa;Panarthropoda;Arthropoda;Mandibulata;Pancrustacea;Atelocerata;Insecta;Dicondylia;Pterygota;Neoptera;Endopterygota;Diptera;Brachycera;Asilomorpha;Eremoneura;Cyclorrhapha;Schizophora;Acalyptratae;Ephydroidea;Drosophilidae;Drosophilinae;Drosophilini;Drosophilina;Drosophiliti;Drosophila;Sophophora;melanogaster group;…	Termite	N	0	20.2853	2.5406	11.1993
CBM14	Unigene24123_All	990	Trypsin	Zootermopsis nevadensis	biota;Eucarya;Fungi/Metazoa group;Animalia;Eumetazoa;Bilateria;Protostomia;Ecdysozoa;Panarthropoda;Arthropoda;Mandibulata;Pancrustacea;Atelocerata;Insecta;Dicondylia;Pterygota;Neoptera;Orthopteroidea;Dictyoptera;Isoptera;Termopsidae;Termopsinae;Termopsini;Zootermopsis;Zootermopsis nevadensis	Termite	Y	0.1813	0	1368.6874	33.4079
GT22	Unigene24413_All	274	n/a	Zootermopsis nevadensis	biota;Eucarya;Fungi/Metazoa group;Animalia;Eumetazoa;Bilateria;Protostomia;Ecdysozoa;Panarthropoda;Arthropoda;Mandibulata;Pancrustacea;Atelocerata;Insecta;Dicondylia;Pterygota;Neoptera;Orthopteroidea;Dictyoptera;Isoptera;Termopsidae;Termopsinae;Termopsini;Zootermopsis;Zootermopsis nevadensis	Termite	N	5.895	0.8056	3.7205	2.2492
GH18	Unigene24465_All	445	n/a	Zootermopsis nevadensis	biota;Eucarya;Fungi/Metazoa group;Animalia;Eumetazoa;Bilateria;Protostomia;Ecdysozoa;Panarthropoda;Arthropoda;Mandibulata;Pancrustacea;Atelocerata;Insecta;Dicondylia;Pterygota;Neoptera;Orthopteroidea;Dictyoptera;Isoptera;Termopsidae;Termopsinae;Termopsini;Zootermopsis;Zootermopsis nevadensis	Termite	N	1.6132	13.3927	1.3745	5.5396
GT34	Unigene24504_All	1300	p450	Zootermopsis nevadensis	biota;Eucarya;Fungi/Metazoa group;Animalia;Eumetazoa;Bilateria;Protostomia;Ecdysozoa;Panarthropoda;Arthropoda;Mandibulata;Pancrustacea;Atelocerata;Insecta;Dicondylia;Pterygota;Neoptera;Orthopteroidea;Dictyoptera;Isoptera;Termopsidae;Termopsinae;Termopsini;Zootermopsis;Zootermopsis nevadensis	Termite	N	0.1381	0.849	0.3137	0.9481
GT34	Unigene24507_All	2321	p450	Zootermopsis nevadensis	biota;Eucarya;Fungi/Metazoa group;Animalia;Eumetazoa;Bilateria;Protostomia;Ecdysozoa;Panarthropoda;Arthropoda;Mandibulata;Pancrustacea;Atelocerata;Insecta;Dicondylia;Pterygota;Neoptera;Orthopteroidea;Dictyoptera;Isoptera;Termopsidae;Termopsinae;Termopsini;Zootermopsis;Zootermopsis nevadensis	Termite	N	1.8558	94.3412	47.1713	45.9357
GT34	Unigene24508_All	2623	p450|p450	Zootermopsis nevadensis	biota;Eucarya;Fungi/Metazoa group;Animalia;Eumetazoa;Bilateria;Protostomia;Ecdysozoa;Panarthropoda;Arthropoda;Mandibulata;Pancrustacea;Atelocerata;Insecta;Dicondylia;Pterygota;Neoptera;Orthopteroidea;Dictyoptera;Isoptera;Termopsidae;Termopsinae;Termopsini;Zootermopsis;Zootermopsis nevadensis	Termite	N	0.0684	41.8237	1.71	11.2777
GT34	Unigene24510_All	2183	p450	Zootermopsis nevadensis	biota;Eucarya;Fungi/Metazoa group;Animalia;Eumetazoa;Bilateria;Protostomia;Ecdysozoa;Panarthropoda;Arthropoda;Mandibulata;Pancrustacea;Atelocerata;Insecta;Dicondylia;Pterygota;Neoptera;Orthopteroidea;Dictyoptera;Isoptera;Termopsidae;Termopsinae;Termopsini;Zootermopsis;Zootermopsis nevadensis	Termite	N	4.6039	82.7112	28.9526	22.773
GT34	Unigene24512_All	2199	p450	Zootermopsis nevadensis	biota;Eucarya;Fungi/Metazoa group;Animalia;Eumetazoa;Bilateria;Protostomia;Ecdysozoa;Panarthropoda;Arthropoda;Mandibulata;Pancrustacea;Atelocerata;Insecta;Dicondylia;Pterygota;Neoptera;Orthopteroidea;Dictyoptera;Isoptera;Termopsidae;Termopsinae;Termopsini;Zootermopsis;Zootermopsis nevadensis	Termite	N	1.2242	32.7233	6.861	14.8535
GH16|CBM39	Unigene24531_All	4129	Ldl_recept_a|Ldl_recept_a|Ldl_recept_a|Ldl_recept_a|Ldl_recept_a	Zootermopsis nevadensis	biota;Eucarya;Fungi/Metazoa group;Animalia;Eumetazoa;Bilateria;Protostomia;Ecdysozoa;Panarthropoda;Arthropoda;Mandibulata;Pancrustacea;Atelocerata;Insecta;Dicondylia;Pterygota;Neoptera;Orthopteroidea;Dictyoptera;Isoptera;Termopsidae;Termopsinae;Termopsini;Zootermopsis;Zootermopsis nevadensis	Termite	N	1.9125	73.8802	3.9502	12.6371
GT55	Unigene24533_All	2251	Ank_2|Ank_2|Ank_4|Ank_2|Ank_4|Ank_2|Ank_4|Ank_2	Zootermopsis nevadensis	biota;Eucarya;Fungi/Metazoa group;Animalia;Eumetazoa;Bilateria;Protostomia;Ecdysozoa;Panarthropoda;Arthropoda;Mandibulata;Pancrustacea;Atelocerata;Insecta;Dicondylia;Pterygota;Neoptera;Orthopteroidea;Dictyoptera;Isoptera;Termopsidae;Termopsinae;Termopsini;Zootermopsis;Zootermopsis nevadensis	Termite	N	5.581	28.6333	9.148	10.6775
[truncated: 957 more rows]
