# Supplementary material for: Transcriptome analysis of the digestive system of a wood-feeding termite (Coptotermes formosanus) revealed a unique mechanism for effective biomass degradation
Source: Biotechnol Biofuels. 2018 Feb 3;11:24. doi: 10.1186/s13068-018-1015-1 (PMC5797411; doi:10.1186/s13068-018-1015-1)
Supplement: Supplementary file 7 — Additional file 7: Table S4. Expression of auxiliary redox enzymes from AA families. All the assembled unigenes were submitted for local BLASTx search against the CAZy database (http://www.cazy.org), with an E-value cutoff of 1E−5. The specie origins of redox enzymes were determined by considering both the specie names of homologous proteins in the Nr database and the CAZy database. The FPKM value of each redox gene in different gut tissues was listed. [file 13068_2018_1015_MOESM7_ESM.xls]

## Sheet: Supplementary Table 5 AA family
Cazy family	Unigene ID	Gene length	Pfam domains	Organism	Taxanomy	Putative taxonomy origin	Predicted Signal peptide	FPKM (Salivary gland)	FPKM (Foregut)	FPKM (Midgut)	FPKM (Hindgut)
AA5	CL1429.Contig2_All	2459	BTB|Kelch_1|Kelch_1|Kelch_1|Kelch_1	Zootermopsis nevadensis	biota;Eucarya;Fungi/Metazoa group;Animalia;Eumetazoa;Bilateria;Protostomia;Ecdysozoa;Panarthropoda;Arthropoda;Mandibulata;Pancrustacea;Atelocerata;Insecta;Dicondylia;Pterygota;Neoptera;Orthopteroidea;Dictyoptera;Isoptera;Termopsidae;Termopsinae;Termopsini;Zootermopsis;Zootermopsis nevadensis	Termite	N	2.4085	16.0679	13.266	7.1845
AA1	Unigene6583_All	591	Cu-oxidase	Zootermopsis nevadensis	biota;Eucarya;Fungi/Metazoa group;Animalia;Eumetazoa;Bilateria;Protostomia;Ecdysozoa;Panarthropoda;Arthropoda;Mandibulata;Pancrustacea;Atelocerata;Insecta;Dicondylia;Pterygota;Neoptera;Orthopteroidea;Dictyoptera;Isoptera;Termopsidae;Termopsinae;Termopsini;Zootermopsis;Zootermopsis nevadensis	Termite	N	0.6073	8.5902	16.9039	6.2567
AA1	Unigene23786_All	462	Cu-oxidase_2	Zootermopsis nevadensis	biota;Eucarya;Fungi/Metazoa group;Animalia;Eumetazoa;Bilateria;Protostomia;Ecdysozoa;Panarthropoda;Arthropoda;Mandibulata;Pancrustacea;Atelocerata;Insecta;Dicondylia;Pterygota;Neoptera;Orthopteroidea;Dictyoptera;Isoptera;Termopsidae;Termopsinae;Termopsini;Zootermopsis;Zootermopsis nevadensis	Termite	N	0.3885	7.6444	9.7087	3.1125
AA1	Unigene34578_All	243	Cu-oxidase_2	Zootermopsis nevadensis	biota;Eucarya;Fungi/Metazoa group;Animalia;Eumetazoa;Bilateria;Protostomia;Ecdysozoa;Panarthropoda;Arthropoda;Mandibulata;Pancrustacea;Atelocerata;Insecta;Dicondylia;Pterygota;Neoptera;Orthopteroidea;Dictyoptera;Isoptera;Termopsidae;Termopsinae;Termopsini;Zootermopsis;Zootermopsis nevadensis	Termite	N	5.9085	27.2508	0	5.0723
AA1	Unigene42386_All	473	Cu-oxidase_3	Zootermopsis nevadensis	biota;Eucarya;Fungi/Metazoa group;Animalia;Eumetazoa;Bilateria;Protostomia;Ecdysozoa;Panarthropoda;Arthropoda;Mandibulata;Pancrustacea;Atelocerata;Insecta;Dicondylia;Pterygota;Neoptera;Orthopteroidea;Dictyoptera;Isoptera;Termopsidae;Termopsinae;Termopsini;Zootermopsis;Zootermopsis nevadensis	Termite	N	0.3794	3.2666	8.6208	3.4745
AA1	Unigene29867_All	446	Cu-oxidase_3	Zootermopsis nevadensis	biota;Eucarya;Fungi/Metazoa group;Animalia;Eumetazoa;Bilateria;Protostomia;Ecdysozoa;Panarthropoda;Arthropoda;Mandibulata;Pancrustacea;Atelocerata;Insecta;Dicondylia;Pterygota;Neoptera;Orthopteroidea;Dictyoptera;Isoptera;Termopsidae;Termopsinae;Termopsini;Zootermopsis;Zootermopsis nevadensis	Termite	N	2.4144	18.8067	0.4571	2.7636
AA1	CL3975.Contig1_All	3505	Cu-oxidase_3|Cu-oxidase|Cu-oxidase_2	Reticulitermes flavipes	biota;Eucarya;Fungi/Metazoa group;Animalia;Eumetazoa;Bilateria;Protostomia;Ecdysozoa;Panarthropoda;Arthropoda;Mandibulata;Pancrustacea;Atelocerata;Insecta;Dicondylia;Pterygota;Neoptera;Orthopteroidea;Dictyoptera;Isoptera;Rhinotermitidae;Heterotermitinae;Reticulitermes;Reticulitermes;Reticulitermes flavipes	Termite	Y	10.7528	0.063	0	0
AA1	CL3346.Contig2_All	3479	Cu-oxidase_3|Cu-oxidase|Cu-oxidase_2	Macrotermes barneyi	biota;Eucarya;Fungi/Metazoa group;Animalia;Eumetazoa;Bilateria;Protostomia;Ecdysozoa;Panarthropoda;Arthropoda;Mandibulata;Pancrustacea;Atelocerata;Insecta;Dicondylia;Pterygota;Neoptera;Orthopteroidea;Dictyoptera;Isoptera;Termitidae;Macrotermitidae;Macrotermes;Macrotermes barneyi	Termite	N	0.0516	3.2358	0.9963	16.2972
AA1	CL3975.Contig2_All	3330	Cu-oxidase_3|Cu-oxidase|Cu-oxidase_2	Reticulitermes flavipes	biota;Eucarya;Fungi/Metazoa group;Animalia;Eumetazoa;Bilateria;Protostomia;Ecdysozoa;Panarthropoda;Arthropoda;Mandibulata;Pancrustacea;Atelocerata;Insecta;Dicondylia;Pterygota;Neoptera;Orthopteroidea;Dictyoptera;Isoptera;Rhinotermitidae;Heterotermitinae;Reticulitermes;Reticulitermes;Reticulitermes flavipes	Termite	Y	29.6421	0	0	0
AA1	Unigene19147_All	3451	Cu-oxidase_3|Cu-oxidase|Cu-oxidase_2	Zootermopsis nevadensis	biota;Eucarya;Fungi/Metazoa group;Animalia;Eumetazoa;Bilateria;Protostomia;Ecdysozoa;Panarthropoda;Arthropoda;Mandibulata;Pancrustacea;Atelocerata;Insecta;Dicondylia;Pterygota;Neoptera;Orthopteroidea;Dictyoptera;Isoptera;Termopsidae;Termopsinae;Termopsini;Zootermopsis;Zootermopsis nevadensis	Termite	Y	2.8083	44.5813	0.768	10.0005
AA1	CL3346.Contig1_All	3796	Cu-oxidase_3|Cu-oxidase|Cu-oxidase_2	Macrotermes barneyi	biota;Eucarya;Fungi/Metazoa group;Animalia;Eumetazoa;Bilateria;Protostomia;Ecdysozoa;Panarthropoda;Arthropoda;Mandibulata;Pancrustacea;Atelocerata;Insecta;Dicondylia;Pterygota;Neoptera;Orthopteroidea;Dictyoptera;Isoptera;Termitidae;Macrotermitidae;Macrotermes;Macrotermes barneyi	Termite	N	0.0473	40.0062	0.6982	7.414
AA1	Unigene52482_All	2137	Cu-oxidase_3|Cu-oxidase|Cu-oxidase_2	Coptotermes formosanus	biota;Eucarya;Fungi/Metazoa group;Animalia;Eumetazoa;Bilateria;Protostomia;Ecdysozoa;Panarthropoda;Arthropoda;Mandibulata;Pancrustacea;Atelocerata;Insecta;Dicondylia;Pterygota;Neoptera;Orthopteroidea;Dictyoptera;Isoptera;Rhinotermitidae;Coptotermitinae;Coptotermes;Coptotermes formosanus	Termite	Y	1.4277	0.1033	0.1908	44.6999
AA4	Unigene21921_All	1978	FAD_binding_4|FAD-oxidase_C	Zootermopsis nevadensis	biota;Eucarya;Fungi/Metazoa group;Animalia;Eumetazoa;Bilateria;Protostomia;Ecdysozoa;Panarthropoda;Arthropoda;Mandibulata;Pancrustacea;Atelocerata;Insecta;Dicondylia;Pterygota;Neoptera;Orthopteroidea;Dictyoptera;Isoptera;Termopsidae;Termopsinae;Termopsini;Zootermopsis;Zootermopsis nevadensis	Termite	N	2.4498	104.34	16.9043	19.5249
AA10|CBM5	Unigene24886_All	836	fn3|fn3	Zootermopsis nevadensis	biota;Eucarya;Fungi/Metazoa group;Animalia;Eumetazoa;Bilateria;Protostomia;Ecdysozoa;Panarthropoda;Arthropoda;Mandibulata;Pancrustacea;Atelocerata;Insecta;Dicondylia;Pterygota;Neoptera;Orthopteroidea;Dictyoptera;Isoptera;Termopsidae;Termopsinae;Termopsini;Zootermopsis;Zootermopsis nevadensis	Termite	N	8.1577	42.7734	10.4868	14.4979
AA3	Unigene54969_All	247	GMC_oxred_C	Zootermopsis nevadensis	biota;Eucarya;Fungi/Metazoa group;Animalia;Eumetazoa;Bilateria;Protostomia;Ecdysozoa;Panarthropoda;Arthropoda;Mandibulata;Pancrustacea;Atelocerata;Insecta;Dicondylia;Pterygota;Neoptera;Orthopteroidea;Dictyoptera;Isoptera;Termopsidae;Termopsinae;Termopsini;Zootermopsis;Zootermopsis nevadensis	Termite	N	0	0	0	7.4852
AA3	Unigene54695_All	639	GMC_oxred_C	Zootermopsis nevadensis	biota;Eucarya;Fungi/Metazoa group;Animalia;Eumetazoa;Bilateria;Protostomia;Ecdysozoa;Panarthropoda;Arthropoda;Mandibulata;Pancrustacea;Atelocerata;Insecta;Dicondylia;Pterygota;Neoptera;Orthopteroidea;Dictyoptera;Isoptera;Termopsidae;Termopsinae;Termopsini;Zootermopsis;Zootermopsis nevadensis	Termite	N	0	0	0.6381	9.966
AA3	Unigene55850_All	373	GMC_oxred_C	Zootermopsis nevadensis	biota;Eucarya;Fungi/Metazoa group;Animalia;Eumetazoa;Bilateria;Protostomia;Ecdysozoa;Panarthropoda;Arthropoda;Mandibulata;Pancrustacea;Atelocerata;Insecta;Dicondylia;Pterygota;Neoptera;Orthopteroidea;Dictyoptera;Isoptera;Termopsidae;Termopsinae;Termopsini;Zootermopsis;Zootermopsis nevadensis	Termite	N	0.9623	0	0	6.6089
AA3	Unigene7283_All	321	GMC_oxred_C	Zootermopsis nevadensis	biota;Eucarya;Fungi/Metazoa group;Animalia;Eumetazoa;Bilateria;Protostomia;Ecdysozoa;Panarthropoda;Arthropoda;Mandibulata;Pancrustacea;Atelocerata;Insecta;Dicondylia;Pterygota;Neoptera;Orthopteroidea;Dictyoptera;Isoptera;Termopsidae;Termopsinae;Termopsini;Zootermopsis;Zootermopsis nevadensis	Termite	N	0.5591	15.128	8.2569	0.64
AA3	Unigene2213_All	363	GMC_oxred_C	Zootermopsis nevadensis	biota;Eucarya;Fungi/Metazoa group;Animalia;Eumetazoa;Bilateria;Protostomia;Ecdysozoa;Panarthropoda;Arthropoda;Mandibulata;Pancrustacea;Atelocerata;Insecta;Dicondylia;Pterygota;Neoptera;Orthopteroidea;Dictyoptera;Isoptera;Termopsidae;Termopsinae;Termopsini;Zootermopsis;Zootermopsis nevadensis	Termite	N	1.4832	5.4727	8.4249	0.5659
AA3	Unigene31448_All	405	GMC_oxred_N	Zootermopsis nevadensis	biota;Eucarya;Fungi/Metazoa group;Animalia;Eumetazoa;Bilateria;Protostomia;Ecdysozoa;Panarthropoda;Arthropoda;Mandibulata;Pancrustacea;Atelocerata;Insecta;Dicondylia;Pterygota;Neoptera;Orthopteroidea;Dictyoptera;Isoptera;Termopsidae;Termopsinae;Termopsini;Zootermopsis;Zootermopsis nevadensis	Termite	N	0	9.2653	1.0068	0.5072
AA3	Unigene49683_All	262	GMC_oxred_N	Megachile rotundata	biota;Eucarya;Fungi/Metazoa group;Animalia;Eumetazoa;Bilateria;Protostomia;Ecdysozoa;Panarthropoda;Arthropoda;Mandibulata;Pancrustacea;Atelocerata;Insecta;Dicondylia;Pterygota;Neoptera;Endopterygota;Hymenoptera;Apocrita;Aculeata;Apoidea;Megachilidae;Megachilinae;Megachilini;Megachile;Megachile rotundata	Termite	N	0	0	1.5564	5.4885
AA3	Unigene55086_All	215	GMC_oxred_N	Zootermopsis nevadensis	biota;Eucarya;Fungi/Metazoa group;Animalia;Eumetazoa;Bilateria;Protostomia;Ecdysozoa;Panarthropoda;Arthropoda;Mandibulata;Pancrustacea;Atelocerata;Insecta;Dicondylia;Pterygota;Neoptera;Orthopteroidea;Dictyoptera;Isoptera;Termopsidae;Termopsinae;Termopsini;Zootermopsis;Zootermopsis nevadensis	Termite	N	0.8347	1.0267	0	7.6438
AA3	Unigene5770_All	2557	GMC_oxred_N|GMC_oxred_C	Zootermopsis nevadensis	biota;Eucarya;Fungi/Metazoa group;Animalia;Eumetazoa;Bilateria;Protostomia;Ecdysozoa;Panarthropoda;Arthropoda;Mandibulata;Pancrustacea;Atelocerata;Insecta;Dicondylia;Pterygota;Neoptera;Orthopteroidea;Dictyoptera;Isoptera;Termopsidae;Termopsinae;Termopsini;Zootermopsis;Zootermopsis nevadensis	Termite	N	16.7046	48.3417	0.0797	5.9451
AA3	Unigene12784_All	2114	GMC_oxred_N|GMC_oxred_C	Zootermopsis nevadensis	biota;Eucarya;Fungi/Metazoa group;Animalia;Eumetazoa;Bilateria;Protostomia;Ecdysozoa;Panarthropoda;Arthropoda;Mandibulata;Pancrustacea;Atelocerata;Insecta;Dicondylia;Pterygota;Neoptera;Orthopteroidea;Dictyoptera;Isoptera;Termopsidae;Termopsinae;Termopsini;Zootermopsis;Zootermopsis nevadensis	Termite	N	0.0849	0	2.4111	51.5998
AA3	Unigene22931_All	2036	GMC_oxred_N|GMC_oxred_C	Zootermopsis nevadensis	biota;Eucarya;Fungi/Metazoa group;Animalia;Eumetazoa;Bilateria;Protostomia;Ecdysozoa;Panarthropoda;Arthropoda;Mandibulata;Pancrustacea;Atelocerata;Insecta;Dicondylia;Pterygota;Neoptera;Orthopteroidea;Dictyoptera;Isoptera;Termopsidae;Termopsinae;Termopsini;Zootermopsis;Zootermopsis nevadensis	Termite	N	3.6141	1.6262	5.6078	112.299
AA3	Unigene19361_All	2533	GMC_oxred_N|GMC_oxred_C	Zootermopsis nevadensis	biota;Eucarya;Fungi/Metazoa group;Animalia;Eumetazoa;Bilateria;Protostomia;Ecdysozoa;Panarthropoda;Arthropoda;Mandibulata;Pancrustacea;Atelocerata;Insecta;Dicondylia;Pterygota;Neoptera;Orthopteroidea;Dictyoptera;Isoptera;Termopsidae;Termopsinae;Termopsini;Zootermopsis;Zootermopsis nevadensis	Termite	N	3.2592	46.8826	151.402	139.655
AA3	Unigene46962_All	2603	GMC_oxred_N|GMC_oxred_C	Zootermopsis nevadensis	biota;Eucarya;Fungi/Metazoa group;Animalia;Eumetazoa;Bilateria;Protostomia;Ecdysozoa;Panarthropoda;Arthropoda;Mandibulata;Pancrustacea;Atelocerata;Insecta;Dicondylia;Pterygota;Neoptera;Orthopteroidea;Dictyoptera;Isoptera;Termopsidae;Termopsinae;Termopsini;Zootermopsis;Zootermopsis nevadensis	Termite	N	0	0.1696	23.2628	0.0789
AA5	Unigene33990_All	1110	HYR|HYR	Zootermopsis nevadensis	biota;Eucarya;Fungi/Metazoa group;Animalia;Eumetazoa;Bilateria;Protostomia;Ecdysozoa;Panarthropoda;Arthropoda;Mandibulata;Pancrustacea;Atelocerata;Insecta;Dicondylia;Pterygota;Neoptera;Orthopteroidea;Dictyoptera;Isoptera;Termopsidae;Termopsinae;Termopsini;Zootermopsis;Zootermopsis nevadensis	Termite	N	0.4851	23.4652	0.1837	4.0715
AA1	Unigene39754_All	205	n/a	Zootermopsis nevadensis	biota;Eucarya;Fungi/Metazoa group;Animalia;Eumetazoa;Bilateria;Protostomia;Ecdysozoa;Panarthropoda;Arthropoda;Mandibulata;Pancrustacea;Atelocerata;Insecta;Dicondylia;Pterygota;Neoptera;Orthopteroidea;Dictyoptera;Isoptera;Termopsidae;Termopsinae;Termopsini;Zootermopsis;Zootermopsis nevadensis	Termite	N	0	6.4604	0	0
AA1	Unigene24225_All	245	n/a	Zootermopsis nevadensis	biota;Eucarya;Fungi/Metazoa group;Animalia;Eumetazoa;Bilateria;Protostomia;Ecdysozoa;Panarthropoda;Arthropoda;Mandibulata;Pancrustacea;Atelocerata;Insecta;Dicondylia;Pterygota;Neoptera;Orthopteroidea;Dictyoptera;Isoptera;Termopsidae;Termopsinae;Termopsini;Zootermopsis;Zootermopsis nevadensis	Termite	N	4.3952	7.2076	0	0
AA1	Unigene23302_All	768	n/a	Macrotermes barneyi	biota;Eucarya;Fungi/Metazoa group;Animalia;Eumetazoa;Bilateria;Protostomia;Ecdysozoa;Panarthropoda;Arthropoda;Mandibulata;Pancrustacea;Atelocerata;Insecta;Dicondylia;Pterygota;Neoptera;Orthopteroidea;Dictyoptera;Isoptera;Termitidae;Macrotermitidae;Macrotermes;Macrotermes barneyi	Termite	NA	0.2337	166.698	8.2296	128.125
AA3	Unigene57805_All	271	n/a	Zootermopsis nevadensis	biota;Eucarya;Fungi/Metazoa group;Animalia;Eumetazoa;Bilateria;Protostomia;Ecdysozoa;Panarthropoda;Arthropoda;Mandibulata;Pancrustacea;Atelocerata;Insecta;Dicondylia;Pterygota;Neoptera;Orthopteroidea;Dictyoptera;Isoptera;Termopsidae;Termopsinae;Termopsini;Zootermopsis;Zootermopsis nevadensis	Termite	N	1.3245	0	0	7.5803
AA3	Unigene56978_All	209	n/a	Zootermopsis nevadensis	biota;Eucarya;Fungi/Metazoa group;Animalia;Eumetazoa;Bilateria;Protostomia;Ecdysozoa;Panarthropoda;Arthropoda;Mandibulata;Pancrustacea;Atelocerata;Insecta;Dicondylia;Pterygota;Neoptera;Orthopteroidea;Dictyoptera;Isoptera;Termopsidae;Termopsinae;Termopsini;Zootermopsis;Zootermopsis nevadensis	Termite	N	0	1.0561	0	4.9145
AA3	Unigene58102_All	295	n/a	Zootermopsis nevadensis	biota;Eucarya;Fungi/Metazoa group;Animalia;Eumetazoa;Bilateria;Protostomia;Ecdysozoa;Panarthropoda;Arthropoda;Mandibulata;Pancrustacea;Atelocerata;Insecta;Dicondylia;Pterygota;Neoptera;Orthopteroidea;Dictyoptera;Isoptera;Termopsidae;Termopsinae;Termopsini;Zootermopsis;Zootermopsis nevadensis	Termite	N	0	0	0.6911	6.2673
AA3	Unigene37662_All	263	n/a	Zootermopsis nevadensis	biota;Eucarya;Fungi/Metazoa group;Animalia;Eumetazoa;Bilateria;Protostomia;Ecdysozoa;Panarthropoda;Arthropoda;Mandibulata;Pancrustacea;Atelocerata;Insecta;Dicondylia;Pterygota;Neoptera;Orthopteroidea;Dictyoptera;Isoptera;Termopsidae;Termopsinae;Termopsini;Zootermopsis;Zootermopsis nevadensis	Termite	N	0	8.3928	0	0.7811
AA3	Unigene57332_All	303	n/a	Zootermopsis nevadensis	biota;Eucarya;Fungi/Metazoa group;Animalia;Eumetazoa;Bilateria;Protostomia;Ecdysozoa;Panarthropoda;Arthropoda;Mandibulata;Pancrustacea;Atelocerata;Insecta;Dicondylia;Pterygota;Neoptera;Orthopteroidea;Dictyoptera;Isoptera;Termopsidae;Termopsinae;Termopsini;Zootermopsis;Zootermopsis nevadensis	Termite	N	5.3308	1.457	0	20.3393
AA3	Unigene41176_All	210	n/a	Zootermopsis nevadensis	biota;Eucarya;Fungi/Metazoa group;Animalia;Eumetazoa;Bilateria;Protostomia;Ecdysozoa;Panarthropoda;Arthropoda;Mandibulata;Pancrustacea;Atelocerata;Insecta;Dicondylia;Pterygota;Neoptera;Orthopteroidea;Dictyoptera;Isoptera;Termopsidae;Termopsinae;Termopsini;Zootermopsis;Zootermopsis nevadensis	Termite	Y	0	5.2555	0	1.9565
AA10	CL3625.Contig1_All	228	Rad60-SLD	Trichomonas vaginalis	biota;Eucarya;Parabasalia;Trichomonadida;Trichomonadidae;Trichomonas;Trichomonas vaginalis	Protist	N	3.1486	0	21.4613	1175.8
AA10	Unigene56707_All	206	Rad60-SLD	Oikopleura dioica	biota;Eucarya;Fungi/Metazoa group;Animalia;Eumetazoa;Bilateria;Deuterostomia;Chordata;Tunicata;Appendicularia;Oikopleuridae;Oikopleura;Oikopleura dioica	Termite	N	0	0	0	3.9889
AA10	Unigene2752_All	900	Rad60-SLD|Rad60-SLD|ubiquitin|Rad60-SLD|ubiquitin|Rad60-SLD|ubiquitin	Pediculus humanus corporis	biota;Eucarya;Fungi/Metazoa group;Animalia;Eumetazoa;Bilateria;Protostomia;Ecdysozoa;Panarthropoda;Arthropoda;Mandibulata;Pancrustacea;Atelocerata;Insecta;Dicondylia;Pterygota;Neoptera;Hemipteroidea;Phthiraptera;Anoplura;Pediculidae;Pediculus;Pediculus humanus;Pediculus humanus corporis	Termite	N	137.593	366.905	625.465	416.561
AA10	CL3625.Contig2_All	316	Rad60-SLD|ubiquitin	Coptotermes formosanus	biota;Eucarya;Fungi/Metazoa group;Animalia;Eumetazoa;Bilateria;Protostomia;Ecdysozoa;Panarthropoda;Arthropoda;Mandibulata;Pancrustacea;Atelocerata;Insecta;Dicondylia;Pterygota;Neoptera;Orthopteroidea;Dictyoptera;Isoptera;Rhinotermitidae;Coptotermitinae;Coptotermes;Coptotermes formosanus	Protist	N	0.5679	0	15.4847	395.252
AA10	CL1528.Contig1_All	964	Rad60-SLD|ubiquitin	Zootermopsis nevadensis	biota;Eucarya;Fungi/Metazoa group;Animalia;Eumetazoa;Bilateria;Protostomia;Ecdysozoa;Panarthropoda;Arthropoda;Mandibulata;Pancrustacea;Atelocerata;Insecta;Dicondylia;Pterygota;Neoptera;Orthopteroidea;Dictyoptera;Isoptera;Termopsidae;Termopsinae;Termopsini;Zootermopsis;Zootermopsis nevadensis	Termite	N	2.4202	23.5844	35.9543	10.0156
AA10	CL3625.Contig3_All	354	Rad60-SLD|ubiquitin	Trichomonas vaginalis G3	biota;Eucarya;Parabasalia;Trichomonadida;Trichomonadidae;Trichomonas;Trichomonas vaginalis;Trichomonas vaginalis G3	Protist	N	0	0	0	15.6682
AA10	Unigene52469_All	257	Rad60-SLD|ubiquitin	Trichomonas vaginalis G3	biota;Eucarya;Parabasalia;Trichomonadida;Trichomonadidae;Trichomonas;Trichomonas vaginalis;Trichomonas vaginalis G3	Protist	N	0	0.8589	0.7933	194.237
AA10	Unigene24310_All	273	Rad60-SLD|ubiquitin	Trichomonas vaginalis G3	biota;Eucarya;Parabasalia;Trichomonadida;Trichomonadidae;Trichomonas;Trichomonas vaginalis;Trichomonas vaginalis G3	Protist	N	0.6574	0	9.7087	248.319
AA10	CL449.Contig2_All	791	Rad60-SLD|ubiquitin|Rad60-SLD|ubiquitin|Rad60-SLD|ubiquitin	Loa loa	biota;Eucarya;Fungi/Metazoa group;Animalia;Eumetazoa;Bilateria;Protostomia;Ecdysozoa;Nemata;Adenophorea;Spirurida;Filarioidea;Filariidae;Loa;Loa loa	Termite	Y	94.3859	224.638	422.198	253.992
AA10	Unigene13653_All	893	Rad60-SLD|ubiquitin|Rad60-SLD|ubiquitin|Rad60-SLD|ubiquitin|Rad60-SLD|ubiquitin	Homo sapiens	biota;Eucarya;Fungi/Metazoa group;Animalia;Eumetazoa;Bilateria;Deuterostomia;Chordata;Craniata;Vertebrata;Gnathostomata;Teleostomi;Euteleostomi;Sarcopterygii;Dipnotetrapodomorpha;Tetrapoda;Amniota;Mammalia;Theria;Eutheria;Boreoeutheria;Euarchontoglires;Primata;Haplorrhini;Anthropoidea;Catarrhini;Hominoidea;Hominidae;Homininae;Homo;Homo sapiens	Termite	N	1.0049	1.9774	3.8813	1.8403
AA10	Unigene13654_All	1300	Rad60-SLD|ubiquitin|Rad60-SLD|ubiquitin|Rad60-SLD|ubiquitin|Rad60-SLD|ubiquitin	Schistosoma mansoni	biota;Eucarya;Fungi/Metazoa group;Animalia;Eumetazoa;Bilateria;Platyhelminthes;Trematoda;Digenea;Streigida;Schistosomatoidea;Schistosomatidae;Schistosoma;Schistosoma mansoni	Termite	N	16.9806	102.046	168.595	120.57
AA10	CL449.Contig1_All	1419	Rad60-SLD|ubiquitin|Rad60-SLD|ubiquitin|Rad60-SLD|ubiquitin|Rad60-SLD|ubiquitin|Rad60-SLD|ubiquitin	Bombus impatiens	biota;Eucarya;Fungi/Metazoa group;Animalia;Eumetazoa;Bilateria;Protostomia;Ecdysozoa;Panarthropoda;Arthropoda;Mandibulata;Pancrustacea;Atelocerata;Insecta;Dicondylia;Pterygota;Neoptera;Endopterygota;Hymenoptera;Apocrita;Aculeata;Apoidea;Anthophoridae;Bombinae;Bombini;Bombus;Pyrobombus;Bombus impatiens	Termite	Y	99.663	205.487	315.522	231.341
AA10	CL3505.Contig1_All	570	Rad60-SLD|ubiquitin|Ribosomal_L40e	Drosophila melanogaster	biota;Eucarya;Fungi/Metazoa group;Animalia;Eumetazoa;Bilateria;Protostomia;Ecdysozoa;Panarthropoda;Arthropoda;Mandibulata;Pancrustacea;Atelocerata;Insecta;Dicondylia;Pterygota;Neoptera;Endopterygota;Diptera;Brachycera;Asilomorpha;Eremoneura;Cyclorrhapha;Schizophora;Acalyptratae;Ephydroidea;Drosophilidae;Drosophilinae;Drosophilini;Drosophilina;Drosophiliti;Drosophila;Sophophora;melanogaster group;…	Termite	N	0.6297	0.7745	2.5038	3.2436
AA10	CL3505.Contig2_All	596	Rad60-SLD|ubiquitin|Ribosomal_L40e	Apis cerana cerana	biota;Eucarya;Fungi/Metazoa group;Animalia;Eumetazoa;Bilateria;Protostomia;Ecdysozoa;Panarthropoda;Arthropoda;Mandibulata;Pancrustacea;Atelocerata;Insecta;Dicondylia;Pterygota;Neoptera;Endopterygota;Hymenoptera;Apocrita;Aculeata;Apoidea;Anthophoridae;Apinae;Apini;Apis;Apis cerana;Apis cerana cerana	Termite	N	22.5842	48.1462	138.886	57.2163
AA10	CL449.Contig3_All	576	Rad60-SLD|ubiquitin|Ribosomal_S27	Nasonia vitripennis	biota;Eucarya;Fungi/Metazoa group;Animalia;Eumetazoa;Bilateria;Protostomia;Ecdysozoa;Panarthropoda;Arthropoda;Mandibulata;Pancrustacea;Atelocerata;Insecta;Dicondylia;Pterygota;Neoptera;Endopterygota;Hymenoptera;Apocrita;Chaldicoidea group;Chalcidoidea;Pteromalidae;Pteromalinae;Nasonia;Nasonia vitripennis	Termite	N	312.513	598.582	884.197	596.666
AA10	Unigene5958_All	966	ubiquitin	Zootermopsis nevadensis	biota;Eucarya;Fungi/Metazoa group;Animalia;Eumetazoa;Bilateria;Protostomia;Ecdysozoa;Panarthropoda;Arthropoda;Mandibulata;Pancrustacea;Atelocerata;Insecta;Dicondylia;Pterygota;Neoptera;Orthopteroidea;Dictyoptera;Isoptera;Termopsidae;Termopsinae;Termopsini;Zootermopsis;Zootermopsis nevadensis	Termite	N	3.1584	10.2825	9.2866	8.719
AA10	CL1528.Contig2_All	783	ubiquitin	Zootermopsis nevadensis	biota;Eucarya;Fungi/Metazoa group;Animalia;Eumetazoa;Bilateria;Protostomia;Ecdysozoa;Panarthropoda;Arthropoda;Mandibulata;Pancrustacea;Atelocerata;Insecta;Dicondylia;Pterygota;Neoptera;Orthopteroidea;Dictyoptera;Isoptera;Termopsidae;Termopsinae;Termopsini;Zootermopsis;Zootermopsis nevadensis	Termite	N	0	0	1.0415	0.2624
AA10	Unigene48359_All	205	ubiquitin	Trichomonas vaginalis G3	biota;Eucarya;Parabasalia;Trichomonadida;Trichomonadidae;Trichomonas;Trichomonas vaginalis;Trichomonas vaginalis G3	Protist	N	0	0	0	6.0125
