# Supplementary material for: Transcriptome analysis of the digestive system of a wood-feeding termite (Coptotermes formosanus) revealed a unique mechanism for effective biomass degradation
Source: Biotechnol Biofuels. 2018 Feb 3;11:24. doi: 10.1186/s13068-018-1015-1 (PMC5797411; doi:10.1186/s13068-018-1015-1)
Supplement: Supplementary file 8 — Additional file 8: Table S5. Primers for quantitative RT-PCR. All the candidate genes were from Fig. 6. [file 13068_2018_1015_MOESM8_ESM.xls]

## Sheet: Sheet1
		Table S5. Primers for quantitative RT-PCR.
		Gene names	Corresponding unigenes	Predicted functions	Primer sequences:(5' to 3')
		adh1	Unigene9072_All	Aldehyde dehydrogenase	F:	ACGCTTCAAATTGGCACTGG
					R:	AGTAGCTGCCTTATGGGCAC
		pero1	Unigene7661_All	Peroxidasin	F:	CCTGAAGCATCTGAACACGC
					R:	TCCCTAAGGCCGCTAAACAC
		pero2	Unigene14041_All	Glutathione peroxidase	F:	GCAAGGTGGTGCTCATTGTG
					R:	AAGCCCAGCACCACTAAGTC
		pero3	Unigene22691_All	Chorion peroxidase	F:	AACACGGGGGATGGATTCAC
					R:	ATTGCTCTGATGCAGCCACT
		pero4	Unigene27848_All	Peroxidase	F:	GCTTTGCCCGTTTCTGAGTG
					R:	AGCTCTCAGAGTGCCTGTTG
		pero5	Unigene2776_All	Peroxidase	F:	CAGCCTGTGGCAGGTATTCA
					R:	TGCCGATGATGAAACAGCCT
		sdh	Unigene32098_All	Short chain dehydrogenase	F:	CAGTGGCTCCTAGCATCGAG
					R:	CCTCGCCAGAAGTCTGTAGC
		lac1	Unigene52482_All	Laccase	F:	GTGACGTGACACCAGCAGTA
					R:	GCTTTGCGCTAATGCTCTCC
		lac2	CL3975.Contig1_All,CL3975.Contig2_All	Laccase	F:	TTTACCAGCTGGGAGTGCTG
					R:	ATCCGTCGTACCCTGGATCA
		red1	Unigene14679_All	7-Dehydrocholesterol reductase	F:	TCCGGCATGTTGCTGAAGAT
					R:	TACAGACCGCCTTACCAGGA
		red2	CL2997.Contig1_All,CL2997.Contig2_All	Thiol reductase	F:	TGCCAAGGGAACAAAGAGCA
					R:	CACAGCTGATGAACCGGACT
		hemo1	Unigene8398_All	Hemocyanin	F:	CATCGACTTCGGCTACGTCA
					R:	GTGGGGAGAGTTGTAGGTGC
		hemo2	Unigene16668_All	Hemocyanin	F:	TCGATCGTGTATGGGAAGCG
					R:	CGTACGTCCGAGTCTTCCTG
		oxi	CL1400.Contig1_All,CL1400.Contig2_All	Lysyl oxidase	F:	TCGAAGCTATGGTGGTCTGC
					R:	GCGTTACCGCCGAAGAAATC
		actin	CL2921.Contig1_All	Beta-actin	F:	CCGTCCCCATCTATGAAGGC
					R:	CCACGCTCGGTCAGAATCTT
